# Supplementary material for: Spatiotemporal dynamics of self-organized branching in pancreas-derived organoids
Source: Nat Commun. 2022 Sep 5;13:5219. doi: 10.1038/s41467-022-32806-y (PMC9445099; doi:10.1038/s41467-022-32806-y)
Supplement: Supplementary file 20 — Source Data [file 41467_2022_32806_MOESM20_ESM.zip]

Archive with 89 entries (69 files):
- Source Data/
- Source Data/Fig_1c_Fig_S5a_collagen_matrigel_major_axis.csv
- Source Data/Fig_2b_Bead_branch_tracking/
- Source Data/Fig_2b_Bead_branch_tracking/.ipynb_checkpoints/
- Source Data/Fig_2b_Bead_branch_tracking/.ipynb_checkpoints/bead_branch_tracking_analysis_resubmission-checkpoint.ipynb
- Source Data/Fig_2b_Bead_branch_tracking/191119_Onset/
- Source Data/Fig_2b_Bead_branch_tracking/191119_Onset/csv/
- Source Data/Fig_2b_Bead_branch_tracking/191119_Onset/csv/Track_191119_9591_Day4-5_fluo_beads_SiRDNA_1_in_μm_per_sec_bot_left_branch.csv
- Source Data/Fig_2b_Bead_branch_tracking/191119_Onset/csv/Track_191119_9591_Day4-5_fluo_beads_SiRDNA_1_in_μm_per_sec_bot_right_branch.csv
- Source Data/Fig_2b_Bead_branch_tracking/191119_Onset/csv/Track_191119_9591_Day4-5_fluo_beads_SiRDNA_1_in_μm_per_sec_top_left_branch.csv
- Source Data/Fig_2b_Bead_branch_tracking/191119_Onset/csv/Track_191119_9591_Day4-5_fluo_beads_SiRDNA_1_in_μm_per_sec_top_right_branch.csv
- Source Data/Fig_2b_Bead_branch_tracking/191119_Onset/csv/Track_191119_9591_Day4-5_fluo_beads_SiRDNA_2_in_μm_per_sec_top_branch.csv
- Source Data/Fig_2b_Bead_branch_tracking/191119_Onset/csv/Track_191119_9591_Day4-5_fluo_beads_SiRDNA_2_in_μm_per_sec_top_right_branch.csv
- Source Data/Fig_2b_Bead_branch_tracking/191119_Onset/csv/Track_191119_9591_Day4-5_fluo_beads_SiRDNA_3_in_μm_per_sec_bot_branch.csv
- Source Data/Fig_2b_Bead_branch_tracking/191119_Onset/csv/Track_191119_9591_Day4-5_fluo_beads_SiRDNA_3_in_μm_per_sec_left_branch.csv
- Source Data/Fig_2b_Bead_branch_tracking/191119_Onset/csv/Track_191119_9591_Day4-5_fluo_beads_SiRDNA_3_in_μm_per_sec_right_branch.csv
- Source Data/Fig_2b_Bead_branch_tracking/191122_Extension/
- Source Data/Fig_2b_Bead_branch_tracking/191122_Extension/csv/
- Source Data/Fig_2b_Bead_branch_tracking/191122_Extension/csv/rightwell1_z114_drift_corrected_in_μm_per_sec_top_left_branch.csv
- Source Data/Fig_2b_Bead_branch_tracking/191122_Extension/csv/rightwell1_z66_drift_corrected_in_μm_per_sec_bot_branch.csv
- Source Data/Fig_2b_Bead_branch_tracking/191122_Extension/csv/rightwell1_z66_drift_corrected_in_μm_per_sec_top_right_branch.csv
- Source Data/Fig_2b_Bead_branch_tracking/191122_Extension/csv/Track_191122_9591_Day7-9_fluo_beads_rightwell1_full_stack_in_μm_per_sec_branch_x174_y162_t10.csv
- Source Data/Fig_2b_Bead_branch_tracking/191122_Extension/csv/Track_191122_9591_Day7-9_fluo_beads_rightwell1_full_stack_in_μm_per_sec_branch_x314_y894.csv
- Source Data/Fig_2b_Bead_branch_tracking/191122_Extension/csv/Track_191122_9591_Day7-9_fluo_beads_rightwell1_full_stack_in_μm_per_sec_far_field_t10.csv
- Source Data/Fig_2b_Bead_branch_tracking/191122_Extension/csv/Track_191122_9591_Day7-9_fluo_beads_rightwell1_full_stack_in_μm_per_sec_top_right_branch.csv
- Source Data/Fig_2b_Bead_branch_tracking/191122_Extension/csv/Track_191122_9591_Day7-9_fluo_beads_rightwell1_z66_drift_corrected_in_μm_per_sec_bot_branch_reworked.csv
- Source Data/Fig_2b_Bead_branch_tracking/191122_Extension/csv/Track_191122_9591_Day7-9_fluo_beads_rightwell2_full_stack_in_μm_per_sec_bot_branch.csv
- Source Data/Fig_2b_Bead_branch_tracking/191122_Extension/csv/Track_191122_9591_Day7-9_fluo_beads_rightwell2_full_stack_in_μm_per_sec_bot_branch_left.csv
- Source Data/Fig_2b_Bead_branch_tracking/191122_Extension/csv/Track_191122_9591_Day7-9_fluo_beads_rightwell2_full_stack_in_μm_per_sec_branch_x777_y469.csv
- Source Data/Fig_2b_Bead_branch_tracking/191122_Extension/csv/Track_191122_9591_Day7-9_fluo_beads_rightwell3_full_stack_in_μm_per_sec_branch_x182_y789.csv
- Source Data/Fig_2b_Bead_branch_tracking/191122_Extension/csv/Track_191122_9591_Day7-9_fluo_beads_rightwell3_full_stack_in_μm_per_sec_branch_x211_y611.csv
- Source Data/Fig_2b_Bead_branch_tracking/191122_Extension/csv/Track_191122_9591_Day7-9_fluo_beads_rightwell3_full_stack_in_μm_per_sec_branch_x372_y299.csv
- Source Data/Fig_2b_Bead_branch_tracking/191128_Lumen/
- Source Data/Fig_2b_Bead_branch_tracking/191128_Lumen/csv/
- Source Data/Fig_2b_Bead_branch_tracking/191128_Lumen/csv/Track_191128_9591_Day13-14_fluo_beads_SiRDNA_1_full_stack_in_μm_per_sec_branch_x250_y578_t5.csv
- Source Data/Fig_2b_Bead_branch_tracking/191128_Lumen/csv/Track_191128_9591_Day13-14_fluo_beads_SiRDNA_1_full_stack_in_μm_per_sec_branch_x576_y96_t5.csv
- Source Data/Fig_2b_Bead_branch_tracking/bead_branch_tracking_analysis_resubmission.ipynb
- Source Data/Fig_2b_Bead_branch_tracking/README.txt
- Source Data/Fig_2d_DAPI_nuclei_counting.csv
- Source Data/Fig_2e_Fig_S5e_exported_ki67_and_dapi_210210.csv
- Source Data/Fig_4b_summary_width_binned_210420.xlsx
- Source Data/Fig_4d_cell_number_exp_and_model.xlsx
- Source Data/Fig_4e_branch_thickness_spatialized_exp_and_model.xlsx
- Source Data/Fig_4f_Fig_4g_average_branch_number_exp_and_model.xlsx
- Source Data/Fig_5a_differentiation_plot/
- Source Data/Fig_5a_differentiation_plot/Fig_5a_differentiation_plot.ipynb
- Source Data/Fig_5a_differentiation_plot/README.txt
- Source Data/Fig_5g_Fig_S5g_analysis_one_tab_210420_resubmission.xlsx
- Source Data/Fig_5h_Fig_S5b_extension_df_filtered_210303_linregress.csv
- Source Data/Fig_5i_9591_gel_sizes.xlsx
- Source Data/Fig_5j_Fk_quantification.xlsx
- Source Data/Fig_S2h_ELDA_primary_secondary_tertiary/
- Source Data/Fig_S2h_ELDA_primary_secondary_tertiary/elda_primary_secondary_tertiary_revisions.xlsx
- Source Data/Fig_S2h_ELDA_primary_secondary_tertiary/README.txt
- Source Data/Fig_S4b_Marimastat_10_uM_Batimastat_1_uM_10_uM_graph.pzfx
- Source Data/Fig_S4c_Batimastat_time_course_quantification.pzfx
- Source Data/Fig_S4d_batimastat_timecourse_major_axis.csv
- Source Data/Fig_S5c_Overtaking_cells_trackmate/
- Source Data/Fig_S5c_Overtaking_cells_trackmate/csv/
- Source Data/Fig_S5c_Overtaking_cells_trackmate/csv/190613_Ctrl_Pos001_branch1.csv
- Source Data/Fig_S5c_Overtaking_cells_trackmate/csv/190613_Ctrl_Pos001_branch2.csv
- Source Data/Fig_S5c_Overtaking_cells_trackmate/csv/190613_Ctrl_Pos001_branch3.csv
- Source Data/Fig_S5c_Overtaking_cells_trackmate/csv/190613_Ctrl_Pos001_branch4.csv
- Source Data/Fig_S5c_Overtaking_cells_trackmate/csv/190613_Ctrl_Pos001_branch5.csv
- Source Data/Fig_S5c_Overtaking_cells_trackmate/csv/190613_Ctrl_Pos001_branch6.csv
- Source Data/Fig_S5c_Overtaking_cells_trackmate/csv/190613_Ctrl_Pos002_branch1.csv
- Source Data/Fig_S5c_Overtaking_cells_trackmate/csv/190613_Ctrl_Pos002_branch2.csv
- Source Data/Fig_S5c_Overtaking_cells_trackmate/csv/190613_Ctrl_Pos002_branch3.csv
- Source Data/Fig_S5c_Overtaking_cells_trackmate/csv/190613_Ctrl_Pos002_branch4.csv
- Source Data/Fig_S5c_Overtaking_cells_trackmate/csv/190613_Ctrl_Pos002_branch5.csv
- Source Data/Fig_S5c_Overtaking_cells_trackmate/csv/190613_Ctrl_Pos002_branch6.csv
- Source Data/Fig_S5c_Overtaking_cells_trackmate/Graphs/
- Source Data/Fig_S5c_Overtaking_cells_trackmate/README.txt
- Source Data/Fig_S5c_Overtaking_cells_trackmate/Script/
- Source Data/Fig_S5c_Overtaking_cells_trackmate/Script/.ipynb_checkpoints/
- Source Data/Fig_S5c_Overtaking_cells_trackmate/Script/.ipynb_checkpoints/branch_overtaking-checkpoint.ipynb
- Source Data/Fig_S5c_Overtaking_cells_trackmate/Script/branch_overtaking.ipynb
- Source Data/Fig_S5d_branching_event_proliferation_correlation.csv
- Source Data/Fig_S5e_branch_length_distribution/
- Source Data/Fig_S5e_branch_length_distribution/csv/
- Source Data/Fig_S5e_branch_length_distribution/csv/branches_length_measurements_190613_Day7_Control_1.csv
- Source Data/Fig_S5e_branch_length_distribution/csv/branches_length_measurements_190613_Day7_Control_2.csv
- Source Data/Fig_S5e_branch_length_distribution/csv/branches_length_measurements_200215_Day8-9_Batimastat_Control.csv
- Source Data/Fig_S5e_branch_length_distribution/csv/branches_length_measurements_200216_Day9-10_Aphi_Control_2.csv
- Source Data/Fig_S5e_branch_length_distribution/Graphs/
- Source Data/Fig_S5e_branch_length_distribution/README.txt
- Source Data/Fig_S5e_branch_length_distribution/Script/
- Source Data/Fig_S5e_branch_length_distribution/Script/Branching_length_replot_for_export.ipynb
- Source Data/Fig_S5h_ki67_dapi_ratio.csv
