# Supplementary material for: Spatiotemporal dynamics of self-organized branching in pancreas-derived organoids
Source: Nat Commun. 2022 Sep 5;13:5219. doi: 10.1038/s41467-022-32806-y (PMC9445099; doi:10.1038/s41467-022-32806-y)
Supplement: Supplementary file 20 — Source Data [file 41467_2022_32806_MOESM20_ESM.zip › Source Data/Fig_1c_Fig_S5a_collagen_matrigel_major_axis.csv]

	Day_label	Major axis	Matrix_label
0	10.0	1456.8843410852714	Collagen
0	11.0	1705.2901937984495	Collagen
0	12.0	1958.675891472868	Collagen
0	13.0	1926.8168217054265	Collagen
4	3.0	103.23641472868216	Collagen
1	4.0	331.4677519379845	Collagen
2	5.0	307.7741085271318	Collagen
9	6.0	689.4097674418604	Collagen
2	7.0	680.8417829457364	Collagen
4	8.0	830.2466279069766	Collagen
5	9.0	1065.7393410852712	Collagen
1	10.0	1250.9538759689922	Collagen
1	11.0	1342.5662790697672	Collagen
6	12.0	1451.668914728682	Collagen
3	13.0	1459.051434108527	Collagen
2	4.0	341.83253875968984	Collagen
3	4.0	139.24637209302324	Collagen
8	5.0	492.3772093023255	Collagen
2	6.0	509.2586434108527	Collagen
6	7.0	743.1126744186047	Collagen
3	8.0	1075.0861240310078	Collagen
1	9.0	1442.6479069767443	Collagen
7	3.0	185.08398062015502	Collagen
6	4.0	183.04660852713178	Collagen
7	4.0	190.66766279069765	Collagen
18	4.0	177.93020930232558	Collagen
4	10.0	1965.3798449612405	Collagen
1	11.0	1922.4440697674418	Collagen
1	12.0	2013.3934108527133	Collagen
0	13.0	2223.0015503875966	Collagen
7	3.0	406.63901162790694	Collagen
2	4.0	655.7243410852714	Collagen
4	5.0	873.9543023255814	Collagen
3	6.0	1194.918023255814	Collagen
9	7.0	1430.5941860465116	Collagen
0	9.0	1963.0165891472868	Collagen
9	3.0	441.1961240310077	Collagen
9	5.0	677.6180232558139	Collagen
6	6.0	1356.5015503875968	Collagen
6	7.0	1149.5178294573643	Collagen
2	3.0	119.86998062015502	Collagen
4	4.0	229.62905813953486	Collagen
16	4.0	327.9419379844961	Collagen
4	6.0	937.4042635658915	Collagen
0	7.0	1632.9163565891472	Collagen
3	10.0	1908.5898062015503	Collagen
1	11.0	1688.9011627906975	Collagen
2	3.0	158.75658139534883	Collagen
9	5.0	538.1170930232558	Collagen
15	6.0	904.3793798449611	Collagen
7	8.0	1441.2006589147286	Collagen
1	9.0	1613.902945736434	Collagen
5	3.0	175.39568604651163	Collagen
17	4.0	216.6455581395349	Collagen
19	4.0	311.6816666666666	Collagen
0	5.0	368.6457751937984	Collagen
3	5.0	603.1404651162791	Collagen
13	5.0	645.0738372093023	Collagen
22	5.0	320.24827131782945	Collagen
27	5.0	502.77	Collagen
28	5.0	553.7798837209302	Collagen
0	10.0	1843.6854263565892	Collagen
0	11.0	1824.1965116279068	Collagen
1	13.0	2060.922868217054	Collagen
0	3.0	263.47046511627906	Collagen
1	4.0	300.58102325581393	Collagen
0	5.0	619.1417054263566	Collagen
1	6.0	847.4973255813953	Collagen
4	7.0	1109.5605813953487	Collagen
0	8.0	1386.8325581395347	Collagen
0	9.0	1660.95988372093	Collagen
0	3.0	31.38854514645364	Matrigel
1	10.0	41.427729847494554	Matrigel
6	10.0	122.54611474219317	Matrigel
0	11.0	122.2552137496974	Matrigel
0	12.0	114.68367755991285	Matrigel
2	13.0	123.6813691600097	Matrigel
1	4.0	41.72723311546841	Matrigel
4	4.0	48.928823045267485	Matrigel
0	5.0	40.0240135560397	Matrigel
4	5.0	56.87219559428709	Matrigel
0	6.0	60.03407407407408	Matrigel
0	7.0	48.35756184943113	Matrigel
4	7.0	71.50538852578067	Matrigel
0	8.0	36.733042846768335	Matrigel
6	8.0	78.4556843379327	Matrigel
0	9.0	39.37033163882837	Matrigel
4	9.0	113.91160687484872	Matrigel
1	10.0	99.09763253449528	Matrigel
0	11.0	109.33904623577826	Matrigel
0	13.0	134.239922536916	Matrigel
2	4.0	45.401059307673684	Matrigel
4	5.0	47.415734688937306	Matrigel
4	6.0	55.429556039699825	Matrigel
0	7.0	68.99088453159041	Matrigel
3	8.0	71.43795691115953	Matrigel
1	9.0	99.43077608327282	Matrigel
5	3.0	26.265099975792786	Matrigel
5	4.0	29.561047688211083	Matrigel
1	4.0	34.876049382716054	Matrigel
1	4.0	14.893700121036067	Matrigel
2	4.0	36.89502009198741	Matrigel
0	10.0	23.228289518276444	Matrigel
3	10.0	50.49216751391915	Matrigel
0	11.0	19.407339627208906	Matrigel
1	11.0	54.01364899540063	Matrigel
1	12.0	23.853987896393125	Matrigel
4	12.0	46.28942919389978	Matrigel
0	13.0	21.269803921568627	Matrigel
1	13.0	43.88170225127088	Matrigel
4	3.0	22.003698862260954	Matrigel
7	3.0	44.185076736867586	Matrigel
2	4.0	25.21025804889857	Matrigel
5	4.0	43.25998934882595	Matrigel
1	5.0	21.856606148632295	Matrigel
4	5.0	49.41728395061728	Matrigel
2	6.0	21.972206245461148	Matrigel
7	6.0	47.70808036794965	Matrigel
0	7.0	25.047120793996612	Matrigel
2	7.0	46.588791091745335	Matrigel
0	9.0	15.550654078915516	Matrigel
1	9.0	47.84971968046478	Matrigel
1	5.0	74.17554103122731	Matrigel
0	6.0	77.66248559670781	Matrigel
2	7.0	50.46489469862019	Matrigel
