# Supplementary material for: Spatiotemporal dynamics of self-organized branching in pancreas-derived organoids
Source: Nat Commun. 2022 Sep 5;13:5219. doi: 10.1038/s41467-022-32806-y (PMC9445099; doi:10.1038/s41467-022-32806-y)
Supplement: Supplementary file 20 — Source Data [file 41467_2022_32806_MOESM20_ESM.zip › Source Data/Fig_2b_Bead_branch_tracking/191119_Onset/csv/Track_191119_9591_Day4-5_fluo_beads_SiRDNA_1_in_μm_per_sec_bot_left_branch.csv]

Track n�	Slice n�	X	Y	Distance	Velocity	Pixel Value
1	5	557	687	-1	-1	95
1	6	558	684	0.408	0.204	92
1	7	558	678	0.774	0.387	91
1	8	556	678	0.258	0.129	92
1	9	558	679	0.288	0.144	94
1	10	550	677	1.064	0.532	101
1	11	544	680	0.865	0.433	103
1	12	547	675	0.752	0.376	105
1	13	544	671	0.645	0.322	113
1	14	553	666	1.328	0.664	105
1	15	553	670	0.516	0.258	107
1	16	554	671	0.182	0.091	91
1	17	552	675	0.577	0.288	115
1	18	547	676	0.658	0.329	115
1	19	555	676	1.032	0.516	118
1	20	561	681	1.008	0.504	119
1	21	564	676	0.752	0.376	112
1	22	559	675	0.658	0.329	103
1	23	566	680	1.11	0.555	110
1	24	566	680	0	0	106
1	25	567	682	0.288	0.144	121
1	26	569	679	0.465	0.233	113
1	27	569	677	0.258	0.129	106
1	28	568	673	0.532	0.266	107
1	29	565	674	0.408	0.204	94
1	30	566	678	0.532	0.266	110
1	31	535	682	4.032	2.016	106
1	32	533	683	0.288	0.144	103
1	33	530	684	0.408	0.204	108
1	34	528	687	0.465	0.233	101
1	35	533	687	0.645	0.322	100
1	36	531	686	0.288	0.144	105
1	37	525	687	0.785	0.392	106
1	38	519	690	0.865	0.433	103
1	39	518	692	0.288	0.144	105
1	40	524	697	1.008	0.504	101
1	41	518	691	1.095	0.547	106
1	42	517	691	0.129	0.064	101
1	43	517	691	0	0	102
1	44	518	693	0.288	0.144	94
1	45	520	695	0.365	0.182	98
1	46	518	693	0.365	0.182	95
1	47	519	690	0.408	0.204	91
1	48	511	695	1.217	0.608	101
1	49	511	695	0	0	105
1	50	511	692	0.387	0.193	99
1	51	509	692	0.258	0.129	91
1	52	501	702	1.652	0.826	92
1	53	501	703	0.129	0.064	90
1	54	501	703	0	0	102
1	55	500	704	0.182	0.091	102
1	56	503	700	0.645	0.322	69
1	57	501	706	0.816	0.408	101
1	58	505	702	0.73	0.365	95
1	59	506	701	0.182	0.091	94
1	60	508	703	0.365	0.182	95
1	61	503	702	0.658	0.329	97
1	62	504	704	0.288	0.144	96
1	63	504	706	0.258	0.129	96
1	64	504	708	0.258	0.129	95
1	65	503	709	0.182	0.091	96
2	5	490	733	-1	-1	100
2	6	492	729	0.577	0.288	76
2	7	493	727	0.288	0.144	82
2	8	493	725	0.258	0.129	86
2	9	494	725	0.129	0.064	95
2	10	493	723	0.288	0.144	91
2	11	493	721	0.258	0.129	100
2	12	494	719	0.288	0.144	105
2	13	492	718	0.288	0.144	98
2	14	491	717	0.182	0.091	105
2	15	490	716	0.182	0.091	108
2	16	490	714	0.258	0.129	99
2	17	491	713	0.182	0.091	113
2	18	491	712	0.129	0.064	99
2	19	492	713	0.182	0.091	114
2	20	491	714	0.182	0.091	108
2	21	489	714	0.258	0.129	115
2	22	490	714	0.129	0.064	104
2	23	491	716	0.288	0.144	120
2	24	491	715	0.129	0.064	108
2	25	491	715	0	0	109
2	26	491	715	0	0	106
2	27	491	714	0.129	0.064	114
2	28	491	714	0	0	108
2	29	491	714	0	0	112
2	30	491	714	0	0	112
2	31	491	713	0.129	0.064	102
2	32	491	713	0	0	107
2	33	491	713	0	0	110
2	34	492	714	0.182	0.091	103
2	35	493	714	0.129	0.064	101
2	36	494	713	0.182	0.091	110
2	37	494	712	0.129	0.064	105
2	38	494	712	0	0	107
2	39	493	710	0.288	0.144	101
2	40	494	709	0.182	0.091	97
2	41	494	708	0.129	0.064	102
2	42	494	708	0	0	101
2	43	494	708	0	0	95
2	44	494	709	0.129	0.064	89
2	45	495	709	0.129	0.064	93
2	46	495	709	0	0	86
2	47	495	709	0	0	88
2	48	495	707	0.258	0.129	84
2	49	496	705	0.288	0.144	84
2	50	499	702	0.547	0.274	80
2	51	503	701	0.532	0.266	81
2	52	503	701	0	0	81
2	53	503	701	0	0	94
2	54	503	703	0.258	0.129	99
2	55	502	702	0.182	0.091	92
2	56	502	701	0.129	0.064	75
2	57	505	699	0.465	0.233	67
2	58	506	699	0.129	0.064	71
2	59	506	699	0	0	66
2	60	508	697	0.365	0.182	74
2	61	507	698	0.182	0.091	71
2	62	504	701	0.547	0.274	69
2	63	504	703	0.258	0.129	70
2	64	505	703	0.129	0.064	66
2	65	505	703	0	0	74
3	5	480	781	-1	-1	83
3	6	481	776	0.658	0.329	93
3	7	481	774	0.258	0.129	90
3	8	483	772	0.365	0.182	89
3	9	483	769	0.387	0.193	113
3	10	483	769	0	0	102
3	11	483	769	0	0	117
3	12	482	766	0.408	0.204	89
3	13	481	764	0.288	0.144	93
3	14	481	763	0.129	0.064	95
3	15	481	763	0	0	113
3	16	480	761	0.288	0.144	97
3	17	480	760	0.129	0.064	103
3	18	480	760	0	0	97
3	19	480	761	0.129	0.064	99
3	20	480	761	0	0	99
3	21	480	762	0.129	0.064	115
3	22	479	762	0.129	0.064	103
3	23	478	763	0.182	0.091	118
3	24	479	763	0.129	0.064	109
3	25	479	763	0	0	101
3	26	479	763	0	0	101
3	27	479	762	0.129	0.064	108
3	28	479	762	0	0	113
3	29	480	761	0.182	0.091	113
3	30	480	761	0	0	107
3	31	480	760	0.129	0.064	108
3	32	480	760	0	0	101
3	33	480	760	0	0	103
3	34	481	759	0.182	0.091	109
3	35	481	759	0	0	108
3	36	482	758	0.182	0.091	104
3	37	483	758	0.129	0.064	110
3	38	483	757	0.129	0.064	105
3	39	483	756	0.129	0.064	99
3	40	483	756	0	0	115
3	41	483	754	0.258	0.129	106
3	42	483	754	0	0	106
3	43	484	753	0.182	0.091	103
3	44	484	753	0	0	105
3	45	485	754	0.182	0.091	104
3	46	485	753	0.129	0.064	105
3	47	484	753	0.129	0.064	102
3	48	485	752	0.182	0.091	107
3	49	485	751	0.129	0.064	106
3	50	485	750	0.129	0.064	105
3	51	485	750	0	0	107
3	52	485	750	0	0	110
3	53	485	750	0	0	108
3	54	485	750	0	0	105
3	55	485	749	0.129	0.064	107
3	56	485	748	0.129	0.064	102
3	57	485	748	0	0	105
3	58	485	748	0	0	107
3	59	485	748	0	0	104
3	60	485	748	0	0	100
3	61	485	748	0	0	103
3	62	485	748	0	0	98
3	63	486	748	0.129	0.064	101
3	64	486	748	0	0	108
3	65	486	748	0	0	105
4	5	526	766	-1	-1	99
4	6	527	762	0.532	0.266	97
4	7	528	758	0.532	0.266	91
4	8	529	756	0.288	0.144	97
4	9	529	754	0.258	0.129	102
4	10	528	752	0.288	0.144	90
4	11	528	749	0.387	0.193	92
4	12	528	749	0	0	102
4	13	528	747	0.258	0.129	105
4	14	526	747	0.258	0.129	101
4	15	526	746	0.129	0.064	104
4	16	526	745	0.129	0.064	116
4	17	526	741	0.516	0.258	102
4	18	526	740	0.129	0.064	104
4	19	526	740	0	0	111
4	20	526	740	0	0	101
4	21	526	740	0	0	119
4	22	525	742	0.288	0.144	85
4	23	525	742	0	0	96
4	24	525	742	0	0	85
4	25	525	742	0	0	97
4	26	525	742	0	0	95
4	27	525	741	0.129	0.064	116
4	28	525	740	0.129	0.064	103
4	29	525	739	0.129	0.064	99
4	30	525	739	0	0	118
4	31	527	737	0.365	0.182	111
4	32	527	736	0.129	0.064	83
4	33	527	736	0	0	81
4	34	528	736	0.129	0.064	90
4	35	528	735	0.129	0.064	89
4	36	529	734	0.182	0.091	86
4	37	529	733	0.129	0.064	94
4	38	529	732	0.129	0.064	90
4	39	529	731	0.129	0.064	88
4	40	529	729	0.258	0.129	100
4	41	529	729	0	0	100
4	42	529	726	0.387	0.193	101
4	43	530	727	0.182	0.091	100
4	44	530	727	0	0	96
4	45	531	729	0.288	0.144	103
4	46	531	729	0	0	104
4	47	529	728	0.288	0.144	89
4	48	529	728	0	0	103
4	49	529	725	0.387	0.193	100
4	50	528	724	0.182	0.091	86
4	51	528	724	0	0	88
4	52	528	723	0.129	0.064	88
4	53	527	723	0.129	0.064	90
4	54	527	723	0	0	83
4	55	527	723	0	0	90
4	56	527	723	0	0	102
4	57	528	722	0.182	0.091	98
4	58	527	722	0.129	0.064	99
4	59	527	721	0.129	0.064	92
4	60	527	721	0	0	95
4	61	527	721	0	0	84
4	62	527	721	0	0	94
4	63	526	721	0.129	0.064	77
4	64	526	721	0	0	82
4	65	526	722	0.129	0.064	87
5	5	424	880	-1	-1	86
5	6	424	877	0.387	0.194	75
5	7	424	875	0.258	0.129	81
5	8	424	875	0	0	117
5	9	426	872	0.465	0.233	95
5	10	425	870	0.288	0.144	84
5	11	425	869	0.129	0.065	107
5	12	426	866	0.408	0.204	118
5	13	426	866	0	0	106
5	14	426	864	0.258	0.129	132
5	15	424	864	0.258	0.129	103
5	16	424	866	0.258	0.129	145
5	17	424	863	0.387	0.194	134
5	18	425	862	0.182	0.091	132
5	19	424	863	0.182	0.091	96
5	20	424	863	0	0	101
5	21	424	862	0.129	0.065	129
5	22	422	864	0.365	0.182	98
5	23	422	865	0.129	0.065	109
5	24	422	865	0	0	107
5	25	422	865	0	0	94
5	26	422	865	0	0	101
5	27	423	864	0.182	0.091	97
5	28	423	864	0	0	105
5	29	424	862	0.288	0.144	121
5	30	424	862	0	0	110
5	31	424	861	0.129	0.065	109
5	32	424	861	0	0	110
5	33	424	861	0	0	101
5	34	424	861	0	0	100
5	35	424	861	0	0	116
5	36	425	861	0.129	0.065	124
5	37	425	859	0.258	0.129	113
5	38	426	858	0.182	0.091	108
5	39	426	857	0.129	0.065	101
5	40	426	856	0.129	0.065	109
5	41	425	855	0.182	0.091	113
5	42	426	855	0.129	0.065	108
5	43	426	855	0	0	109
5	44	426	855	0	0	109
5	45	426	855	0	0	110
5	46	426	855	0	0	108
5	47	426	855	0	0	109
5	48	426	855	0	0	123
5	49	428	852	0.465	0.233	119
5	50	428	852	0	0	110
5	51	428	852	0	0	122
5	52	427	851	0.182	0.091	112
5	53	427	851	0	0	114
5	54	427	851	0	0	115
5	55	427	851	0	0	114
5	56	427	850	0.129	0.065	114
5	57	427	850	0	0	114
5	58	428	849	0.182	0.091	117
5	59	428	848	0.129	0.065	106
5	60	427	848	0.129	0.065	99
5	61	428	847	0.182	0.091	104
5	62	428	847	0	0	103
5	63	428	847	0	0	114
5	64	428	847	0	0	116
5	65	426	848	0.288	0.144	110
6	5	441	789	-1	-1	108
6	6	441	789	0	0	114
6	7	443	785	0.577	0.288	115
6	8	442	781	0.532	0.266	110
6	9	442	781	0	0	106
6	10	442	781	0	0	97
6	11	442	781	0	0	129
6	12	442	777	0.516	0.258	107
6	13	442	777	0	0	117
6	14	441	775	0.288	0.144	106
6	15	439	775	0.258	0.129	100
6	16	439	775	0	0	135
6	17	439	772	0.387	0.194	130
6	18	439	772	0	0	113
6	19	441	773	0.288	0.144	132
6	20	440	774	0.182	0.091	136
6	21	440	774	0	0	142
6	22	439	774	0.129	0.065	109
6	23	439	774	0	0	102
6	24	439	774	0	0	105
6	25	439	774	0	0	102
6	26	439	774	0	0	99
6	27	439	774	0	0	128
6	28	439	774	0	0	140
6	29	439	774	0	0	135
6	30	439	774	0	0	138
6	31	439	772	0.258	0.129	131
6	32	441	769	0.465	0.233	88
6	33	441	769	0	0	94
6	34	441	769	0	0	113
6	35	443	770	0.288	0.144	124
6	36	443	769	0.129	0.065	128
6	37	443	769	0	0	130
6	38	444	767	0.288	0.144	108
6	39	445	765	0.288	0.144	90
6	40	445	765	0	0	109
6	41	445	764	0.129	0.065	109
6	42	445	764	0	0	107
6	43	445	764	0	0	108
6	44	445	761	0.387	0.194	117
6	45	445	761	0	0	120
6	46	445	761	0	0	116
6	47	447	762	0.288	0.144	102
6	48	447	762	0	0	104
6	49	447	762	0	0	122
6	50	447	760	0.258	0.129	98
6	51	447	760	0	0	105
6	52	447	760	0	0	110
6	53	447	760	0	0	114
6	54	447	760	0	0	115
6	55	448	757	0.408	0.204	96
6	56	448	755	0.258	0.129	109
6	57	448	755	0	0	104
6	58	448	755	0	0	101
6	59	448	755	0	0	101
6	60	448	755	0	0	81
6	61	448	755	0	0	84
6	62	448	755	0	0	93
6	63	448	755	0	0	102
6	64	449	755	0.129	0.065	83
6	65	449	755	0	0	81
