# Supplementary material for: Spatiotemporal dynamics of self-organized branching in pancreas-derived organoids
Source: Nat Commun. 2022 Sep 5;13:5219. doi: 10.1038/s41467-022-32806-y (PMC9445099; doi:10.1038/s41467-022-32806-y)
Supplement: Supplementary file 20 — Source Data [file 41467_2022_32806_MOESM20_ESM.zip › Source Data/Fig_2b_Bead_branch_tracking/191119_Onset/csv/Track_191119_9591_Day4-5_fluo_beads_SiRDNA_1_in_μm_per_sec_bot_right_branch.csv]

Track n�	Slice n�	X	Y	Distance	Velocity	Pixel Value
1	5	780	652	-1	-1	93
1	6	774	645	1.189	0.595	80
1	7	768	645	0.774	0.387	78
1	8	766	645	0.258	0.129	76
1	9	764	643	0.365	0.182	80
1	10	762	643	0.258	0.129	82
1	11	766	646	0.645	0.323	80
1	12	768	649	0.465	0.233	95
1	13	771	652	0.547	0.274	98
1	14	776	656	0.826	0.413	106
1	15	761	646	2.326	1.163	113
1	16	768	643	0.982	0.491	101
1	17	783	645	1.952	0.976	111
1	18	775	641	1.154	0.577	94
1	19	785	645	1.389	0.695	110
1	20	780	644	0.658	0.329	117
1	21	782	647	0.465	0.233	103
1	22	788	648	0.785	0.392	104
1	23	791	648	0.387	0.194	98
1	24	796	649	0.658	0.329	107
1	25	794	648	0.288	0.144	105
1	26	792	647	0.288	0.144	102
1	27	790	647	0.258	0.129	103
1	28	803	648	1.682	0.841	104
1	29	793	648	1.29	0.645	104
1	30	793	648	0	0	99
1	31	796	649	0.408	0.204	99
1	32	799	650	0.408	0.204	100
1	33	800	651	0.182	0.091	105
1	34	801	652	0.182	0.091	85
1	35	806	656	0.826	0.413	94
1	36	806	657	0.129	0.065	84
1	37	806	660	0.387	0.194	89
1	38	808	657	0.465	0.233	75
1	39	813	661	0.826	0.413	93
1	40	815	662	0.288	0.144	88
1	41	815	662	0	0	83
1	42	815	662	0	0	76
1	43	818	663	0.408	0.204	80
1	44	817	663	0.129	0.065	71
1	45	811	662	0.785	0.392	87
1	46	812	664	0.288	0.144	81
1	47	807	663	0.658	0.329	91
1	48	805	662	0.288	0.144	81
1	49	799	661	0.785	0.392	90
1	50	803	662	0.532	0.266	78
1	51	798	660	0.695	0.347	82
1	52	800	661	0.288	0.144	81
1	53	801	661	0.129	0.065	76
1	54	805	663	0.577	0.288	76
1	55	803	660	0.465	0.233	81
1	56	813	667	1.575	0.787	80
1	57	815	669	0.365	0.182	84
1	58	816	672	0.408	0.204	83
1	59	817	672	0.129	0.065	85
1	60	817	672	0	0	82
1	61	817	672	0	0	79
1	62	807	666	1.504	0.752	77
1	63	816	672	1.395	0.698	80
1	64	823	675	0.982	0.491	85
1	65	826	678	0.547	0.274	82
2	5	888	680	-1	-1	74
2	6	883	680	0.645	0.323	87
2	7	881	678	0.365	0.182	78
2	8	879	677	0.288	0.144	79
2	9	876	677	0.387	0.194	84
2	10	874	677	0.258	0.129	80
2	11	873	676	0.182	0.091	88
2	12	871	676	0.258	0.129	96
2	13	868	673	0.547	0.274	93
2	14	867	673	0.129	0.065	95
2	15	866	673	0.129	0.065	102
2	16	864	671	0.365	0.182	100
2	17	861	671	0.387	0.194	98
2	18	861	671	0	0	96
2	19	860	671	0.129	0.065	105
2	20	858	669	0.365	0.182	96
2	21	856	669	0.258	0.129	98
2	22	853	668	0.408	0.204	103
2	23	853	668	0	0	97
2	24	853	668	0	0	99
2	25	851	666	0.365	0.182	101
2	26	850	666	0.129	0.065	95
2	27	850	667	0.129	0.065	105
2	28	849	667	0.129	0.065	97
2	29	847	666	0.288	0.144	95
2	30	843	667	0.532	0.266	95
2	31	843	667	0	0	92
2	32	841	666	0.288	0.144	87
2	33	839	665	0.288	0.144	100
2	34	838	665	0.129	0.065	90
2	35	834	665	0.516	0.258	92
2	36	832	665	0.258	0.129	92
2	37	831	665	0.129	0.065	89
2	38	830	665	0.129	0.065	87
2	39	828	664	0.288	0.144	87
2	40	827	665	0.182	0.091	91
2	41	826	665	0.129	0.065	92
2	42	823	664	0.408	0.204	83
2	43	822	664	0.129	0.065	87
2	44	821	666	0.288	0.144	83
2	45	817	665	0.532	0.266	81
2	46	814	665	0.387	0.194	78
2	47	814	664	0.129	0.065	82
2	48	814	664	0	0	79
2	49	814	665	0.129	0.065	79
2	50	813	665	0.129	0.065	79
2	51	813	665	0	0	88
2	52	812	664	0.182	0.091	84
2	53	811	663	0.182	0.091	78
2	54	810	663	0.129	0.065	75
2	55	810	663	0	0	84
2	56	808	666	0.465	0.233	76
3	5	892	776	-1	-1	78
3	6	888	775	0.532	0.266	89
3	7	888	775	0	0	73
3	8	883	773	0.695	0.347	77
3	9	881	772	0.288	0.144	79
3	10	878	771	0.408	0.204	92
3	11	878	770	0.129	0.065	86
3	12	876	769	0.288	0.144	95
3	13	875	769	0.129	0.065	99
3	14	874	767	0.288	0.144	95
3	15	874	767	0	0	100
3	16	873	765	0.288	0.144	98
3	17	872	765	0.129	0.065	100
3	18	871	765	0.129	0.065	106
3	19	871	765	0	0	105
3	20	870	764	0.182	0.091	104
3	21	868	763	0.288	0.144	106
3	22	867	763	0.129	0.065	100
3	23	867	763	0	0	101
3	24	865	761	0.365	0.182	103
3	25	864	760	0.182	0.091	106
3	26	864	760	0	0	106
3	27	863	760	0.129	0.065	104
3	28	862	761	0.182	0.091	98
3	29	862	761	0	0	101
3	30	859	760	0.408	0.204	97
3	31	858	762	0.288	0.144	100
3	32	858	762	0	0	99
3	33	858	762	0	0	98
3	34	857	761	0.182	0.091	96
3	35	857	761	0	0	97
3	36	857	761	0	0	98
3	37	857	761	0	0	99
3	38	857	761	0	0	98
3	39	857	761	0	0	98
3	40	856	760	0.182	0.091	96
3	41	854	759	0.288	0.144	97
3	42	854	759	0	0	95
3	43	853	760	0.182	0.091	94
3	44	853	760	0	0	95
3	45	853	760	0	0	90
3	46	853	760	0	0	95
3	47	853	760	0	0	94
3	48	852	760	0.129	0.065	90
3	49	851	761	0.182	0.091	90
3	50	851	761	0	0	90
3	51	851	761	0	0	95
3	52	851	761	0	0	93
3	53	851	761	0	0	89
3	54	849	759	0.365	0.182	90
3	55	848	758	0.182	0.091	90
3	56	846	757	0.288	0.144	92
3	57	846	757	0	0	90
3	58	846	758	0.129	0.065	91
3	59	846	757	0.129	0.065	91
3	60	844	756	0.288	0.144	91
3	61	844	756	0	0	85
3	62	844	756	0	0	95
3	63	843	755	0.182	0.091	92
3	64	842	756	0.182	0.091	94
3	65	842	756	0	0	87
4	5	1011	731	-1	-1	77
4	6	1006	731	0.645	0.323	85
4	7	1004	731	0.258	0.129	87
4	8	1002	729	0.365	0.182	76
4	9	997	728	0.658	0.329	86
4	10	995	727	0.288	0.144	86
4	11	995	727	0	0	83
4	12	993	725	0.365	0.182	80
4	13	991	724	0.288	0.144	77
4	14	991	724	0	0	83
4	15	989	722	0.365	0.182	91
4	16	988	722	0.129	0.065	97
4	17	986	722	0.258	0.129	85
4	18	985	722	0.129	0.065	87
4	19	983	721	0.288	0.144	87
4	20	981	721	0.258	0.129	86
4	21	980	720	0.182	0.091	88
4	22	980	720	0	0	87
4	23	980	719	0.129	0.065	92
4	24	978	718	0.288	0.144	88
4	25	977	718	0.129	0.065	88
4	26	976	718	0.129	0.065	87
4	27	976	718	0	0	89
4	28	974	718	0.258	0.129	89
4	29	973	718	0.129	0.065	94
4	30	971	718	0.258	0.129	88
4	31	969	718	0.258	0.129	82
4	32	968	719	0.182	0.091	97
4	33	965	719	0.387	0.194	95
4	34	964	717	0.288	0.144	96
4	35	964	718	0.129	0.065	82
4	36	964	718	0	0	85
4	37	963	719	0.182	0.091	85
4	38	963	719	0	0	86
4	39	963	719	0	0	78
4	40	962	719	0.129	0.065	87
4	41	961	718	0.182	0.091	82
4	42	961	718	0	0	89
4	43	961	719	0.129	0.065	86
4	44	958	717	0.465	0.233	84
4	45	958	719	0.258	0.129	85
4	46	956	718	0.288	0.144	86
4	47	955	718	0.129	0.065	86
4	48	955	718	0	0	81
4	49	955	718	0	0	87
4	50	953	719	0.288	0.144	79
4	51	953	719	0	0	86
4	52	951	719	0.258	0.129	84
4	53	950	719	0.129	0.065	87
4	54	949	718	0.182	0.091	78
4	55	947	718	0.258	0.129	75
4	56	946	720	0.288	0.144	81
4	57	945	719	0.182	0.091	77
4	58	945	719	0	0	84
4	59	945	719	0	0	83
4	60	945	719	0	0	82
4	61	944	719	0.129	0.065	81
4	62	942	718	0.288	0.144	83
4	63	941	718	0.129	0.065	81
4	64	941	718	0	0	79
4	65	942	718	0.129	0.065	80
5	5	857	746	-1	-1	85
5	6	851	745	0.785	0.392	85
5	7	850	745	0.129	0.065	79
5	8	847	743	0.465	0.233	80
5	9	843	741	0.577	0.288	77
5	10	843	741	0	0	86
5	11	841	740	0.288	0.144	78
5	12	839	739	0.288	0.144	87
5	13	837	738	0.288	0.144	94
5	14	836	737	0.182	0.091	79
5	15	835	736	0.182	0.091	87
5	16	834	735	0.182	0.091	93
5	17	833	734	0.182	0.091	90
5	18	832	734	0.129	0.065	90
5	19	831	733	0.182	0.091	93
5	20	829	733	0.258	0.129	97
5	21	829	733	0	0	94
5	22	827	731	0.365	0.182	94
5	23	827	731	0	0	95
5	24	826	731	0.129	0.065	97
5	25	825	730	0.182	0.091	89
5	26	824	730	0.129	0.065	90
5	27	824	730	0	0	84
5	28	823	729	0.182	0.091	99
5	29	821	729	0.258	0.129	94
5	30	821	730	0.129	0.065	91
5	31	820	729	0.182	0.091	93
5	32	820	729	0	0	78
5	33	820	729	0	0	88
5	34	819	729	0.129	0.065	85
5	35	819	729	0	0	84
5	36	819	730	0.129	0.065	80
5	37	820	731	0.182	0.091	85
5	38	820	732	0.129	0.065	98
5	39	818	730	0.365	0.182	75
5	40	818	729	0.129	0.065	92
5	41	817	729	0.129	0.065	89
5	42	817	729	0	0	98
5	43	815	728	0.288	0.144	79
5	44	815	728	0	0	81
5	45	813	728	0.258	0.129	79
5	46	813	728	0	0	80
5	47	813	728	0	0	85
5	48	812	730	0.288	0.144	86
5	49	812	730	0	0	80
5	50	812	730	0	0	81
5	51	811	730	0.129	0.065	86
5	52	810	729	0.182	0.091	84
5	53	809	729	0.129	0.065	84
5	54	809	729	0	0	83
5	55	806	728	0.408	0.204	78
5	56	806	728	0	0	84
5	57	806	728	0	0	78
5	58	806	728	0	0	76
5	59	806	728	0	0	76
5	60	806	728	0	0	84
5	61	806	728	0	0	86
5	62	805	727	0.182	0.091	76
5	63	805	727	0	0	76
5	64	805	727	0	0	78
5	65	805	727	0	0	84
6	5	954	734	-1	-1	82
6	6	951	733	0.408	0.204	71
6	7	949	732	0.288	0.144	72
6	8	945	730	0.577	0.288	72
6	9	942	729	0.408	0.204	78
6	10	941	729	0.129	0.065	75
6	11	940	729	0.129	0.065	86
6	12	937	727	0.465	0.233	89
6	13	937	727	0	0	88
6	14	934	726	0.408	0.204	85
6	15	934	726	0	0	91
6	16	932	724	0.365	0.182	92
6	17	931	724	0.129	0.065	92
6	18	931	724	0	0	94
6	19	929	723	0.288	0.144	92
6	20	927	722	0.288	0.144	103
6	21	926	721	0.182	0.091	101
6	22	925	721	0.129	0.065	97
6	23	925	721	0	0	101
6	24	922	720	0.408	0.204	96
6	25	920	720	0.258	0.129	97
6	26	920	719	0.129	0.065	98
6	27	920	719	0	0	97
6	28	920	719	0	0	95
6	29	917	719	0.387	0.194	98
6	30	915	718	0.288	0.144	99
6	31	915	718	0	0	95
6	32	915	717	0.129	0.065	101
6	33	914	717	0.129	0.065	95
6	34	913	717	0.129	0.065	97
6	35	910	720	0.547	0.274	93
6	36	910	720	0	0	96
6	37	910	720	0	0	93
6	38	909	721	0.182	0.091	90
6	39	909	721	0	0	92
6	40	907	720	0.288	0.144	92
6	41	906	720	0.129	0.065	90
6	42	906	720	0	0	88
6	43	905	719	0.182	0.091	90
6	44	904	718	0.182	0.091	85
6	45	904	718	0	0	87
6	46	904	718	0	0	89
6	47	904	718	0	0	91
6	48	904	718	0	0	91
6	49	903	718	0.129	0.065	90
6	50	902	720	0.288	0.144	85
6	51	901	721	0.182	0.091	91
6	52	899	720	0.288	0.144	86
6	53	896	718	0.465	0.233	88
6	54	895	718	0.129	0.065	86
6	55	894	718	0.129	0.065	88
6	56	892	718	0.258	0.129	83
6	57	890	719	0.288	0.144	92
6	58	890	719	0	0	83
6	59	890	719	0	0	86
6	60	889	717	0.288	0.144	89
6	61	890	717	0.129	0.065	85
6	62	890	717	0	0	88
6	63	890	717	0	0	87
6	64	888	717	0.258	0.129	86
6	65	888	718	0.129	0.065	86
