# Supplementary material for: Spatiotemporal dynamics of self-organized branching in pancreas-derived organoids
Source: Nat Commun. 2022 Sep 5;13:5219. doi: 10.1038/s41467-022-32806-y (PMC9445099; doi:10.1038/s41467-022-32806-y)
Supplement: Supplementary file 20 — Source Data [file 41467_2022_32806_MOESM20_ESM.zip › Source Data/Fig_2b_Bead_branch_tracking/191119_Onset/csv/Track_191119_9591_Day4-5_fluo_beads_SiRDNA_1_in_μm_per_sec_top_left_branch.csv]

Track n�	Slice n�	X	Y	Distance	Velocity	Pixel Value
1	5	452	426	-1	-1	118
1	6	455	429	0.547	0.274	106
1	7	452	433	0.645	0.322	105
1	8	456	434	0.532	0.266	100
1	9	452	429	0.826	0.413	91
1	10	454	430	0.288	0.144	105
1	11	462	434	1.154	0.577	97
1	12	465	435	0.408	0.204	107
1	13	452	433	1.697	0.848	103
1	14	459	435	0.939	0.47	104
1	15	455	439	0.73	0.365	120
1	16	457	440	0.288	0.144	115
1	17	463	441	0.785	0.392	98
1	18	471	438	1.102	0.551	115
1	19	461	433	1.442	0.721	105
1	20	465	431	0.577	0.288	115
1	21	466	432	0.182	0.091	90
1	22	464	431	0.288	0.144	99
1	23	463	431	0.129	0.064	100
1	24	463	431	0	0	111
1	25	470	432	0.912	0.456	105
1	26	460	439	1.575	0.787	118
1	27	467	439	0.903	0.451	110
1	28	463	431	1.154	0.577	105
1	29	469	430	0.785	0.392	83
1	30	464	432	0.695	0.347	99
1	31	467	433	0.408	0.204	89
1	32	459	421	1.86	0.93	114
1	33	458	422	0.182	0.091	117
1	34	453	433	1.559	0.779	104
1	35	449	434	0.532	0.266	110
1	36	450	432	0.288	0.144	107
1	37	455	420	1.677	0.839	87
1	38	455	421	0.129	0.064	93
1	39	455	421	0	0	75
1	40	454	426	0.658	0.329	107
1	41	454	421	0.645	0.322	110
1	42	456	421	0.258	0.129	95
1	43	462	426	1.008	0.504	92
1	44	465	427	0.408	0.204	100
1	45	468	432	0.752	0.376	86
1	46	466	430	0.365	0.182	86
1	47	467	429	0.182	0.091	90
1	48	467	430	0.129	0.064	81
1	49	464	425	0.752	0.376	96
1	50	463	423	0.288	0.144	82
1	51	465	427	0.577	0.288	80
1	52	462	427	0.387	0.193	81
1	53	460	427	0.258	0.129	86
1	54	460	427	0	0	76
1	55	459	429	0.288	0.144	70
1	56	459	424	0.645	0.322	79
1	57	459	424	0	0	80
1	58	459	424	0	0	73
1	59	459	415	1.161	0.581	90
1	60	459	416	0.129	0.064	82
1	61	459	416	0	0	90
1	62	463	423	1.04	0.52	72
1	63	457	423	0.774	0.387	80
1	64	457	423	0	0	88
1	65	454	424	0.408	0.204	81
2	5	362	342	-1	-1	89
2	6	365	345	0.547	0.274	86
2	7	366	347	0.288	0.144	88
2	8	366	348	0.129	0.064	101
2	9	368	349	0.288	0.144	89
2	10	369	350	0.182	0.091	85
2	11	371	351	0.288	0.144	100
2	12	371	352	0.129	0.064	92
2	13	374	354	0.465	0.233	97
2	14	376	357	0.465	0.233	102
2	15	376	357	0	0	94
2	16	377	359	0.288	0.144	99
2	17	378	359	0.129	0.064	98
2	18	379	359	0.129	0.064	92
2	19	379	359	0	0	98
2	20	379	359	0	0	96
2	21	380	360	0.182	0.091	96
2	22	381	359	0.182	0.091	98
2	23	381	359	0	0	92
2	24	381	359	0	0	102
2	25	381	359	0	0	112
2	26	381	359	0	0	104
2	27	381	359	0	0	122
2	28	383	359	0.258	0.129	97
2	29	384	360	0.182	0.091	105
2	30	385	360	0.129	0.064	90
2	31	387	361	0.288	0.144	102
2	32	387	362	0.129	0.064	87
2	33	387	363	0.129	0.064	114
2	34	387	361	0.258	0.129	106
2	35	385	362	0.288	0.144	112
2	36	385	362	0	0	100
2	37	387	363	0.288	0.144	87
2	38	387	364	0.129	0.064	99
2	39	387	364	0	0	112
2	40	386	364	0.129	0.064	100
2	41	388	364	0.258	0.129	104
2	42	389	365	0.182	0.091	105
2	43	390	366	0.182	0.091	79
2	44	390	366	0	0	94
2	45	390	366	0	0	105
2	46	390	366	0	0	106
2	47	390	366	0	0	95
2	48	390	366	0	0	103
2	49	393	367	0.408	0.204	91
2	50	393	368	0.129	0.064	73
2	51	394	370	0.288	0.144	97
2	52	395	370	0.129	0.064	91
2	53	396	372	0.288	0.144	89
2	54	397	372	0.129	0.064	84
2	55	397	372	0	0	80
2	56	397	372	0	0	77
2	57	397	372	0	0	91
2	58	397	372	0	0	91
2	59	399	373	0.288	0.144	85
2	60	401	374	0.288	0.144	86
2	61	401	375	0.129	0.064	91
2	62	401	375	0	0	97
2	63	401	375	0	0	106
2	64	401	375	0	0	96
2	65	401	375	0	0	97
3	5	347	396	-1	-1	88
3	6	350	398	0.465	0.233	88
3	7	352	400	0.365	0.182	103
3	8	352	400	0	0	82
3	9	353	403	0.408	0.204	98
3	10	354	404	0.182	0.091	111
3	11	355	404	0.129	0.064	93
3	12	355	404	0	0	87
3	13	359	406	0.577	0.288	93
3	14	361	408	0.365	0.182	90
3	15	362	409	0.182	0.091	89
3	16	364	411	0.365	0.182	118
3	17	365	411	0.129	0.064	110
3	18	365	411	0	0	97
3	19	366	410	0.182	0.091	97
3	20	366	410	0	0	110
3	21	366	410	0	0	117
3	22	369	410	0.387	0.193	101
3	23	370	411	0.182	0.091	96
3	24	370	411	0	0	99
3	25	370	410	0.129	0.064	88
3	26	370	410	0	0	97
3	27	370	410	0	0	118
3	28	373	410	0.387	0.193	99
3	29	375	411	0.288	0.144	95
3	30	375	411	0	0	94
3	31	376	412	0.182	0.091	81
3	32	376	412	0	0	95
3	33	376	412	0	0	91
3	34	376	412	0	0	112
3	35	374	412	0.258	0.129	116
3	36	373	411	0.182	0.091	101
3	37	373	411	0	0	103
3	38	373	411	0	0	110
3	39	373	411	0	0	113
3	40	374	412	0.182	0.091	112
3	41	375	413	0.182	0.091	108
3	42	376	414	0.182	0.091	97
3	43	376	415	0.129	0.064	99
3	44	376	414	0.129	0.064	81
3	45	376	414	0	0	86
3	46	377	414	0.129	0.064	88
3	47	378	416	0.288	0.144	81
3	48	380	417	0.288	0.144	107
3	49	378	416	0.288	0.144	93
3	50	379	416	0.129	0.064	87
3	51	379	418	0.258	0.129	96
3	52	380	418	0.129	0.064	92
3	53	380	419	0.129	0.064	104
3	54	382	419	0.258	0.129	93
3	55	383	420	0.182	0.091	96
3	56	383	420	0	0	97
3	57	383	420	0	0	95
3	58	383	420	0	0	95
3	59	383	420	0	0	97
3	60	382	415	0.658	0.329	87
3	61	383	416	0.182	0.091	94
3	62	383	416	0	0	93
3	63	383	416	0	0	83
3	64	383	416	0	0	90
3	65	382	416	0.129	0.064	80
4	5	344	325	-1	-1	86
4	6	346	326	0.288	0.144	103
4	7	347	330	0.532	0.266	82
4	8	348	331	0.182	0.091	93
4	9	350	332	0.288	0.144	81
4	10	350	333	0.129	0.064	98
4	11	351	335	0.288	0.144	96
4	12	352	335	0.129	0.064	96
4	13	354	337	0.365	0.182	122
4	14	355	339	0.288	0.144	110
4	15	356	341	0.288	0.144	120
4	16	358	341	0.258	0.129	97
4	17	359	341	0.129	0.064	105
4	18	359	341	0	0	103
4	19	360	342	0.182	0.091	101
4	20	360	342	0	0	104
4	21	360	342	0	0	108
4	22	360	342	0	0	123
4	23	361	342	0.129	0.064	110
4	24	361	342	0	0	111
4	25	361	342	0	0	113
4	26	362	342	0.129	0.064	99
4	27	362	342	0	0	116
4	28	363	342	0.129	0.064	113
4	29	365	342	0.258	0.129	110
4	30	366	343	0.182	0.091	103
4	31	366	343	0	0	110
4	32	368	344	0.288	0.144	97
4	33	369	345	0.182	0.091	97
4	34	368	346	0.182	0.091	110
4	35	367	345	0.182	0.091	96
4	36	366	345	0.129	0.064	108
4	37	367	346	0.182	0.091	99
4	38	367	346	0	0	101
4	39	366	346	0.129	0.064	97
4	40	367	347	0.182	0.091	101
4	41	368	348	0.182	0.091	110
4	42	370	349	0.288	0.144	99
4	43	370	349	0	0	103
4	44	370	349	0	0	105
4	45	370	349	0	0	117
4	46	370	349	0	0	107
4	47	370	348	0.129	0.064	99
4	48	371	349	0.182	0.091	101
4	49	372	350	0.182	0.091	96
4	50	373	351	0.182	0.091	96
4	51	373	351	0	0	98
4	52	374	353	0.288	0.144	107
4	53	374	353	0	0	107
4	54	376	353	0.258	0.129	92
4	55	377	353	0.129	0.064	92
4	56	377	354	0.129	0.064	94
4	57	377	355	0.129	0.064	106
4	58	377	355	0	0	98
4	59	377	355	0	0	100
4	60	378	356	0.182	0.091	102
4	61	379	357	0.182	0.091	102
4	62	379	357	0	0	109
4	63	379	357	0	0	106
4	64	379	357	0	0	103
4	65	379	357	0	0	101
5	5	378	413	-1	-1	73
5	6	382	415	0.577	0.288	72
5	7	384	416	0.288	0.144	87
5	8	384	418	0.258	0.129	77
5	9	384	418	0	0	76
5	10	384	418	0	0	77
5	11	387	420	0.465	0.233	83
5	12	387	420	0	0	85
5	13	387	420	0	0	103
5	14	390	423	0.547	0.274	80
5	15	392	424	0.288	0.144	90
5	16	394	425	0.288	0.144	93
5	17	395	426	0.182	0.091	90
5	18	396	427	0.182	0.091	80
5	19	396	427	0	0	82
5	20	396	426	0.129	0.064	83
5	21	397	426	0.129	0.064	80
5	22	399	427	0.288	0.144	71
5	23	399	427	0	0	78
5	24	399	427	0	0	80
5	25	399	427	0	0	87
5	26	399	425	0.258	0.129	79
5	27	401	425	0.258	0.129	94
5	28	402	426	0.182	0.091	79
5	29	403	427	0.182	0.091	74
5	30	405	427	0.258	0.129	74
5	31	406	427	0.129	0.064	78
5	32	406	427	0	0	82
5	33	406	427	0	0	68
5	34	406	427	0	0	74
5	35	405	427	0.129	0.064	71
5	36	405	427	0	0	75
5	37	405	427	0	0	70
5	38	405	427	0	0	78
5	39	404	427	0.129	0.064	75
5	40	404	428	0.129	0.064	73
5	41	406	429	0.288	0.144	72
5	42	407	429	0.129	0.064	78
5	43	407	429	0	0	75
5	44	407	429	0	0	77
5	45	407	429	0	0	74
5	46	407	429	0	0	67
5	47	409	430	0.288	0.144	71
5	48	411	431	0.288	0.144	72
5	49	412	432	0.182	0.091	73
5	50	412	432	0	0	77
5	51	412	432	0	0	73
5	52	412	432	0	0	74
5	53	412	432	0	0	72
5	54	415	433	0.408	0.204	84
5	55	415	434	0.129	0.064	63
5	56	416	434	0.129	0.064	69
5	57	417	435	0.182	0.091	76
5	58	417	435	0	0	71
5	59	417	435	0	0	81
5	60	417	435	0	0	74
5	61	417	435	0	0	69
5	62	417	436	0.129	0.064	68
5	63	417	436	0	0	65
5	64	417	436	0	0	67
5	65	417	436	0	0	85
6	5	384	373	-1	-1	83
6	6	388	376	0.645	0.323	82
6	7	388	378	0.258	0.129	87
6	8	389	380	0.288	0.144	90
6	9	390	381	0.182	0.091	100
6	10	391	381	0.129	0.065	83
6	11	392	382	0.182	0.091	82
6	12	392	384	0.258	0.129	110
6	13	397	386	0.695	0.347	89
6	14	399	387	0.288	0.144	96
6	15	400	389	0.288	0.144	102
6	16	400	390	0.129	0.065	111
6	17	402	390	0.258	0.129	99
6	18	402	390	0	0	86
6	19	404	391	0.288	0.144	120
6	20	404	391	0	0	107
6	21	404	391	0	0	100
6	22	404	390	0.129	0.065	94
6	23	404	389	0.129	0.065	95
6	24	404	389	0	0	95
6	25	405	388	0.182	0.091	85
6	26	405	388	0	0	84
6	27	406	388	0.129	0.065	81
6	28	408	390	0.365	0.182	89
6	29	409	390	0.129	0.065	83
6	30	409	391	0.129	0.065	106
6	31	411	391	0.258	0.129	72
6	32	412	392	0.182	0.091	83
6	33	414	393	0.288	0.144	91
6	34	414	393	0	0	101
6	35	411	393	0.387	0.194	87
6	36	409	392	0.288	0.144	98
6	37	409	393	0.129	0.065	98
6	38	411	394	0.288	0.144	70
6	39	410	393	0.182	0.091	75
6	40	410	393	0	0	81
6	41	411	394	0.182	0.091	97
6	42	413	396	0.365	0.182	107
6	43	414	396	0.129	0.065	80
6	44	414	396	0	0	81
6	45	413	395	0.182	0.091	78
6	46	413	395	0	0	80
6	47	416	397	0.465	0.233	73
6	48	416	397	0	0	77
6	49	417	398	0.182	0.091	73
6	50	418	399	0.182	0.091	67
6	51	419	399	0.129	0.065	72
6	52	419	400	0.129	0.065	64
6	53	420	401	0.182	0.091	81
6	54	421	402	0.182	0.091	73
6	55	422	403	0.182	0.091	94
6	56	422	403	0	0	79
6	57	422	403	0	0	78
6	58	422	403	0	0	84
6	59	423	403	0.129	0.065	83
6	60	424	404	0.182	0.091	80
6	61	425	404	0.129	0.065	75
6	62	425	404	0	0	80
6	63	425	404	0	0	76
6	64	425	404	0	0	78
6	65	425	404	0	0	77
