# Supplementary material for: Spatiotemporal dynamics of self-organized branching in pancreas-derived organoids
Source: Nat Commun. 2022 Sep 5;13:5219. doi: 10.1038/s41467-022-32806-y (PMC9445099; doi:10.1038/s41467-022-32806-y)
Supplement: Supplementary file 20 — Source Data [file 41467_2022_32806_MOESM20_ESM.zip › Source Data/Fig_2b_Bead_branch_tracking/191119_Onset/csv/Track_191119_9591_Day4-5_fluo_beads_SiRDNA_1_in_μm_per_sec_top_right_branch.csv]

Track n�	Slice n�	X	Y	Distance	Velocity	Pixel Value
1	5	609	448	-1	-1	79
1	6	604	458	1.442	0.721	75
1	7	603	461	0.408	0.204	78
1	8	602	465	0.532	0.266	87
1	9	602	465	0	0	78
1	10	599	467	0.465	0.233	68
1	11	601	467	0.258	0.129	69
1	12	606	463	0.826	0.413	83
1	13	601	470	1.11	0.555	78
1	14	604	464	0.865	0.433	86
1	15	599	469	0.912	0.456	92
1	16	606	461	1.371	0.686	105
1	17	600	468	1.189	0.595	93
1	18	601	462	0.785	0.392	99
1	19	600	454	1.04	0.52	92
1	20	602	454	0.258	0.129	99
1	21	597	455	0.658	0.329	92
1	22	602	455	0.645	0.323	103
1	23	604	453	0.365	0.182	103
1	24	603	457	0.532	0.266	98
1	25	606	455	0.465	0.233	92
1	26	606	454	0.129	0.065	87
1	27	606	455	0.129	0.065	96
1	28	605	455	0.129	0.065	91
1	29	604	455	0.129	0.065	83
1	30	602	455	0.258	0.129	87
1	31	599	455	0.387	0.194	74
1	32	601	454	0.288	0.144	85
1	33	605	450	0.73	0.365	86
1	34	605	451	0.129	0.065	81
1	35	606	453	0.288	0.144	89
1	36	613	442	1.682	0.841	88
1	37	611	451	1.189	0.595	85
1	38	606	459	1.217	0.608	81
1	39	601	466	1.11	0.555	78
1	40	600	468	0.288	0.144	87
1	41	599	468	0.129	0.065	90
1	42	598	466	0.288	0.144	87
1	43	601	467	0.408	0.204	85
1	44	601	467	0	0	88
1	45	601	465	0.258	0.129	89
1	46	597	465	0.516	0.258	82
1	47	595	463	0.365	0.182	79
1	48	591	471	1.154	0.577	87
1	49	597	464	1.189	0.595	80
1	50	596	464	0.129	0.065	86
1	51	596	464	0	0	79
1	52	593	466	0.465	0.233	70
1	53	592	464	0.288	0.144	74
1	54	592	464	0	0	73
1	55	592	464	0	0	73
1	56	592	465	0.129	0.065	75
1	57	591	466	0.182	0.091	74
1	58	594	466	0.387	0.194	80
1	59	593	465	0.182	0.091	80
1	60	593	466	0.129	0.065	78
1	61	591	468	0.365	0.182	73
1	62	589	469	0.288	0.144	68
1	63	593	465	0.73	0.365	81
1	64	593	465	0	0	73
1	65	593	465	0	0	63
2	5	636	385	-1	-1	82
2	6	635	389	0.532	0.266	85
2	7	633	393	0.577	0.288	78
2	8	633	396	0.387	0.194	85
2	9	630	397	0.408	0.204	85
2	10	628	398	0.288	0.144	85
2	11	626	400	0.365	0.182	80
2	12	626	401	0.129	0.065	92
2	13	626	401	0	0	92
2	14	625	401	0.129	0.065	92
2	15	625	401	0	0	100
2	16	625	401	0	0	102
2	17	624	401	0.129	0.065	111
2	18	623	401	0.129	0.065	109
2	19	619	403	0.577	0.288	95
2	20	618	402	0.182	0.091	97
2	21	618	403	0.129	0.065	94
2	22	618	403	0	0	92
2	23	618	405	0.258	0.129	99
2	24	618	405	0	0	101
2	25	620	407	0.365	0.182	103
2	26	619	407	0.129	0.065	95
2	27	618	408	0.182	0.091	92
2	28	617	408	0.129	0.065	87
2	29	616	410	0.288	0.144	95
2	30	615	410	0.129	0.065	101
2	31	612	411	0.408	0.204	88
2	32	612	412	0.129	0.065	94
2	33	611	411	0.182	0.091	85
2	34	613	410	0.288	0.144	86
2	35	613	411	0.129	0.065	83
2	36	613	412	0.129	0.065	85
2	37	613	412	0	0	90
2	38	613	414	0.258	0.129	89
2	39	614	413	0.182	0.091	87
2	40	612	412	0.288	0.144	88
2	41	613	414	0.288	0.144	83
2	42	612	415	0.182	0.091	85
2	43	611	417	0.288	0.144	88
2	44	611	417	0	0	86
2	45	611	417	0	0	90
2	46	610	416	0.182	0.091	73
2	47	609	416	0.129	0.065	78
2	48	609	418	0.258	0.129	88
2	49	606	418	0.387	0.194	77
2	50	606	418	0	0	75
2	51	606	417	0.129	0.065	78
2	52	605	417	0.129	0.065	77
2	53	603	417	0.258	0.129	85
2	54	604	418	0.182	0.091	81
2	55	604	419	0.129	0.065	76
2	56	604	420	0.129	0.065	79
2	57	603	422	0.288	0.144	84
2	58	602	420	0.288	0.144	76
2	59	602	421	0.129	0.065	76
2	60	603	422	0.182	0.091	83
2	61	603	421	0.129	0.065	75
2	62	603	423	0.258	0.129	77
2	63	604	423	0.129	0.065	81
2	64	602	424	0.288	0.144	78
2	65	602	425	0.129	0.065	85
3	5	688	325	-1	-1	80
3	6	685	327	0.465	0.233	71
3	7	684	330	0.408	0.204	72
3	8	681	333	0.547	0.274	79
3	9	680	332	0.182	0.091	76
3	10	678	334	0.365	0.182	77
3	11	677	337	0.408	0.204	82
3	12	675	338	0.288	0.144	77
3	13	675	337	0.129	0.065	83
3	14	674	339	0.288	0.144	83
3	15	673	339	0.129	0.065	84
3	16	673	339	0	0	82
3	17	672	339	0.129	0.065	91
3	18	672	339	0	0	108
3	19	669	338	0.408	0.204	87
3	20	670	339	0.182	0.091	97
3	21	669	339	0.129	0.065	90
3	22	668	340	0.182	0.091	88
3	23	668	341	0.129	0.065	98
3	24	668	342	0.129	0.065	86
3	25	667	343	0.182	0.091	98
3	26	667	343	0	0	89
3	27	667	343	0	0	99
3	28	663	344	0.532	0.266	96
3	29	662	347	0.408	0.204	84
3	30	661	349	0.288	0.144	96
3	31	661	349	0	0	93
3	32	660	348	0.182	0.091	83
3	33	660	349	0.129	0.065	88
3	34	660	350	0.129	0.065	89
3	35	660	350	0	0	82
3	36	660	350	0	0	85
3	37	660	352	0.258	0.129	90
3	38	660	352	0	0	88
3	39	660	350	0.258	0.129	79
3	40	660	350	0	0	81
3	41	660	350	0	0	80
3	42	659	350	0.129	0.065	91
3	43	658	352	0.288	0.144	85
3	44	657	353	0.182	0.091	76
3	45	657	352	0.129	0.065	77
3	46	657	353	0.129	0.065	75
3	47	657	353	0	0	83
3	48	656	353	0.129	0.065	81
3	49	654	355	0.365	0.182	83
3	50	653	355	0.129	0.065	77
3	51	653	356	0.129	0.065	85
3	52	652	354	0.288	0.144	76
3	53	652	354	0	0	74
3	54	652	355	0.129	0.065	75
3	55	651	356	0.182	0.091	77
3	56	650	357	0.182	0.091	82
3	57	649	358	0.182	0.091	76
3	58	647	360	0.365	0.182	86
3	59	647	359	0.129	0.065	82
3	60	647	361	0.258	0.129	85
3	61	648	360	0.182	0.091	79
3	62	648	360	0	0	82
3	63	648	360	0	0	78
3	64	648	361	0.129	0.065	86
3	65	648	362	0.129	0.065	82
4	5	719	352	-1	-1	80
4	6	717	355	0.465	0.233	75
4	7	715	357	0.365	0.182	79
4	8	714	359	0.288	0.144	80
4	9	712	359	0.258	0.129	80
4	10	709	361	0.465	0.233	93
4	11	708	361	0.129	0.065	85
4	12	707	363	0.288	0.144	90
4	13	705	364	0.288	0.144	105
4	14	705	364	0	0	94
4	15	706	364	0.129	0.065	100
4	16	705	364	0.129	0.065	98
4	17	703	363	0.288	0.144	100
4	18	701	362	0.288	0.144	102
4	19	701	364	0.258	0.129	105
4	20	701	363	0.129	0.065	102
4	21	701	365	0.258	0.129	111
4	22	700	365	0.129	0.065	108
4	23	699	366	0.182	0.091	105
4	24	699	367	0.129	0.065	102
4	25	700	366	0.182	0.091	103
4	26	700	366	0	0	101
4	27	698	367	0.288	0.144	100
4	28	697	368	0.182	0.091	102
4	29	695	369	0.288	0.144	106
4	30	693	371	0.365	0.182	101
4	31	691	372	0.288	0.144	98
4	32	690	371	0.182	0.091	100
4	33	691	371	0.129	0.065	95
4	34	689	372	0.288	0.144	100
4	35	689	372	0	0	101
4	36	689	373	0.129	0.065	101
4	37	689	375	0.258	0.129	89
4	38	691	374	0.288	0.144	92
4	39	689	375	0.288	0.144	100
4	40	691	373	0.365	0.182	96
4	41	691	372	0.129	0.065	90
4	42	690	374	0.288	0.144	94
4	43	687	376	0.465	0.233	89
4	44	687	376	0	0	92
4	45	688	376	0.129	0.065	93
4	46	688	375	0.129	0.065	90
4	47	687	375	0.129	0.065	84
4	48	688	376	0.182	0.091	96
4	49	686	377	0.288	0.144	93
4	50	685	376	0.182	0.091	86
4	51	684	377	0.182	0.091	90
4	52	676	382	1.217	0.608	87
4	53	682	376	1.095	0.547	82
4	54	676	382	1.095	0.547	85
4	55	680	379	0.645	0.323	90
4	56	680	379	0	0	86
4	57	680	380	0.129	0.065	85
4	58	676	381	0.532	0.266	87
4	59	678	381	0.258	0.129	86
4	60	678	382	0.129	0.065	92
4	61	678	382	0	0	89
4	62	677	383	0.182	0.091	86
4	63	674	387	0.645	0.323	91
4	64	673	387	0.129	0.065	89
4	65	673	387	0	0	89
5	5	647	416	-1	-1	69
5	6	645	418	0.365	0.182	68
5	7	644	421	0.408	0.204	66
5	8	643	425	0.532	0.266	71
5	9	638	427	0.695	0.347	89
5	10	639	427	0.129	0.065	76
5	11	638	427	0.129	0.065	82
5	12	636	430	0.465	0.233	77
5	13	636	430	0	0	83
5	14	634	430	0.258	0.129	85
5	15	634	431	0.129	0.065	81
5	16	634	431	0	0	90
5	17	633	431	0.129	0.065	96
5	18	630	431	0.387	0.194	87
5	19	629	431	0.129	0.065	92
5	20	630	429	0.288	0.144	87
5	21	630	429	0	0	100
5	22	628	430	0.288	0.144	83
5	23	628	431	0.129	0.065	95
5	24	628	432	0.129	0.065	102
5	25	627	433	0.182	0.091	85
5	26	627	433	0	0	91
5	27	626	436	0.408	0.204	92
5	28	624	437	0.288	0.144	80
5	29	623	438	0.182	0.091	92
5	30	621	440	0.365	0.182	79
5	31	618	440	0.387	0.194	85
5	32	618	440	0	0	86
5	33	619	441	0.182	0.091	77
5	34	619	443	0.258	0.129	77
5	35	619	444	0.129	0.065	80
5	36	619	447	0.387	0.194	83
5	37	619	448	0.129	0.065	81
5	38	619	448	0	0	82
5	39	619	448	0	0	80
5	40	619	448	0	0	92
5	41	619	445	0.387	0.194	72
5	42	618	448	0.408	0.204	85
5	43	616	450	0.365	0.182	80
5	44	616	450	0	0	80
5	45	616	448	0.258	0.129	77
5	46	616	448	0	0	79
5	47	616	448	0	0	79
5	48	614	447	0.288	0.144	74
5	49	613	449	0.288	0.144	69
5	50	613	449	0	0	73
5	51	613	449	0	0	74
5	52	611	450	0.288	0.144	76
5	53	611	450	0	0	79
5	54	609	450	0.258	0.129	73
5	55	609	450	0	0	74
5	56	609	451	0.129	0.065	84
5	57	609	453	0.258	0.129	81
5	58	608	456	0.408	0.204	74
5	59	608	456	0	0	78
5	60	607	455	0.182	0.091	71
5	61	609	456	0.288	0.144	76
5	62	608	456	0.129	0.065	71
5	63	608	456	0	0	75
5	64	608	456	0	0	73
5	65	608	456	0	0	78
