# Supplementary material for: Spatiotemporal dynamics of self-organized branching in pancreas-derived organoids
Source: Nat Commun. 2022 Sep 5;13:5219. doi: 10.1038/s41467-022-32806-y (PMC9445099; doi:10.1038/s41467-022-32806-y)
Supplement: Supplementary file 20 — Source Data [file 41467_2022_32806_MOESM20_ESM.zip › Source Data/Fig_2b_Bead_branch_tracking/191119_Onset/csv/Track_191119_9591_Day4-5_fluo_beads_SiRDNA_2_in_μm_per_sec_top_branch.csv]

Track n�	Slice n�	X	Y	Distance	Velocity	Pixel Value
1	14	302	438	-1	-1	58
1	15	304	435	0.465	0.233	59
1	16	304	436	0.129	0.064	69
1	17	303	436	0.129	0.064	63
1	18	305	441	0.695	0.347	54
1	19	306	436	0.658	0.329	65
1	20	307	436	0.129	0.064	65
1	21	307	436	0	0	65
1	22	309	429	0.939	0.47	67
1	23	309	433	0.516	0.258	63
1	24	308	434	0.182	0.091	67
1	25	306	441	0.939	0.47	75
1	26	300	447	1.095	0.547	54
1	27	300	450	0.387	0.193	61
1	28	301	452	0.288	0.144	59
1	29	302	452	0.129	0.064	58
1	30	303	451	0.182	0.091	66
1	31	305	448	0.465	0.233	59
1	32	305	452	0.516	0.258	61
1	33	297	444	1.459	0.73	67
1	34	302	448	0.826	0.413	63
1	35	307	453	0.912	0.456	61
1	36	306	449	0.532	0.266	60
1	37	304	443	0.816	0.408	62
1	38	303	442	0.182	0.091	58
1	39	305	442	0.258	0.129	63
1	40	305	444	0.258	0.129	61
1	41	307	445	0.288	0.144	64
1	42	307	443	0.258	0.129	57
1	43	308	441	0.288	0.144	61
1	44	309	438	0.408	0.204	63
1	45	309	436	0.258	0.129	68
1	46	309	434	0.258	0.129	64
1	47	308	429	0.658	0.329	67
1	48	307	428	0.182	0.091	59
1	49	308	435	0.912	0.456	66
1	50	307	432	0.408	0.204	61
1	51	307	428	0.516	0.258	64
1	52	307	425	0.387	0.193	57
1	53	307	424	0.129	0.064	60
1	54	307	424	0	0	62
1	55	305	421	0.465	0.233	61
1	56	305	421	0	0	56
1	57	308	428	0.982	0.491	59
1	58	314	427	0.785	0.392	62
1	59	313	417	1.296	0.648	63
1	60	313	417	0	0	63
1	61	313	417	0	0	63
1	62	313	413	0.516	0.258	59
1	63	315	418	0.695	0.347	64
1	64	314	420	0.288	0.144	61
1	65	316	421	0.288	0.144	70
2	14	286	338	-1	-1	50
2	15	287	339	0.182	0.091	46
2	16	288	342	0.408	0.204	51
2	17	287	342	0.129	0.064	42
2	18	288	344	0.288	0.144	55
2	19	288	346	0.258	0.129	51
2	20	288	348	0.258	0.129	42
2	21	288	349	0.129	0.064	41
2	22	288	349	0	0	46
2	23	288	349	0	0	45
2	24	288	349	0	0	66
2	25	287	347	0.288	0.144	43
2	26	287	347	0	0	46
2	27	287	347	0	0	46
2	28	287	347	0	0	43
2	29	287	346	0.129	0.064	45
2	30	287	346	0	0	48
2	31	288	348	0.288	0.144	48
2	32	288	346	0.258	0.129	56
2	33	288	347	0.129	0.064	49
2	34	288	347	0	0	48
2	35	288	347	0	0	50
2	36	288	348	0.129	0.064	50
2	37	288	349	0.129	0.064	51
2	38	288	350	0.129	0.064	54
2	39	289	350	0.129	0.064	50
2	40	289	350	0	0	52
2	41	290	350	0.129	0.064	54
2	42	290	351	0.129	0.064	54
2	43	290	351	0	0	53
2	44	290	351	0	0	56
2	45	290	351	0	0	54
2	46	290	351	0	0	54
2	47	290	351	0	0	53
2	48	291	353	0.288	0.144	57
2	49	291	354	0.129	0.064	58
2	50	291	354	0	0	60
2	51	291	354	0	0	57
2	52	291	355	0.129	0.064	57
2	53	291	355	0	0	58
2	54	291	355	0	0	57
2	55	293	356	0.288	0.144	59
2	56	293	356	0	0	58
2	57	294	358	0.288	0.144	58
2	58	294	359	0.129	0.064	60
2	59	294	360	0.129	0.064	58
2	60	294	361	0.129	0.064	62
2	61	294	362	0.129	0.064	64
2	62	295	363	0.182	0.091	61
2	63	295	364	0.129	0.064	62
2	64	295	364	0	0	64
2	65	295	364	0	0	64
3	14	273	253	-1	-1	50
3	15	273	253	0	0	46
3	16	274	255	0.288	0.144	66
3	17	274	256	0.129	0.064	69
3	18	273	256	0.129	0.064	77
3	19	273	261	0.645	0.322	70
3	20	273	261	0	0	64
3	21	273	261	0	0	58
3	22	273	261	0	0	62
3	23	273	261	0	0	57
3	24	273	261	0	0	65
3	25	273	261	0	0	73
3	26	273	261	0	0	71
3	27	273	259	0.258	0.129	60
3	28	273	259	0	0	57
3	29	273	259	0	0	57
3	30	273	259	0	0	54
3	31	273	259	0	0	67
3	32	273	260	0.129	0.064	58
3	33	273	260	0	0	58
3	34	273	260	0	0	57
3	35	273	260	0	0	58
3	36	273	260	0	0	61
3	37	273	260	0	0	66
3	38	274	262	0.288	0.144	64
3	39	274	263	0.129	0.064	60
3	40	274	263	0	0	61
3	41	274	263	0	0	62
3	42	273	263	0.129	0.064	62
3	43	273	263	0	0	63
3	44	273	263	0	0	63
3	45	273	263	0	0	61
3	46	273	264	0.129	0.064	61
3	47	272	264	0.129	0.064	53
3	48	272	265	0.129	0.064	53
3	49	272	265	0	0	53
3	50	272	266	0.129	0.064	51
3	51	272	267	0.129	0.064	49
3	52	272	268	0.129	0.064	47
3	53	273	269	0.182	0.091	42
3	54	273	269	0	0	41
3	55	273	269	0	0	45
3	56	274	270	0.182	0.091	43
3	57	274	270	0	0	41
3	58	274	270	0	0	42
3	59	275	272	0.288	0.144	40
3	60	276	273	0.182	0.091	43
3	61	276	274	0.129	0.064	45
3	62	276	275	0.129	0.064	41
3	63	276	275	0	0	40
3	64	276	275	0	0	45
3	65	276	275	0	0	53
4	14	333	422	-1	-1	53
4	15	333	424	0.258	0.129	59
4	16	333	423	0.129	0.064	68
4	17	333	423	0	0	66
4	18	332	424	0.182	0.091	64
4	19	332	426	0.258	0.129	52
4	20	332	426	0	0	54
4	21	332	426	0	0	58
4	22	332	427	0.129	0.064	63
4	23	332	427	0	0	69
4	24	331	428	0.182	0.091	55
4	25	331	428	0	0	61
4	26	331	429	0.129	0.064	63
4	27	329	429	0.258	0.129	47
4	28	329	429	0	0	52
4	29	329	429	0	0	55
4	30	329	429	0	0	63
4	31	330	430	0.182	0.091	41
4	32	330	430	0	0	48
4	33	330	430	0	0	64
4	34	330	430	0	0	60
4	35	330	430	0	0	48
4	36	332	431	0.288	0.144	47
4	37	332	431	0	0	43
4	38	332	431	0	0	41
4	39	332	431	0	0	50
4	40	334	431	0.258	0.129	47
4	41	334	431	0	0	44
4	42	334	431	0	0	43
4	43	334	431	0	0	44
4	44	334	431	0	0	51
4	45	334	431	0	0	51
4	46	334	431	0	0	52
4	47	334	431	0	0	51
4	48	334	431	0	0	56
4	49	334	433	0.258	0.129	49
4	50	334	433	0	0	53
4	51	334	433	0	0	53
4	52	334	433	0	0	54
4	53	336	433	0.258	0.129	53
4	54	336	433	0	0	52
4	55	336	433	0	0	54
4	56	336	433	0	0	54
4	57	337	434	0.182	0.091	51
4	58	337	435	0.129	0.064	53
4	59	337	435	0	0	53
4	60	337	435	0	0	55
4	61	337	436	0.129	0.064	56
4	62	337	436	0	0	54
4	63	337	436	0	0	55
4	64	337	436	0	0	55
4	65	337	436	0	0	55
5	14	213	131	-1	-1	63
5	15	214	133	0.288	0.144	62
5	16	214	133	0	0	65
5	17	213	135	0.288	0.144	64
5	18	213	135	0	0	65
5	19	213	136	0.129	0.065	69
5	20	213	137	0.129	0.065	64
5	21	213	139	0.258	0.129	75
5	22	213	139	0	0	71
5	23	213	139	0	0	74
5	24	213	139	0	0	74
5	25	213	139	0	0	70
5	26	213	139	0	0	70
5	27	213	139	0	0	72
5	28	214	139	0.129	0.065	68
5	29	214	139	0	0	64
5	30	214	139	0	0	62
5	31	214	139	0	0	60
5	32	214	139	0	0	60
5	33	214	139	0	0	58
5	34	214	139	0	0	54
5	35	214	139	0	0	51
5	36	214	139	0	0	51
5	37	214	139	0	0	63
5	38	214	139	0	0	72
5	39	214	141	0.258	0.129	52
5	40	214	141	0	0	57
5	41	214	141	0	0	48
5	42	214	141	0	0	52
5	43	214	142	0.129	0.065	50
5	44	214	142	0	0	50
5	45	214	142	0	0	54
5	46	214	142	0	0	53
5	47	214	142	0	0	64
5	48	215	143	0.182	0.091	52
5	49	215	145	0.258	0.129	43
5	50	215	145	0	0	43
5	51	215	145	0	0	49
5	52	215	145	0	0	60
5	53	215	146	0.129	0.065	64
5	54	216	147	0.182	0.091	52
5	55	216	147	0	0	56
5	56	217	148	0.182	0.091	42
5	57	217	148	0	0	53
5	58	217	149	0.129	0.065	56
5	59	218	149	0.129	0.065	48
5	60	219	150	0.182	0.091	48
5	61	219	150	0	0	57
5	62	220	151	0.182	0.091	57
5	63	219	152	0.182	0.091	57
5	64	218	152	0.129	0.065	60
5	65	218	152	0	0	58
