# Supplementary material for: Spatiotemporal dynamics of self-organized branching in pancreas-derived organoids
Source: Nat Commun. 2022 Sep 5;13:5219. doi: 10.1038/s41467-022-32806-y (PMC9445099; doi:10.1038/s41467-022-32806-y)
Supplement: Supplementary file 20 — Source Data [file 41467_2022_32806_MOESM20_ESM.zip › Source Data/Fig_2b_Bead_branch_tracking/191119_Onset/csv/Track_191119_9591_Day4-5_fluo_beads_SiRDNA_2_in_μm_per_sec_top_right_branch.csv]

Track n�	Slice n�	X	Y	Distance	Velocity	Pixel Value
1	14	385	490	-1	-1	64
1	15	383	489	0.288	0.144	58
1	16	384	490	0.182	0.091	64
1	17	388	490	0.516	0.258	59
1	18	394	494	0.93	0.465	63
1	19	384	489	1.442	0.721	66
1	20	397	498	2.04	1.02	78
1	21	399	498	0.258	0.129	66
1	22	390	494	1.271	0.635	67
1	23	383	487	1.277	0.639	60
1	24	390	495	1.371	0.686	60
1	25	380	492	1.347	0.673	65
1	26	388	487	1.217	0.608	68
1	27	381	495	1.371	0.686	63
1	28	381	495	0	0	66
1	29	391	496	1.296	0.648	62
1	30	391	496	0	0	71
1	31	392	497	0.182	0.091	71
1	32	393	497	0.129	0.064	74
1	33	396	493	0.645	0.322	64
1	34	396	493	0	0	70
1	35	399	495	0.465	0.233	60
1	36	398	502	0.912	0.456	71
1	37	403	500	0.695	0.347	62
1	38	404	500	0.129	0.064	53
1	39	404	500	0	0	63
1	40	417	503	1.721	0.861	63
1	41	424	502	0.912	0.456	58
1	42	411	501	1.682	0.841	55
1	43	415	510	1.271	0.635	63
1	44	411	507	0.645	0.322	58
1	45	415	510	0.645	0.322	60
1	46	412	509	0.408	0.204	58
1	47	408	508	0.532	0.266	64
1	48	418	511	1.347	0.673	55
1	49	420	512	0.288	0.144	61
1	50	418	509	0.465	0.233	61
1	51	415	508	0.408	0.204	60
1	52	430	512	2.003	1.001	59
1	53	418	511	1.553	0.777	56
1	54	415	507	0.645	0.322	67
1	55	420	505	0.695	0.347	53
1	56	420	505	0	0	61
1	57	415	510	0.912	0.456	62
1	58	416	505	0.658	0.329	65
1	59	420	511	0.93	0.465	59
1	60	420	506	0.645	0.322	64
1	61	420	507	0.129	0.064	56
1	62	421	507	0.129	0.064	56
1	63	418	502	0.752	0.376	60
1	64	414	506	0.73	0.365	69
1	65	416	509	0.465	0.233	63
2	14	488	539	-1	-1	55
2	15	485	537	0.465	0.233	46
2	16	485	537	0	0	66
2	17	480	537	0.645	0.322	43
2	18	478	535	0.365	0.182	56
2	19	478	535	0	0	52
2	20	476	535	0.258	0.129	50
2	21	473	536	0.408	0.204	59
2	22	473	535	0.129	0.064	43
2	23	473	535	0	0	42
2	24	473	535	0	0	62
2	25	474	536	0.182	0.091	51
2	26	474	536	0	0	65
2	27	474	537	0.129	0.064	45
2	28	474	537	0	0	48
2	29	474	537	0	0	46
2	30	472	535	0.365	0.182	48
2	31	472	536	0.129	0.064	42
2	32	472	536	0	0	51
2	33	472	536	0	0	57
2	34	474	536	0.258	0.129	52
2	35	474	536	0	0	50
2	36	474	536	0	0	51
2	37	474	536	0	0	50
2	38	473	535	0.182	0.091	59
2	39	472	536	0.182	0.091	54
2	40	469	534	0.465	0.233	54
2	41	468	534	0.129	0.064	56
2	42	468	535	0.129	0.064	51
2	43	469	535	0.129	0.064	61
2	44	467	534	0.288	0.144	51
2	45	467	534	0	0	54
2	46	467	534	0	0	52
2	47	467	534	0	0	56
2	48	467	534	0	0	57
2	49	466	534	0.129	0.064	57
2	50	466	534	0	0	57
2	51	466	534	0	0	57
2	52	464	533	0.288	0.144	56
2	53	464	533	0	0	58
2	54	464	533	0	0	59
2	55	461	533	0.387	0.193	57
2	56	459	533	0.258	0.129	56
2	57	459	533	0	0	55
2	58	458	532	0.182	0.091	55
2	59	456	532	0.258	0.129	59
2	60	456	532	0	0	59
2	61	455	532	0.129	0.064	59
2	62	454	532	0.129	0.064	58
2	63	454	531	0.129	0.064	60
2	64	454	531	0	0	58
2	65	454	531	0	0	59
3	14	494	587	-1	-1	42
3	15	493	587	0.129	0.064	41
3	16	491	586	0.288	0.144	43
3	17	489	586	0.258	0.129	39
3	18	488	585	0.182	0.091	39
3	19	487	584	0.182	0.091	42
3	20	486	584	0.129	0.064	43
3	21	483	583	0.408	0.204	46
3	22	483	583	0	0	43
3	23	483	583	0	0	49
3	24	483	583	0	0	47
3	25	483	583	0	0	53
3	26	486	586	0.547	0.274	46
3	27	484	585	0.288	0.144	45
3	28	484	585	0	0	44
3	29	483	585	0.129	0.064	54
3	30	484	585	0.129	0.064	53
3	31	484	584	0.129	0.064	58
3	32	484	584	0	0	49
3	33	484	584	0	0	44
3	34	484	584	0	0	44
3	35	484	584	0	0	40
3	36	484	584	0	0	42
3	37	484	584	0	0	48
3	38	483	584	0.129	0.064	45
3	39	482	583	0.182	0.091	43
3	40	481	581	0.288	0.144	48
3	41	479	582	0.288	0.144	47
3	42	479	582	0	0	46
3	43	479	582	0	0	45
3	44	479	581	0.129	0.064	46
3	45	478	581	0.129	0.064	45
3	46	478	581	0	0	45
3	47	478	581	0	0	45
3	48	477	580	0.182	0.091	47
3	49	476	580	0.129	0.064	45
3	50	476	579	0.129	0.064	52
3	51	476	579	0	0	51
3	52	475	577	0.288	0.144	56
3	53	474	577	0.129	0.064	52
3	54	474	577	0	0	54
3	55	474	577	0	0	54
3	56	472	576	0.288	0.144	50
3	57	472	576	0	0	55
3	58	471	576	0.129	0.064	56
3	59	469	575	0.288	0.144	52
3	60	467	574	0.288	0.144	55
3	61	467	574	0	0	55
3	62	467	574	0	0	55
3	63	467	574	0	0	55
3	64	467	574	0	0	56
3	65	467	574	0	0	56
4	14	551	506	-1	-1	52
4	15	550	506	0.129	0.064	53
4	16	548	507	0.288	0.144	49
4	17	546	507	0.258	0.129	51
4	18	544	507	0.258	0.129	50
4	19	544	507	0	0	52
4	20	539	507	0.645	0.322	53
4	21	537	507	0.258	0.129	53
4	22	537	507	0	0	54
4	23	537	507	0	0	56
4	24	537	508	0.129	0.064	53
4	25	537	508	0	0	56
4	26	542	509	0.658	0.329	52
4	27	541	509	0.129	0.064	56
4	28	539	509	0.258	0.129	49
4	29	539	509	0	0	49
4	30	539	509	0	0	53
4	31	538	509	0.129	0.064	48
4	32	538	509	0	0	46
4	33	538	509	0	0	48
4	34	538	509	0	0	46
4	35	540	510	0.288	0.144	53
4	36	537	509	0.408	0.204	51
4	37	538	509	0.129	0.064	44
4	38	538	509	0	0	51
4	39	537	509	0.129	0.064	51
4	40	537	509	0	0	61
4	41	529	508	1.04	0.52	41
4	42	532	509	0.408	0.204	43
4	43	533	509	0.129	0.064	46
4	44	533	509	0	0	44
4	45	531	509	0.258	0.129	37
4	46	531	509	0	0	40
4	47	531	509	0	0	44
4	48	529	509	0.258	0.129	39
4	49	528	509	0.129	0.064	33
4	50	528	509	0	0	41
4	51	528	509	0	0	41
4	52	527	508	0.182	0.091	42
4	53	526	508	0.129	0.064	44
4	54	526	508	0	0	39
4	55	523	508	0.387	0.193	40
4	56	522	507	0.182	0.091	40
4	57	521	507	0.129	0.064	41
4	58	520	507	0.129	0.064	41
4	59	517	507	0.387	0.193	43
4	60	516	507	0.129	0.064	44
4	61	514	506	0.288	0.144	47
4	62	516	506	0.258	0.129	51
4	63	514	506	0.258	0.129	44
4	64	515	506	0.129	0.064	47
4	65	516	506	0.129	0.064	49
5	14	454	586	-1	-1	57
5	15	453	585	0.182	0.091	59
5	16	453	585	0	0	56
5	17	452	585	0.129	0.064	63
5	18	452	585	0	0	63
5	19	451	584	0.182	0.091	62
5	20	450	584	0.129	0.064	66
5	21	450	584	0	0	67
5	22	448	583	0.288	0.144	62
5	23	448	583	0	0	60
5	24	448	583	0	0	62
5	25	448	583	0	0	59
5	26	448	584	0.129	0.064	55
5	27	448	585	0.129	0.064	57
5	28	447	583	0.288	0.144	55
5	29	447	583	0	0	54
5	30	447	583	0	0	53
5	31	447	583	0	0	53
5	32	447	583	0	0	56
5	33	447	583	0	0	53
5	34	447	583	0	0	57
5	35	447	583	0	0	55
5	36	447	583	0	0	59
5	37	447	583	0	0	52
5	38	447	583	0	0	48
5	39	447	583	0	0	55
5	40	445	582	0.288	0.144	46
5	41	445	582	0	0	47
5	42	445	582	0	0	40
5	43	445	582	0	0	57
5	44	444	581	0.182	0.091	44
5	45	444	581	0	0	42
5	46	444	581	0	0	47
5	47	443	580	0.182	0.091	46
5	48	443	580	0	0	55
5	49	442	581	0.182	0.091	46
5	50	442	581	0	0	44
5	51	442	581	0	0	54
5	52	440	581	0.258	0.129	57
5	53	440	581	0	0	61
5	54	440	580	0.129	0.064	50
5	55	440	580	0	0	61
5	56	439	579	0.182	0.091	55
5	57	439	578	0.129	0.064	59
5	58	438	578	0.129	0.064	56
5	59	437	578	0.129	0.064	58
5	60	436	577	0.182	0.091	45
5	61	436	577	0	0	49
5	62	436	577	0	0	54
5	63	435	576	0.182	0.091	52
5	64	435	576	0	0	53
5	65	435	576	0	0	56
6	14	650	471	-1	-1	36
6	15	649	471	0.129	0.065	40
6	16	649	470	0.129	0.065	41
6	17	647	470	0.258	0.129	37
6	18	646	470	0.129	0.065	38
6	19	646	470	0	0	44
6	20	644	471	0.288	0.144	38
6	21	642	471	0.258	0.129	38
6	22	641	471	0.129	0.065	37
6	23	641	471	0	0	37
6	24	642	471	0.129	0.065	44
6	25	641	472	0.182	0.091	38
6	26	642	473	0.182	0.091	41
6	27	642	473	0	0	41
6	28	641	473	0.129	0.065	46
6	29	641	472	0.129	0.065	39
6	30	641	472	0	0	37
6	31	641	472	0	0	39
6	32	641	472	0	0	41
6	33	641	472	0	0	39
6	34	641	472	0	0	40
6	35	641	472	0	0	41
6	36	641	472	0	0	42
6	37	641	472	0	0	41
6	38	640	472	0.129	0.065	44
6	39	640	472	0	0	44
6	40	640	472	0	0	46
6	41	637	471	0.408	0.204	45
6	42	637	472	0.129	0.065	44
6	43	638	472	0.129	0.065	46
6	44	638	472	0	0	47
6	45	638	472	0	0	45
6	46	638	472	0	0	47
6	47	637	472	0.129	0.065	45
6	48	637	472	0	0	46
6	49	637	472	0	0	46
6	50	636	472	0.129	0.065	46
6	51	636	472	0	0	47
6	52	636	472	0	0	47
6	53	635	472	0.129	0.065	47
6	54	635	472	0	0	46
6	55	635	472	0	0	46
6	56	632	472	0.387	0.194	45
6	57	631	472	0.129	0.065	46
6	58	631	473	0.129	0.065	44
6	59	631	473	0	0	46
6	60	630	473	0.129	0.065	47
6	61	629	473	0.129	0.065	43
6	62	628	473	0.129	0.065	46
6	63	628	473	0	0	45
6	64	628	473	0	0	48
6	65	628	473	0	0	45
