# Supplementary material for: Spatiotemporal dynamics of self-organized branching in pancreas-derived organoids
Source: Nat Commun. 2022 Sep 5;13:5219. doi: 10.1038/s41467-022-32806-y (PMC9445099; doi:10.1038/s41467-022-32806-y)
Supplement: Supplementary file 20 — Source Data [file 41467_2022_32806_MOESM20_ESM.zip › Source Data/Fig_2b_Bead_branch_tracking/191119_Onset/csv/Track_191119_9591_Day4-5_fluo_beads_SiRDNA_3_in_μm_per_sec_bot_branch.csv]

Track n�	Slice n�	X	Y	Distance	Velocity	Pixel Value
1	14	458	724	-1	-1	77
1	15	458	721	0.387	0.193	74
1	16	456	726	0.695	0.347	77
1	17	458	721	0.695	0.347	75
1	18	459	717	0.532	0.266	79
1	19	461	714	0.465	0.233	84
1	20	463	713	0.288	0.144	88
1	21	464	712	0.182	0.091	92
1	22	464	712	0	0	78
1	23	459	727	2.04	1.02	74
1	24	458	730	0.408	0.204	84
1	25	457	733	0.408	0.204	78
1	26	457	735	0.258	0.129	79
1	27	456	737	0.288	0.144	74
1	28	452	746	1.271	0.635	77
1	29	451	746	0.129	0.064	73
1	30	449	750	0.577	0.288	76
1	31	449	750	0	0	81
1	32	447	757	0.939	0.47	71
1	33	445	761	0.577	0.288	76
1	34	447	758	0.465	0.233	73
1	35	448	758	0.129	0.064	74
1	36	448	757	0.129	0.064	75
1	37	448	755	0.258	0.129	72
1	38	452	748	1.04	0.52	73
1	39	454	740	1.064	0.532	68
1	40	455	737	0.408	0.204	81
1	41	455	738	0.129	0.064	80
1	42	455	738	0	0	73
1	43	455	735	0.387	0.193	81
1	44	455	735	0	0	77
1	45	457	736	0.288	0.144	80
1	46	458	735	0.182	0.091	72
1	47	458	728	0.903	0.451	73
1	48	458	727	0.129	0.064	74
1	49	458	725	0.258	0.129	73
1	50	455	726	0.408	0.204	70
1	51	455	725	0.129	0.064	76
1	52	457	723	0.365	0.182	74
1	53	457	723	0	0	72
1	54	457	723	0	0	66
1	55	457	723	0	0	73
1	56	458	722	0.182	0.091	76
1	57	461	720	0.465	0.233	75
1	58	460	717	0.408	0.204	65
1	59	458	715	0.365	0.182	70
1	60	458	715	0	0	66
1	61	458	714	0.129	0.064	66
1	62	458	714	0	0	74
1	63	458	714	0	0	74
1	64	459	711	0.408	0.204	75
1	65	459	710	0.129	0.064	74
2	14	433	777	-1	-1	69
2	15	433	777	0	0	68
2	16	432	776	0.182	0.091	67
2	17	432	777	0.129	0.064	65
2	18	432	777	0	0	73
2	19	432	774	0.387	0.193	57
2	20	432	774	0	0	59
2	21	433	774	0.129	0.064	74
2	22	433	774	0	0	61
2	23	433	774	0	0	70
2	24	435	771	0.465	0.233	59
2	25	436	771	0.129	0.064	60
2	26	437	771	0.129	0.064	66
2	27	437	770	0.129	0.064	61
2	28	438	769	0.182	0.091	52
2	29	438	769	0	0	71
2	30	438	768	0.129	0.064	63
2	31	438	767	0.129	0.064	64
2	32	438	767	0	0	75
2	33	439	765	0.288	0.144	66
2	34	439	765	0	0	55
2	35	439	764	0.129	0.064	58
2	36	439	764	0	0	72
2	37	439	761	0.387	0.193	73
2	38	441	762	0.288	0.144	68
2	39	440	761	0.182	0.091	57
2	40	440	761	0	0	66
2	41	438	763	0.365	0.182	53
2	42	438	764	0.129	0.064	58
2	43	438	764	0	0	59
2	44	437	765	0.182	0.091	56
2	45	437	765	0	0	66
2	46	437	763	0.258	0.129	61
2	47	438	761	0.288	0.144	57
2	48	438	760	0.129	0.064	54
2	49	438	759	0.129	0.064	68
2	50	438	758	0.129	0.064	67
2	51	438	757	0.129	0.064	57
2	52	438	757	0	0	52
2	53	438	757	0	0	58
2	54	438	757	0	0	59
2	55	439	754	0.408	0.204	56
2	56	439	754	0	0	50
2	57	439	754	0	0	67
2	58	441	750	0.577	0.288	69
2	59	441	750	0	0	61
2	60	441	750	0	0	63
2	61	441	750	0	0	49
2	62	441	750	0	0	51
2	63	441	750	0	0	53
2	64	441	750	0	0	70
2	65	442	747	0.408	0.204	55
3	14	476	761	-1	-1	56
3	15	475	761	0.129	0.064	61
3	16	475	761	0	0	66
3	17	475	761	0	0	62
3	18	475	761	0	0	63
3	19	475	761	0	0	80
3	20	476	757	0.532	0.266	59
3	21	476	757	0	0	65
3	22	476	757	0	0	58
3	23	476	757	0	0	60
3	24	476	757	0	0	66
3	25	476	757	0	0	72
3	26	478	759	0.365	0.182	61
3	27	479	757	0.288	0.144	56
3	28	479	757	0	0	57
3	29	479	758	0.129	0.064	58
3	30	479	758	0	0	66
3	31	479	758	0	0	65
3	32	479	758	0	0	71
3	33	479	758	0	0	68
3	34	478	757	0.182	0.091	68
3	35	478	756	0.129	0.064	72
3	36	480	754	0.365	0.182	60
3	37	478	754	0.258	0.129	62
3	38	478	754	0	0	64
3	39	478	753	0.129	0.064	71
3	40	478	752	0.129	0.064	72
3	41	478	751	0.129	0.064	60
3	42	478	750	0.129	0.064	72
3	43	478	750	0	0	74
3	44	478	748	0.258	0.129	58
3	45	478	748	0	0	53
3	46	478	748	0	0	69
3	47	477	746	0.288	0.144	58
3	48	477	745	0.129	0.064	71
3	49	477	743	0.258	0.129	66
3	50	477	742	0.129	0.064	59
3	51	477	741	0.129	0.064	58
3	52	477	741	0	0	52
3	53	477	741	0	0	58
3	54	477	741	0	0	60
3	55	477	740	0.129	0.064	59
3	56	477	740	0	0	53
3	57	477	740	0	0	67
3	58	477	739	0.129	0.064	58
3	59	477	739	0	0	61
3	60	477	739	0	0	64
3	61	477	739	0	0	66
3	62	477	738	0.129	0.064	66
3	63	477	737	0.129	0.064	60
3	64	478	735	0.288	0.144	56
3	65	478	735	0	0	64
4	14	423	712	-1	-1	60
4	15	423	712	0	0	62
4	16	423	712	0	0	57
4	17	423	712	0	0	58
4	18	423	712	0	0	77
4	19	423	711	0.129	0.064	75
4	20	424	710	0.182	0.091	64
4	21	424	710	0	0	71
4	22	426	709	0.288	0.144	61
4	23	426	709	0	0	67
4	24	426	709	0	0	77
4	25	428	708	0.288	0.144	62
4	26	428	708	0	0	57
4	27	429	708	0.129	0.064	58
4	28	429	708	0	0	63
4	29	429	706	0.258	0.129	68
4	30	429	706	0	0	74
4	31	429	708	0.258	0.129	56
4	32	429	708	0	0	61
4	33	429	708	0	0	57
4	34	429	708	0	0	56
4	35	429	708	0	0	66
4	36	429	708	0	0	70
4	37	429	707	0.129	0.064	74
4	38	429	706	0.129	0.064	73
4	39	429	706	0	0	75
4	40	429	705	0.129	0.064	79
4	41	430	704	0.182	0.091	63
4	42	431	703	0.182	0.091	62
4	43	431	703	0	0	65
4	44	431	703	0	0	56
4	45	432	701	0.288	0.144	56
4	46	432	701	0	0	63
4	47	433	700	0.182	0.091	56
4	48	433	699	0.129	0.064	61
4	49	432	699	0.129	0.064	68
4	50	432	698	0.129	0.064	60
4	51	432	698	0	0	61
4	52	432	698	0	0	60
4	53	432	698	0	0	58
4	54	432	698	0	0	56
4	55	432	698	0	0	59
4	56	432	698	0	0	59
4	57	432	698	0	0	68
4	58	433	694	0.532	0.266	51
4	59	433	694	0	0	50
4	60	433	694	0	0	54
4	61	433	694	0	0	60
4	62	434	691	0.408	0.204	65
4	63	434	691	0	0	64
4	64	434	691	0	0	67
4	65	434	691	0	0	61
5	14	402	754	-1	-1	66
5	15	402	754	0	0	77
5	16	403	753	0.182	0.091	61
5	17	403	753	0	0	60
5	18	403	753	0	0	70
5	19	403	752	0.129	0.064	68
5	20	404	752	0.129	0.064	69
5	21	404	752	0	0	71
5	22	404	752	0	0	79
5	23	404	752	0	0	79
5	24	404	751	0.129	0.064	80
5	25	405	750	0.182	0.091	63
5	26	405	750	0	0	67
5	27	406	750	0.129	0.064	63
5	28	406	750	0	0	65
5	29	406	750	0	0	66
5	30	407	750	0.129	0.064	68
5	31	407	750	0	0	65
5	32	406	749	0.182	0.091	61
5	33	406	749	0	0	59
5	34	406	749	0	0	65
5	35	406	749	0	0	75
5	36	407	748	0.182	0.091	71
5	37	407	747	0.129	0.064	62
5	38	407	747	0	0	73
5	39	407	745	0.258	0.129	57
5	40	407	745	0	0	72
5	41	407	745	0	0	64
5	42	408	745	0.129	0.064	75
5	43	408	745	0	0	76
5	44	408	745	0	0	69
5	45	408	745	0	0	76
5	46	409	742	0.408	0.204	52
5	47	409	742	0	0	58
5	48	409	742	0	0	71
5	49	409	742	0	0	76
5	50	409	741	0.129	0.064	70
5	51	409	740	0.129	0.064	65
5	52	408	739	0.182	0.091	55
5	53	408	739	0	0	58
5	54	408	739	0	0	52
5	55	408	739	0	0	53
5	56	408	739	0	0	65
5	57	410	736	0.465	0.233	59
5	58	410	736	0	0	58
5	59	410	735	0.129	0.064	57
5	60	409	735	0.129	0.064	56
5	61	409	735	0	0	68
5	62	409	735	0	0	67
5	63	409	733	0.258	0.129	69
5	64	410	732	0.182	0.091	62
5	65	411	732	0.129	0.064	58
6	14	339	998	-1	-1	52
6	15	339	998	0	0	56
6	16	339	998	0	0	63
6	17	340	1000	0.288	0.144	61
6	18	340	1000	0	0	68
6	19	339	999	0.182	0.091	65
6	20	339	999	0	0	62
6	21	339	999	0	0	60
6	22	339	999	0	0	65
6	23	340	999	0.129	0.064	73
6	24	341	998	0.182	0.091	66
6	25	341	996	0.258	0.129	52
6	26	341	996	0	0	51
6	27	342	995	0.182	0.091	47
6	28	342	995	0	0	54
6	29	342	995	0	0	62
6	30	342	995	0	0	69
6	31	342	995	0	0	67
6	32	342	991	0.516	0.258	40
6	33	342	991	0	0	55
6	34	342	991	0	0	56
6	35	342	991	0	0	48
6	36	342	991	0	0	56
6	37	342	991	0	0	51
6	38	342	991	0	0	59
6	39	342	991	0	0	62
6	40	343	990	0.182	0.091	60
6	41	343	990	0	0	57
6	42	343	990	0	0	61
6	43	343	990	0	0	62
6	44	343	990	0	0	61
6	45	343	990	0	0	66
6	46	343	990	0	0	64
6	47	343	990	0	0	61
6	48	342	988	0.288	0.144	58
6	49	342	988	0	0	63
6	50	340	986	0.365	0.182	45
6	51	340	986	0	0	55
6	52	340	986	0	0	52
6	53	342	986	0.258	0.129	49
6	54	342	986	0	0	52
6	55	342	986	0	0	56
6	56	342	986	0	0	61
6	57	342	986	0	0	66
6	58	341	983	0.408	0.204	54
6	59	342	982	0.182	0.091	44
6	60	342	982	0	0	40
6	61	342	982	0	0	47
6	62	342	982	0	0	54
6	63	342	982	0	0	53
6	64	342	982	0	0	66
6	65	342	981	0.129	0.064	66
7	14	323	900	-1	-1	63
7	15	322	899	0.182	0.091	43
7	16	322	899	0	0	40
7	17	322	899	0	0	46
7	18	322	899	0	0	59
7	19	323	899	0.129	0.064	74
7	20	323	898	0.129	0.064	66
7	21	323	898	0	0	56
7	22	323	898	0	0	55
7	23	323	898	0	0	70
7	24	324	896	0.288	0.144	48
7	25	324	896	0	0	48
7	26	324	896	0	0	55
7	27	325	895	0.182	0.091	48
7	28	325	895	0	0	53
7	29	326	895	0.129	0.064	66
7	30	326	893	0.258	0.129	51
7	31	327	893	0.129	0.064	58
7	32	327	893	0	0	61
7	33	327	892	0.129	0.064	51
7	34	327	892	0	0	56
7	35	327	892	0	0	58
7	36	327	892	0	0	64
7	37	327	891	0.129	0.064	44
7	38	327	891	0	0	58
7	39	328	891	0.129	0.064	70
7	40	328	890	0.129	0.064	69
7	41	328	889	0.129	0.064	59
7	42	325	890	0.408	0.204	53
7	43	326	890	0.129	0.064	45
7	44	326	890	0	0	43
7	45	326	890	0	0	47
7	46	326	890	0	0	60
7	47	326	889	0.129	0.064	56
7	48	326	889	0	0	71
7	49	325	886	0.408	0.204	50
7	50	326	886	0.129	0.064	46
7	51	326	886	0	0	42
7	52	326	886	0	0	44
7	53	326	886	0	0	43
7	54	326	885	0.129	0.064	44
7	55	326	885	0	0	42
7	56	326	885	0	0	54
7	57	326	885	0	0	71
7	58	328	884	0.288	0.144	65
7	59	327	881	0.408	0.204	54
7	60	328	881	0.129	0.064	42
7	61	328	881	0	0	49
7	62	329	880	0.182	0.091	44
7	63	329	879	0.129	0.064	45
7	64	329	879	0	0	45
7	65	329	878	0.129	0.064	45
