# Supplementary material for: Spatiotemporal dynamics of self-organized branching in pancreas-derived organoids
Source: Nat Commun. 2022 Sep 5;13:5219. doi: 10.1038/s41467-022-32806-y (PMC9445099; doi:10.1038/s41467-022-32806-y)
Supplement: Supplementary file 20 — Source Data [file 41467_2022_32806_MOESM20_ESM.zip › Source Data/Fig_2b_Bead_branch_tracking/191119_Onset/csv/Track_191119_9591_Day4-5_fluo_beads_SiRDNA_3_in_μm_per_sec_left_branch.csv]

Track n�	Slice n�	X	Y	Distance	Velocity	Pixel Value
1	14	151	497	-1	-1	69
1	15	141	497	1.29	0.645	84
1	16	141	498	0.129	0.065	92
1	17	145	497	0.532	0.266	92
1	18	147	497	0.258	0.129	99
1	19	148	496	0.182	0.091	94
1	20	148	496	0	0	93
1	21	148	496	0	0	85
1	22	148	496	0	0	85
1	23	148	496	0	0	84
1	24	147	496	0.129	0.065	80
1	25	144	497	0.408	0.204	87
1	26	143	502	0.658	0.329	77
1	27	135	495	1.371	0.686	84
1	28	135	495	0	0	78
1	29	135	494	0.129	0.065	65
1	30	138	494	0.387	0.194	77
1	31	137	495	0.182	0.091	66
1	32	137	495	0	0	75
1	33	144	495	0.903	0.452	67
1	34	125	494	2.454	1.227	78
1	35	125	494	0	0	87
1	36	131	494	0.774	0.387	90
1	37	140	497	1.224	0.612	92
1	38	140	497	0	0	81
1	39	138	499	0.365	0.182	80
1	40	120	495	2.379	1.189	90
1	41	120	495	0	0	92
1	42	120	495	0	0	85
1	43	130	496	1.296	0.648	78
1	44	122	500	1.154	0.577	80
1	45	118	496	0.73	0.365	89
1	46	116	491	0.695	0.347	73
1	47	116	491	0	0	79
1	48	106	482	1.736	0.868	80
1	49	105	483	0.182	0.091	80
1	50	97	480	1.102	0.551	81
1	51	97	480	0	0	86
1	52	101	481	0.532	0.266	78
1	53	111	488	1.575	0.787	81
1	54	115	489	0.532	0.266	71
1	55	115	490	0.129	0.065	72
1	56	104	485	1.559	0.779	79
1	57	108	487	0.577	0.288	79
1	58	110	489	0.365	0.182	77
1	59	105	488	0.658	0.329	79
1	60	117	492	1.632	0.816	70
1	61	114	492	0.387	0.194	88
1	62	121	497	1.11	0.555	71
1	63	121	497	0	0	73
1	64	120	497	0.129	0.065	67
1	65	116	497	0.516	0.258	76
2	14	66	465	-1	-1	59
2	15	68	467	0.365	0.182	86
2	16	68	466	0.129	0.065	65
2	17	69	465	0.182	0.091	69
2	18	69	465	0	0	67
2	19	70	465	0.129	0.065	67
2	20	72	467	0.365	0.182	74
2	21	74	466	0.288	0.144	65
2	22	74	466	0	0	63
2	23	76	466	0.258	0.129	78
2	24	76	467	0.129	0.065	73
2	25	76	467	0	0	91
2	26	74	468	0.288	0.144	74
2	27	74	468	0	0	54
2	28	74	468	0	0	65
2	29	74	468	0	0	77
2	30	74	468	0	0	70
2	31	76	468	0.258	0.129	58
2	32	77	470	0.288	0.144	78
2	33	77	469	0.129	0.065	67
2	34	77	469	0	0	56
2	35	78	470	0.182	0.091	59
2	36	78	470	0	0	60
2	37	79	472	0.288	0.144	79
2	38	79	472	0	0	62
2	39	79	472	0	0	60
2	40	80	473	0.182	0.091	55
2	41	80	473	0	0	55
2	42	80	473	0	0	75
2	43	81	473	0.129	0.065	69
2	44	82	473	0.129	0.065	66
2	45	82	473	0	0	52
2	46	82	473	0	0	50
2	47	82	473	0	0	53
2	48	83	474	0.182	0.091	60
2	49	83	474	0	0	71
2	50	83	474	0	0	66
2	51	84	475	0.182	0.091	49
2	52	82	475	0.258	0.129	52
2	53	82	475	0	0	54
2	54	82	475	0	0	64
2	55	82	475	0	0	64
2	56	85	476	0.408	0.204	70
2	57	85	476	0	0	58
2	58	86	477	0.182	0.091	59
2	59	86	477	0	0	60
2	60	86	477	0	0	56
2	61	86	478	0.129	0.065	52
2	62	85	477	0.182	0.091	58
2	63	86	477	0.129	0.065	58
2	64	86	477	0	0	54
2	65	86	477	0	0	49
3	14	25	452	-1	-1	77
3	15	26	452	0.129	0.065	70
3	16	26	452	0	0	83
3	17	27	451	0.182	0.091	73
3	18	28	451	0.129	0.065	73
3	19	28	451	0	0	83
3	20	30	451	0.258	0.129	63
3	21	32	452	0.288	0.144	59
3	22	33	452	0.129	0.065	90
3	23	33	451	0.129	0.065	80
3	24	34	452	0.182	0.091	71
3	25	34	452	0	0	87
3	26	31	453	0.408	0.204	77
3	27	31	453	0	0	91
3	28	33	453	0.258	0.129	72
3	29	33	453	0	0	65
3	30	33	453	0	0	78
3	31	34	453	0.129	0.065	75
3	32	35	454	0.182	0.091	53
3	33	35	454	0	0	59
3	34	35	454	0	0	82
3	35	36	454	0.129	0.065	87
3	36	36	455	0.129	0.065	84
3	37	36	455	0	0	77
3	38	36	455	0	0	81
3	39	36	455	0	0	92
3	40	39	458	0.547	0.274	70
3	41	39	458	0	0	68
3	42	39	458	0	0	69
3	43	40	459	0.182	0.091	87
3	44	41	458	0.182	0.091	62
3	45	41	458	0	0	65
3	46	41	458	0	0	71
3	47	41	458	0	0	56
3	48	41	458	0	0	53
3	49	41	458	0	0	64
3	50	40	458	0.129	0.065	54
3	51	41	459	0.182	0.091	65
3	52	42	459	0.129	0.065	88
3	53	41	459	0.129	0.065	72
3	54	41	459	0	0	69
3	55	41	459	0	0	63
3	56	41	459	0	0	77
3	57	44	462	0.547	0.274	87
3	58	44	462	0	0	84
3	59	44	462	0	0	72
3	60	43	462	0.129	0.065	63
3	61	43	462	0	0	69
3	62	43	462	0	0	73
3	63	43	462	0	0	70
3	64	44	461	0.182	0.091	60
3	65	45	463	0.288	0.144	87
4	14	90	421	-1	-1	79
4	15	90	422	0.129	0.065	80
4	16	90	422	0	0	87
4	17	90	422	0	0	83
4	18	90	421	0.129	0.065	83
4	19	90	421	0	0	91
4	20	93	422	0.408	0.204	84
4	21	94	422	0.129	0.065	79
4	22	95	422	0.129	0.065	84
4	23	95	422	0	0	80
4	24	96	423	0.182	0.091	75
4	25	96	423	0	0	77
4	26	95	424	0.182	0.091	81
4	27	95	424	0	0	75
4	28	95	424	0	0	83
4	29	95	424	0	0	87
4	30	95	424	0	0	81
4	31	95	424	0	0	79
4	32	95	424	0	0	80
4	33	97	426	0.365	0.182	84
4	34	97	426	0	0	82
4	35	97	428	0.258	0.129	76
4	36	98	430	0.288	0.144	78
4	37	98	432	0.258	0.129	80
4	38	98	432	0	0	85
4	39	99	429	0.408	0.204	68
4	40	99	429	0	0	68
4	41	100	431	0.288	0.144	90
4	42	100	431	0	0	89
4	43	100	431	0	0	94
4	44	100	430	0.129	0.065	78
4	45	100	430	0	0	80
4	46	100	430	0	0	80
4	47	100	430	0	0	85
4	48	100	428	0.258	0.129	77
4	49	100	428	0	0	75
4	50	100	428	0	0	70
4	51	100	428	0	0	73
4	52	100	429	0.129	0.065	65
4	53	100	429	0	0	67
4	54	100	429	0	0	71
4	55	100	429	0	0	72
4	56	101	430	0.182	0.091	63
4	57	101	430	0	0	82
4	58	101	432	0.258	0.129	81
4	59	102	433	0.182	0.091	76
4	60	104	432	0.288	0.144	67
4	61	104	432	0	0	72
4	62	103	432	0.129	0.065	79
4	63	103	432	0	0	65
4	64	102	432	0.129	0.065	80
4	65	102	432	0	0	81
5	14	33	479	-1	-1	78
5	15	34	480	0.182	0.091	75
5	16	34	480	0	0	75
5	17	34	480	0	0	88
5	18	36	479	0.288	0.144	78
5	19	37	479	0.129	0.065	79
5	20	39	479	0.258	0.129	78
5	21	40	480	0.182	0.091	80
5	22	42	480	0.258	0.129	72
5	23	42	480	0	0	75
5	24	42	480	0	0	91
5	25	43	481	0.182	0.091	74
5	26	41	481	0.258	0.129	82
5	27	41	481	0	0	87
5	28	42	481	0.129	0.065	73
5	29	42	481	0	0	80
5	30	42	481	0	0	87
5	31	43	482	0.182	0.091	73
5	32	43	482	0	0	79
5	33	44	482	0.129	0.065	71
5	34	44	482	0	0	84
5	35	44	482	0	0	85
5	36	46	483	0.288	0.144	72
5	37	46	483	0	0	78
5	38	45	483	0.129	0.065	76
5	39	45	483	0	0	85
5	40	48	485	0.465	0.233	65
5	41	49	486	0.182	0.091	72
5	42	49	486	0	0	79
5	43	49	486	0	0	80
5	44	50	485	0.182	0.091	68
5	45	50	485	0	0	68
5	46	50	485	0	0	71
5	47	50	485	0	0	67
5	48	50	485	0	0	77
5	49	50	485	0	0	80
5	50	50	485	0	0	73
5	51	50	485	0	0	69
5	52	50	485	0	0	70
5	53	50	485	0	0	73
5	54	50	485	0	0	72
5	55	50	485	0	0	75
5	56	50	485	0	0	75
5	57	50	485	0	0	83
5	58	52	487	0.365	0.182	67
5	59	52	487	0	0	69
5	60	52	487	0	0	70
5	61	52	487	0	0	67
5	62	52	487	0	0	69
5	63	52	487	0	0	71
5	64	52	487	0	0	73
5	65	52	487	0	0	78
