# Supplementary material for: Spatiotemporal dynamics of self-organized branching in pancreas-derived organoids
Source: Nat Commun. 2022 Sep 5;13:5219. doi: 10.1038/s41467-022-32806-y (PMC9445099; doi:10.1038/s41467-022-32806-y)
Supplement: Supplementary file 20 — Source Data [file 41467_2022_32806_MOESM20_ESM.zip › Source Data/Fig_2b_Bead_branch_tracking/191119_Onset/csv/Track_191119_9591_Day4-5_fluo_beads_SiRDNA_3_in_μm_per_sec_right_branch.csv]

Track n�	Slice n�	X	Y	Distance	Velocity	Pixel Value
1	15	667	598	-1	-1	68
1	16	667	598	0	0	70
1	17	667	598	0	0	74
1	18	667	598	0	0	69
1	19	664	598	0.387	0.193	75
1	20	658	600	0.816	0.408	69
1	21	657	600	0.129	0.064	71
1	22	657	600	0	0	71
1	23	657	600	0	0	79
1	24	656	601	0.182	0.091	71
1	25	656	601	0	0	73
1	26	656	601	0	0	72
1	27	656	601	0	0	81
1	28	659	598	0.547	0.274	76
1	29	663	600	0.577	0.288	81
1	30	664	600	0.129	0.064	72
1	31	661	600	0.387	0.193	77
1	32	662	601	0.182	0.091	78
1	33	664	601	0.258	0.129	67
1	34	664	601	0	0	74
1	35	663	595	0.785	0.392	64
1	36	663	595	0	0	61
1	37	663	595	0	0	65
1	38	671	595	1.032	0.516	68
1	39	677	596	0.785	0.392	72
1	40	679	597	0.288	0.144	74
1	41	681	598	0.288	0.144	71
1	42	681	597	0.129	0.064	66
1	43	680	597	0.129	0.064	76
1	44	680	596	0.129	0.064	63
1	45	680	596	0	0	58
1	46	681	596	0.129	0.064	57
1	47	681	596	0	0	60
1	48	680	596	0.129	0.064	61
1	49	684	597	0.532	0.266	64
1	50	686	597	0.258	0.129	59
1	51	688	597	0.258	0.129	60
1	52	692	597	0.516	0.258	62
1	53	694	598	0.288	0.144	75
1	54	694	598	0	0	65
1	55	694	598	0	0	62
1	56	698	601	0.645	0.322	73
1	57	697	602	0.182	0.091	74
1	58	697	600	0.258	0.129	71
1	59	697	600	0	0	74
1	60	706	596	1.271	0.635	66
1	61	705	597	0.182	0.091	63
1	62	705	598	0.129	0.064	71
1	63	706	598	0.129	0.064	70
1	64	706	598	0	0	67
1	65	706	598	0	0	69
2	15	805	616	0.408	0.204	67
2	16	805	616	0	0	69
2	17	805	616	0	0	66
2	18	805	616	0	0	68
2	19	805	616	0	0	73
2	20	799	616	0.774	0.387	76
2	21	800	616	0.129	0.064	72
2	22	801	616	0.129	0.064	75
2	23	802	617	0.182	0.091	70
2	24	802	617	0	0	69
2	25	802	617	0	0	69
2	26	802	617	0	0	70
2	27	802	617	0	0	70
2	28	802	617	0	0	74
2	29	805	617	0.387	0.193	65
2	30	805	617	0	0	67
2	31	805	617	0	0	65
2	32	803	615	0.365	0.182	66
2	33	802	616	0.182	0.091	67
2	34	805	616	0.387	0.193	68
2	35	804	617	0.182	0.091	67
2	36	804	617	0	0	66
2	37	804	617	0	0	64
2	38	803	615	0.288	0.144	64
2	39	803	616	0.129	0.064	61
2	40	801	615	0.288	0.144	67
2	41	801	615	0	0	65
2	42	801	615	0	0	63
2	43	797	613	0.577	0.288	68
2	44	797	613	0	0	67
2	45	797	613	0	0	65
2	46	797	613	0	0	70
2	47	795	615	0.365	0.182	65
2	48	795	615	0	0	62
2	49	795	615	0	0	64
2	50	795	615	0	0	68
2	51	795	615	0	0	63
2	52	796	616	0.182	0.091	62
2	53	796	616	0	0	63
2	54	796	616	0	0	60
2	55	796	616	0	0	60
2	56	802	615	0.785	0.392	66
2	57	797	613	0.695	0.347	62
2	58	797	613	0	0	60
2	59	797	614	0.129	0.064	63
2	60	797	614	0	0	61
2	61	795	614	0.258	0.129	60
2	62	795	614	0	0	61
2	63	794	614	0.129	0.064	65
2	64	795	612	0.288	0.144	63
2	65	795	612	0	0	62
3	15	876	347	0.288	0.144	89
3	16	876	347	0	0	89
3	17	876	347	0	0	85
3	18	876	347	0	0	79
3	19	876	346	0.129	0.064	73
3	20	874	347	0.288	0.144	94
3	21	873	348	0.182	0.091	92
3	22	873	348	0	0	97
3	23	873	348	0	0	88
3	24	873	348	0	0	90
3	25	873	348	0	0	94
3	26	873	348	0	0	90
3	27	875	350	0.365	0.182	90
3	28	875	350	0	0	92
3	29	875	349	0.129	0.064	91
3	30	875	349	0	0	88
3	31	875	349	0	0	87
3	32	875	349	0	0	86
3	33	875	349	0	0	80
3	34	875	349	0	0	85
3	35	876	350	0.182	0.091	75
3	36	876	350	0	0	80
3	37	876	350	0	0	80
3	38	876	350	0	0	76
3	39	876	350	0	0	73
3	40	876	350	0	0	68
3	41	876	350	0	0	64
3	42	876	351	0.129	0.064	69
3	43	876	351	0	0	78
3	44	876	351	0	0	81
3	45	876	351	0	0	82
3	46	872	350	0.532	0.266	81
3	47	872	351	0.129	0.064	77
3	48	872	351	0	0	82
3	49	872	351	0	0	78
3	50	872	351	0	0	84
3	51	872	351	0	0	84
3	52	872	351	0	0	83
3	53	872	351	0	0	81
3	54	872	351	0	0	78
3	55	872	351	0	0	80
3	56	872	351	0	0	83
3	57	872	351	0	0	81
3	58	872	351	0	0	79
3	59	872	352	0.129	0.064	81
3	60	873	353	0.182	0.091	68
3	61	873	353	0	0	69
3	62	873	353	0	0	71
3	63	873	353	0	0	77
3	64	873	353	0	0	74
3	65	871	355	0.365	0.182	73
