# Supplementary material for: Spatiotemporal dynamics of self-organized branching in pancreas-derived organoids
Source: Nat Commun. 2022 Sep 5;13:5219. doi: 10.1038/s41467-022-32806-y (PMC9445099; doi:10.1038/s41467-022-32806-y)
Supplement: Supplementary file 20 — Source Data [file 41467_2022_32806_MOESM20_ESM.zip › Source Data/Fig_2b_Bead_branch_tracking/191122_Extension/csv/rightwell1_z114_drift_corrected_in_μm_per_sec_top_left_branch.csv]

Track n�	Slice n�	X	Y	Distance	Velocity	Pixel Value
1	10	238	258	-1	-1	74
1	11	236	259	0.288	0.144	85
1	12	236	259	0	0	91
1	13	236	259	0	0	91
1	14	236	259	0	0	94
1	15	236	259	0	0	103
1	16	236	259	0	0	94
1	17	236	259	0	0	81
1	18	236	259	0	0	95
1	19	236	259	0	0	88
1	20	236	259	0	0	87
1	21	236	259	0	0	80
1	22	236	259	0	0	84
1	23	236	259	0	0	87
1	24	218	254	2.41	1.205	124
1	25	218	254	0	0	124
1	26	218	254	0	0	129
1	27	218	254	0	0	131
1	28	218	254	0	0	120
1	29	218	254	0	0	118
1	30	218	254	0	0	114
1	31	214	251	0.645	0.322	119
1	32	214	251	0	0	116
1	33	214	251	0	0	115
1	34	215	259	1.04	0.52	135
1	35	215	259	0	0	134
1	36	209	252	1.189	0.595	124
1	37	208	252	0.129	0.064	125
1	38	208	252	0	0	122
1	39	208	252	0	0	120
1	40	208	252	0	0	118
1	41	207	252	0.129	0.064	122
1	42	207	251	0.129	0.064	118
1	43	198	250	1.168	0.584	138
1	44	198	250	0	0	134
1	45	198	250	0	0	131
1	46	194	248	0.577	0.288	128
1	47	194	248	0	0	125
1	48	194	248	0	0	113
1	49	194	248	0	0	114
1	50	194	248	0	0	126
1	51	194	248	0	0	123
1	52	194	248	0	0	117
1	53	187	245	0.982	0.491	120
1	54	191	245	0.516	0.258	124
1	55	191	245	0	0	121
1	56	191	245	0	0	117
1	57	191	245	0	0	116
1	58	191	245	0	0	110
1	59	191	245	0	0	113
1	60	191	245	0	0	113
1	61	191	245	0	0	113
1	62	191	245	0	0	114
1	63	191	245	0	0	105
1	64	193	248	0.465	0.233	117
1	65	193	248	0	0	124
1	66	193	248	0	0	109
1	67	193	248	0	0	108
1	68	193	248	0	0	111
1	69	193	248	0	0	116
1	70	193	248	0	0	103
1	71	193	248	0	0	110
1	72	193	248	0	0	116
1	73	193	248	0	0	107
1	74	186	245	0.982	0.491	109
1	75	186	245	0	0	118
1	76	186	245	0	0	115
1	77	187	248	0.408	0.204	109
1	78	187	248	0	0	110
1	79	184	243	0.752	0.376	113
1	80	184	243	0	0	103
1	81	180	246	0.645	0.322	113
1	82	177	243	0.547	0.274	108
1	83	177	243	0	0	106
1	84	179	244	0.288	0.144	100
1	85	179	244	0	0	101
1	86	177	244	0.258	0.129	104
1	87	177	244	0	0	108
1	88	177	244	0	0	102
1	89	177	244	0	0	106
1	90	177	244	0	0	103
1	91	162	239	2.04	1.02	111
1	92	164	240	0.288	0.144	107
1	93	163	240	0.129	0.064	101
1	94	163	240	0	0	104
1	95	163	240	0	0	102
1	96	160	240	0.387	0.193	104
1	97	160	240	0	0	103
1	98	160	240	0	0	105
1	99	160	240	0	0	102
1	100	157	243	0.547	0.274	120
1	101	157	243	0	0	114
1	102	157	243	0	0	117
1	103	157	243	0	0	110
1	104	157	243	0	0	111
1	105	127	236	3.974	1.987	134
1	106	127	236	0	0	134
1	107	127	236	0	0	134
1	108	127	236	0	0	136
1	109	127	236	0	0	133
1	110	127	236	0	0	130
1	111	127	236	0	0	133
1	112	127	236	0	0	137
1	113	127	236	0	0	136
1	114	127	236	0	0	130
1	115	127	236	0	0	126
1	116	127	236	0	0	131
1	117	127	236	0	0	125
1	118	127	236	0	0	129
1	119	127	236	0	0	123
1	120	126	236	0.129	0.064	124
1	121	126	236	0	0	118
1	122	126	236	0	0	118
1	123	126	236	0	0	117
1	124	125	236	0.129	0.064	120
1	125	125	236	0	0	123
1	126	124	236	0.129	0.064	129
1	127	123	237	0.182	0.091	123
1	128	123	237	0	0	124
1	129	123	237	0	0	119
1	130	123	237	0	0	116
1	131	123	237	0	0	114
1	132	123	237	0	0	118
1	133	123	237	0	0	116
1	134	123	237	0	0	113
1	135	120	240	0.547	0.274	135
1	136	120	240	0	0	141
1	137	120	240	0	0	138
1	138	120	240	0	0	145
1	139	120	240	0	0	138
1	140	120	240	0	0	142
1	141	120	240	0	0	141
1	142	120	240	0	0	131
1	143	120	240	0	0	132
1	144	120	240	0	0	136
1	145	120	240	0	0	126
1	146	118	241	0.288	0.144	136
1	147	118	241	0	0	131
1	148	118	241	0	0	137
1	149	117	241	0.129	0.064	137
1	150	119	240	0.288	0.144	127
1	151	119	240	0	0	125
1	152	119	240	0	0	123
1	153	119	240	0	0	123
1	154	119	240	0	0	122
1	155	119	240	0	0	123
1	156	119	240	0	0	120
1	157	119	240	0	0	122
1	158	119	240	0	0	118
1	159	117	240	0.258	0.129	118
1	160	115	238	0.365	0.182	125
1	161	115	238	0	0	123
1	162	115	238	0	0	124
1	163	115	238	0	0	123
1	164	115	238	0	0	119
1	165	115	238	0	0	121
1	166	115	238	0	0	123
1	167	115	238	0	0	119
1	168	115	238	0	0	125
1	169	115	238	0	0	124
1	170	115	240	0.258	0.129	128
1	171	115	240	0	0	128
1	172	115	240	0	0	123
1	173	115	240	0	0	130
1	174	115	240	0	0	128
1	175	115	240	0	0	126
1	176	116	243	0.408	0.204	131
1	177	116	243	0	0	127
1	178	120	245	0.577	0.288	127
1	179	117	244	0.408	0.204	131
1	180	117	244	0	0	136
1	181	117	244	0	0	129
1	182	118	244	0.129	0.064	134
1	183	118	244	0	0	140
1	184	118	244	0	0	126
1	185	118	244	0	0	130
1	186	118	244	0	0	133
1	187	118	244	0	0	133
1	188	118	244	0	0	125
1	189	118	244	0	0	128
1	190	118	244	0	0	127
1	191	118	244	0	0	128
1	192	120	246	0.365	0.182	134
1	193	123	247	0.408	0.204	131
1	194	129	249	0.816	0.408	124
1	195	129	249	0	0	122
1	196	130	250	0.182	0.091	121
1	197	130	250	0	0	124
1	198	134	251	0.532	0.266	120
1	199	135	251	0.129	0.064	122
1	200	138	253	0.465	0.233	122
1	201	143	254	0.658	0.329	107
1	202	145	255	0.288	0.144	104
1	203	145	255	0	0	102
1	204	146	255	0.129	0.064	101
1	205	146	255	0	0	101
1	206	146	255	0	0	106
1	207	147	256	0.182	0.091	102
1	208	147	256	0	0	101
1	209	150	256	0.387	0.193	100
1	210	150	256	0	0	101
1	211	154	257	0.532	0.266	92
1	212	154	257	0	0	93
1	213	154	257	0	0	95
1	214	154	257	0	0	92
1	215	154	257	0	0	94
1	216	157	257	0.387	0.193	93
1	217	158	256	0.182	0.091	90
1	218	158	256	0	0	95
1	219	158	256	0	0	94
1	220	158	256	0	0	101
1	221	158	256	0	0	95
1	222	158	256	0	0	98
1	223	158	256	0	0	99
1	224	167	259	1.224	0.612	85
1	225	167	259	0	0	87
1	226	167	259	0	0	86
1	227	167	259	0	0	88
1	228	174	262	0.982	0.491	77
1	229	174	262	0	0	79
1	230	174	262	0	0	76
1	231	174	262	0	0	79
1	232	174	262	0	0	79
1	233	176	263	0.288	0.144	81
1	234	176	263	0	0	77
1	235	176	263	0	0	77
1	236	177	264	0.182	0.091	75
1	237	177	264	0	0	75
1	238	179	265	0.288	0.144	73
1	239	179	265	0	0	75
1	240	179	265	0	0	80
1	241	179	265	0	0	76
1	242	179	265	0	0	79
1	243	179	265	0	0	81
1	244	179	265	0	0	76
1	245	179	265	0	0	78
1	246	179	265	0	0	78
1	247	179	265	0	0	79
1	248	179	265	0	0	80
1	249	180	267	0.288	0.144	74
1	250	180	267	0	0	78
1	251	180	267	0	0	78
1	252	180	267	0	0	79
1	253	180	267	0	0	77
1	254	180	267	0	0	81
1	255	180	267	0	0	81
1	256	180	267	0	0	79
2	10	128	205	-1	-1	112
2	11	128	206	0.129	0.064	100
2	12	128	206	0	0	96
2	13	128	206	0	0	104
2	14	128	206	0	0	113
2	15	127	206	0.129	0.064	110
2	16	127	206	0	0	103
2	17	127	206	0	0	98
2	18	127	206	0	0	114
2	19	127	206	0	0	106
2	20	127	206	0	0	101
2	21	127	206	0	0	103
2	22	127	206	0	0	116
2	23	127	206	0	0	119
2	24	127	206	0	0	121
2	25	127	206	0	0	125
2	26	127	206	0	0	129
2	27	127	206	0	0	136
2	28	127	206	0	0	138
2	29	127	206	0	0	141
2	30	127	206	0	0	142
2	31	127	206	0	0	142
2	32	127	206	0	0	141
2	33	124	207	0.408	0.204	141
2	34	124	207	0	0	138
2	35	124	207	0	0	147
2	36	124	207	0	0	134
2	37	124	207	0	0	143
2	38	124	207	0	0	142
2	39	124	207	0	0	141
2	40	124	207	0	0	136
2	41	124	207	0	0	137
2	42	124	207	0	0	134
2	43	124	207	0	0	140
2	44	124	207	0	0	136
2	45	124	207	0	0	130
2	46	124	207	0	0	141
2	47	124	207	0	0	138
2	48	124	207	0	0	137
2	49	125	208	0.182	0.091	134
2	50	125	208	0	0	140
2	51	125	208	0	0	135
2	52	125	208	0	0	134
2	53	125	208	0	0	135
2	54	125	208	0	0	130
2	55	125	208	0	0	136
2	56	125	208	0	0	139
2	57	125	208	0	0	141
2	58	125	208	0	0	139
2	59	125	208	0	0	133
2	60	125	208	0	0	139
2	61	125	208	0	0	136
2	62	125	208	0	0	144
2	63	125	208	0	0	135
2	64	125	208	0	0	133
2	65	125	208	0	0	131
2	66	125	208	0	0	141
2	67	125	208	0	0	128
2	68	125	208	0	0	135
2	69	125	208	0	0	138
2	70	125	208	0	0	131
2	71	125	208	0	0	128
2	72	125	208	0	0	140
2	73	125	208	0	0	137
2	74	125	208	0	0	134
2	75	125	208	0	0	136
2	76	125	208	0	0	143
2	77	125	208	0	0	137
2	78	125	208	0	0	133
2	79	125	208	0	0	132
2	80	125	208	0	0	139
2	81	125	208	0	0	134
2	82	125	208	0	0	135
2	83	125	208	0	0	137
2	84	125	208	0	0	142
2	85	125	208	0	0	137
2	86	125	208	0	0	141
2	87	125	208	0	0	141
2	88	125	208	0	0	141
2	89	125	208	0	0	145
2	90	125	208	0	0	143
2	91	125	208	0	0	141
2	92	125	208	0	0	140
2	93	125	208	0	0	135
2	94	125	208	0	0	135
2	95	125	208	0	0	136
2	96	125	208	0	0	132
2	97	125	208	0	0	134
2	98	125	208	0	0	140
2	99	125	208	0	0	136
2	100	125	208	0	0	141
2	101	125	208	0	0	139
2	102	125	208	0	0	139
2	103	125	208	0	0	136
2	104	125	208	0	0	137
2	105	125	208	0	0	141
2	106	125	208	0	0	140
2	107	125	208	0	0	141
2	108	125	208	0	0	137
2	109	125	208	0	0	143
2	110	125	208	0	0	137
2	111	125	208	0	0	141
2	112	125	208	0	0	138
2	113	125	208	0	0	138
2	114	125	208	0	0	141
2	115	125	208	0	0	138
2	116	125	208	0	0	137
2	117	125	208	0	0	138
2	118	125	208	0	0	142
2	119	125	209	0.129	0.064	136
2	120	124	209	0.129	0.064	134
2	121	124	209	0	0	139
2	122	124	209	0	0	136
2	123	124	209	0	0	137
2	124	124	209	0	0	140
2	125	124	210	0.129	0.064	139
2	126	124	211	0.129	0.064	127
2	127	124	211	0	0	124
2	128	124	211	0	0	123
2	129	124	212	0.129	0.064	117
2	130	124	212	0	0	115
2	131	124	212	0	0	121
2	132	124	212	0	0	123
2	133	124	212	0	0	116
2	134	124	212	0	0	113
2	135	124	212	0	0	114
2	136	124	212	0	0	115
2	137	124	212	0	0	112
2	138	124	212	0	0	111
2	139	124	212	0	0	121
2	140	124	212	0	0	122
2	141	124	213	0.129	0.064	111
2	142	124	213	0	0	113
2	143	124	213	0	0	117
2	144	124	213	0	0	119
2	145	124	213	0	0	120
2	146	124	213	0	0	126
2	147	124	213	0	0	127
2	148	124	214	0.129	0.064	115
2	149	124	214	0	0	121
2	150	124	214	0	0	121
2	151	124	214	0	0	122
2	152	124	214	0	0	128
2	153	124	214	0	0	129
2	154	124	214	0	0	127
2	155	124	214	0	0	130
2	156	124	214	0	0	123
2	157	124	214	0	0	129
2	158	125	214	0.129	0.064	134
2	159	125	214	0	0	134
2	160	125	214	0	0	131
3	34	29	196	-1	-1	160
3	35	29	196	0	0	160
3	36	29	196	0	0	169
3	37	29	196	0	0	156
3	38	29	197	0.129	0.065	162
3	39	30	197	0.129	0.065	152
3	40	30	197	0	0	159
3	41	30	197	0	0	157
3	42	30	197	0	0	154
3	43	30	197	0	0	146
3	44	30	197	0	0	161
3	45	31	196	0.182	0.091	148
3	46	31	196	0	0	155
3	47	31	196	0	0	152
3	48	31	196	0	0	140
3	49	31	196	0	0	141
3	50	31	196	0	0	147
3	51	31	196	0	0	144
3	52	31	196	0	0	140
3	53	31	196	0	0	153
3	54	29	195	0.288	0.144	149
3	55	29	195	0	0	146
3	56	29	195	0	0	146
3	57	28	195	0.129	0.065	164
3	58	29	195	0.129	0.065	152
3	59	30	195	0.129	0.065	147
3	60	30	195	0	0	153
3	61	31	195	0.129	0.065	150
3	62	31	195	0	0	159
3	63	31	195	0	0	141
3	64	31	195	0	0	147
3	65	31	195	0	0	139
3	66	31	195	0	0	142
3	67	31	195	0	0	139
3	68	31	195	0	0	147
3	69	31	195	0	0	157
3	70	31	195	0	0	147
3	71	31	195	0	0	146
3	72	31	198	0.387	0.194	131
3	73	31	198	0	0	125
3	74	31	198	0	0	129
3	75	31	198	0	0	114
3	76	31	198	0	0	125
3	77	31	198	0	0	106
3	78	31	198	0	0	111
3	79	31	198	0	0	99
3	80	31	198	0	0	99
3	81	31	198	0	0	99
3	82	31	198	0	0	108
3	83	31	198	0	0	110
3	84	31	198	0	0	104
3	85	31	198	0	0	119
3	86	31	198	0	0	111
3	87	31	199	0.129	0.065	135
3	88	31	199	0	0	136
3	89	32	199	0.129	0.065	111
3	90	33	199	0.129	0.065	124
3	91	33	199	0	0	117
3	92	33	199	0	0	93
3	93	33	199	0	0	88
3	94	33	199	0	0	102
3	95	33	199	0	0	99
3	96	33	199	0	0	100
3	97	33	199	0	0	87
3	98	33	199	0	0	92
3	99	33	199	0	0	101
3	100	33	200	0.129	0.065	106
3	101	33	200	0	0	106
3	102	33	200	0	0	103
3	103	33	200	0	0	88
3	104	33	200	0	0	93
3	105	33	200	0	0	101
3	106	33	200	0	0	82
3	107	33	200	0	0	89
3	108	34	201	0.182	0.091	95
3	109	35	202	0.182	0.091	99
3	110	36	203	0.182	0.091	143
3	111	35	203	0.129	0.065	132
3	112	35	203	0	0	118
3	113	35	203	0	0	121
3	114	35	203	0	0	109
3	115	35	203	0	0	115
3	116	35	203	0	0	118
3	117	35	203	0	0	110
3	118	35	203	0	0	110
3	119	35	203	0	0	111
3	120	35	203	0	0	108
3	121	35	203	0	0	108
3	122	35	203	0	0	112
3	123	35	203	0	0	107
3	124	35	203	0	0	110
3	125	35	203	0	0	108
3	126	35	203	0	0	112
3	127	35	203	0	0	122
3	128	35	204	0.129	0.065	135
3	129	35	204	0	0	127
3	130	37	205	0.288	0.144	133
3	131	37	205	0	0	133
3	132	37	205	0	0	128
3	133	37	205	0	0	125
3	134	37	205	0	0	127
3	135	37	205	0	0	125
3	136	37	205	0	0	123
3	137	37	205	0	0	122
3	138	38	205	0.129	0.065	133
3	139	38	206	0.129	0.065	133
3	140	37	205	0.182	0.091	127
3	141	37	205	0	0	135
3	142	37	205	0	0	130
3	143	37	205	0	0	138
3	144	37	206	0.129	0.065	123
3	145	37	206	0	0	128
3	146	37	206	0	0	141
3	147	38	206	0.129	0.065	127
3	148	38	206	0	0	132
3	149	36	206	0.258	0.129	152
3	150	36	206	0	0	153
3	151	38	206	0.258	0.129	146
3	152	38	206	0	0	139
3	153	38	206	0	0	138
3	154	38	206	0	0	135
3	155	38	207	0.129	0.065	133
3	156	39	208	0.182	0.091	140
3	157	39	208	0	0	140
3	158	39	209	0.129	0.065	144
4	37	64	200	-1	-1	152
4	38	64	200	0	0	147
4	39	64	200	0	0	144
4	40	64	200	0	0	144
4	41	64	200	0	0	144
4	42	64	200	0	0	151
4	43	64	200	0	0	136
4	44	64	200	0	0	141
4	45	64	200	0	0	132
4	46	64	200	0	0	141
4	47	64	200	0	0	136
4	48	64	200	0	0	142
4	49	64	200	0	0	128
4	50	64	200	0	0	138
4	51	64	200	0	0	126
4	52	64	200	0	0	133
4	53	64	200	0	0	129
4	54	64	200	0	0	121
4	55	63	202	0.288	0.144	152
4	56	63	202	0	0	157
4	57	63	202	0	0	155
4	58	63	202	0	0	156
4	59	63	202	0	0	150
4	60	63	202	0	0	157
4	61	63	202	0	0	163
4	62	63	202	0	0	158
4	63	63	202	0	0	148
4	64	63	202	0	0	141
4	65	63	202	0	0	151
4	66	63	202	0	0	158
4	67	63	202	0	0	148
4	68	63	202	0	0	144
4	69	63	202	0	0	149
4	70	63	202	0	0	141
4	71	63	202	0	0	139
4	72	63	202	0	0	140
4	73	63	202	0	0	147
4	74	63	202	0	0	150
4	75	63	202	0	0	150
4	76	63	202	0	0	148
4	77	63	202	0	0	135
4	78	63	202	0	0	138
4	79	65	202	0.258	0.129	114
4	80	65	202	0	0	93
4	81	65	202	0	0	92
4	82	65	202	0	0	114
4	83	65	202	0	0	107
4	84	65	202	0	0	85
4	85	65	202	0	0	105
4	86	65	202	0	0	95
4	87	65	202	0	0	104
4	88	65	202	0	0	84
4	89	65	202	0	0	117
4	90	65	202	0	0	122
4	91	65	202	0	0	125
4	92	65	202	0	0	97
4	93	65	202	0	0	98
4	94	65	202	0	0	116
4	95	65	202	0	0	116
4	96	65	202	0	0	123
4	97	65	202	0	0	116
4	98	65	202	0	0	129
4	99	67	203	0.288	0.144	120
4	100	67	203	0	0	108
4	101	67	203	0	0	116
4	102	67	203	0	0	125
4	103	68	204	0.182	0.091	126
4	104	68	204	0	0	121
4	105	67	205	0.182	0.091	109
4	106	67	209	0.516	0.258	152
4	107	68	208	0.182	0.091	157
4	108	68	208	0	0	160
4	109	68	208	0	0	154
4	110	68	208	0	0	152
4	111	68	208	0	0	153
4	112	68	208	0	0	151
4	113	68	208	0	0	156
4	114	68	208	0	0	151
4	115	68	207	0.129	0.065	135
4	116	68	207	0	0	138
4	117	68	207	0	0	131
4	118	69	207	0.129	0.065	130
4	119	69	207	0	0	127
4	120	69	207	0	0	123
4	121	69	207	0	0	112
4	122	69	207	0	0	110
4	123	69	207	0	0	112
4	124	69	207	0	0	120
4	125	69	207	0	0	124
4	126	69	207	0	0	123
4	127	69	208	0.129	0.065	123
4	128	69	208	0	0	119
4	129	69	208	0	0	119
4	130	70	208	0.129	0.065	127
4	131	70	208	0	0	129
4	132	70	208	0	0	128
4	133	71	209	0.182	0.091	131
4	134	71	209	0	0	134
4	135	71	209	0	0	136
4	136	71	209	0	0	132
4	137	71	210	0.129	0.065	137
4	138	71	210	0	0	134
4	139	71	210	0	0	137
4	140	71	211	0.129	0.065	141
4	141	71	211	0	0	141
4	142	71	211	0	0	141
4	143	69	210	0.288	0.144	138
4	144	69	210	0	0	138
4	145	70	210	0.129	0.065	137
4	146	70	210	0	0	135
4	147	71	210	0.129	0.065	140
4	148	73	211	0.288	0.144	138
4	149	73	211	0	0	144
4	150	72	211	0.129	0.065	137
4	151	72	211	0	0	139
4	152	72	211	0	0	135
4	153	72	211	0	0	140
4	154	72	211	0	0	136
4	155	72	211	0	0	142
4	156	72	211	0	0	146
4	157	72	212	0.129	0.065	141
4	158	72	212	0	0	137
4	159	72	212	0	0	142
4	160	72	212	0	0	133
4	161	72	213	0.129	0.065	145
4	162	72	213	0	0	143
4	163	72	213	0	0	141
4	164	72	213	0	0	139
4	165	72	213	0	0	135
4	166	72	213	0	0	142
4	167	72	213	0	0	143
4	168	72	213	0	0	140
4	169	72	213	0	0	141
4	170	72	213	0	0	145
4	171	71	214	0.182	0.091	147
4	172	71	214	0	0	148
4	173	72	214	0.129	0.065	144
4	174	72	214	0	0	141
4	175	72	214	0	0	144
4	176	73	215	0.182	0.091	146
4	177	73	215	0	0	147
4	178	73	215	0	0	144
5	37	6	215	-1	-1	152
5	38	6	215	0	0	159
5	39	6	215	0	0	158
5	40	6	215	0	0	152
5	41	6	215	0	0	147
5	42	6	215	0	0	150
5	43	6	215	0	0	148
5	44	6	215	0	0	149
5	45	6	215	0	0	150
5	46	6	215	0	0	149
5	47	6	215	0	0	152
5	48	6	215	0	0	154
5	49	8	215	0.258	0.129	150
5	50	8	215	0	0	155
5	51	8	215	0	0	152
5	52	8	215	0	0	147
5	53	8	215	0	0	158
5	54	8	215	0	0	161
5	55	8	215	0	0	156
5	56	8	215	0	0	156
5	57	8	215	0	0	163
5	58	8	215	0	0	164
5	59	7	217	0.288	0.144	149
5	60	7	217	0	0	156
5	61	7	217	0	0	153
5	62	7	217	0	0	151
5	63	7	217	0	0	137
5	64	7	217	0	0	140
5	65	7	217	0	0	135
5	66	7	217	0	0	130
5	67	7	217	0	0	144
5	68	7	217	0	0	99
5	69	7	217	0	0	130
5	70	7	217	0	0	143
5	71	7	217	0	0	104
5	72	7	217	0	0	129
5	73	7	217	0	0	117
5	74	7	217	0	0	132
5	75	7	217	0	0	113
5	76	7	217	0	0	120
5	77	7	217	0	0	114
5	78	7	217	0	0	122
5	79	7	217	0	0	128
5	80	9	218	0.288	0.144	127
5	81	9	218	0	0	135
5	82	9	218	0	0	144
5	83	9	218	0	0	136
5	84	9	218	0	0	105
5	85	9	218	0	0	105
5	86	9	218	0	0	97
5	87	9	218	0	0	116
5	88	9	218	0	0	122
5	89	9	218	0	0	112
5	90	9	218	0	0	116
5	91	9	218	0	0	118
5	92	9	218	0	0	123
5	93	9	218	0	0	112
5	94	9	218	0	0	124
5	95	9	218	0	0	128
5	96	9	218	0	0	137
5	97	9	220	0.258	0.129	90
5	98	9	220	0	0	104
5	99	9	220	0	0	92
5	100	9	220	0	0	102
5	101	9	220	0	0	102
5	102	9	220	0	0	101
5	103	9	220	0	0	103
5	104	9	220	0	0	116
5	105	9	220	0	0	121
5	106	9	220	0	0	123
5	107	9	220	0	0	127
5	108	9	220	0	0	143
5	109	11	221	0.288	0.144	125
5	110	11	221	0	0	106
5	111	11	221	0	0	109
5	112	11	221	0	0	110
5	113	11	221	0	0	117
5	114	11	221	0	0	125
5	115	12	222	0.182	0.091	129
5	116	11	221	0.182	0.091	125
5	117	11	221	0	0	131
5	118	11	221	0	0	134
5	119	11	221	0	0	132
5	120	11	221	0	0	133
5	121	11	224	0.387	0.194	140
5	122	11	224	0	0	141
5	123	11	224	0	0	141
5	124	12	224	0.129	0.065	131
5	125	12	224	0	0	131
5	126	12	224	0	0	132
5	127	12	224	0	0	144
5	128	12	224	0	0	138
5	129	12	224	0	0	139
5	130	12	224	0	0	138
5	131	13	223	0.182	0.091	132
5	132	13	223	0	0	128
5	133	13	223	0	0	130
5	134	13	223	0	0	137
5	135	13	223	0	0	131
5	136	13	223	0	0	134
5	137	13	223	0	0	138
5	138	13	223	0	0	134
5	139	13	223	0	0	135
5	140	13	223	0	0	137
5	141	15	222	0.288	0.144	153
5	142	15	222	0	0	152
5	143	15	222	0	0	149
5	144	15	222	0	0	141
5	145	15	222	0	0	137
5	146	15	222	0	0	128
5	147	15	222	0	0	126
5	148	15	222	0	0	127
5	149	15	222	0	0	124
5	150	15	222	0	0	126
5	151	15	222	0	0	125
5	152	15	222	0	0	122
5	153	15	222	0	0	120
5	154	15	222	0	0	118
5	155	15	222	0	0	129
5	156	15	222	0	0	132
5	157	15	222	0	0	145
5	158	15	222	0	0	157
5	159	15	222	0	0	151
5	160	16	223	0.182	0.091	126
5	161	16	223	0	0	130
5	162	16	224	0.129	0.065	146
5	163	16	224	0	0	143
5	164	17	224	0.129	0.065	108
5	165	17	224	0	0	123
5	166	17	224	0	0	123
5	167	17	224	0	0	120
5	168	17	224	0	0	121
5	169	17	224	0	0	125
5	170	17	224	0	0	136
5	171	19	225	0.288	0.144	119
5	172	19	225	0	0	116
5	173	19	225	0	0	121
5	174	19	225	0	0	116
5	175	19	225	0	0	103
5	176	19	225	0	0	106
5	177	19	225	0	0	108
5	178	19	225	0	0	121
5	179	19	225	0	0	109
5	180	19	225	0	0	117
5	181	19	225	0	0	114
5	182	19	225	0	0	121
5	183	19	225	0	0	125
5	184	21	226	0.288	0.144	141
5	185	21	226	0	0	148
5	186	21	226	0	0	131
5	187	21	226	0	0	136
5	188	21	226	0	0	131
5	189	21	226	0	0	126
5	190	21	226	0	0	125
5	191	21	226	0	0	136
5	192	22	227	0.182	0.091	138
5	193	22	227	0	0	144
5	194	22	227	0	0	140
5	195	22	227	0	0	145
5	196	22	227	0	0	143
5	197	22	227	0	0	148
5	198	22	228	0.129	0.065	143
5	199	22	228	0	0	144
5	200	22	230	0.258	0.129	150
5	201	22	230	0	0	151
5	202	22	230	0	0	147
5	203	23	230	0.129	0.065	147
5	204	23	230	0	0	153
5	205	23	230	0	0	147
5	206	23	230	0	0	152
5	207	23	230	0	0	149
5	208	23	230	0	0	153
5	209	23	230	0	0	155
5	210	23	230	0	0	159
5	211	23	230	0	0	152
5	212	23	230	0	0	158
5	213	24	230	0.129	0.065	155
5	214	24	230	0	0	157
5	215	24	230	0	0	158
5	216	24	230	0	0	157
5	217	24	230	0	0	156
5	218	24	230	0	0	159
5	219	24	230	0	0	157
5	220	24	230	0	0	155
5	221	24	230	0	0	165
5	222	24	230	0	0	158
5	223	24	230	0	0	158
5	224	24	230	0	0	164
6	101	49	205	-1	-1	128
6	102	49	205	0	0	133
6	103	49	205	0	0	133
6	104	49	205	0	0	130
6	105	49	205	0	0	140
6	106	49	205	0	0	135
6	107	49	205	0	0	139
6	108	49	205	0	0	136
6	109	49	205	0	0	133
6	110	49	205	0	0	139
6	111	49	205	0	0	142
6	112	49	205	0	0	134
6	113	49	205	0	0	141
6	114	50	205	0.129	0.065	138
6	115	50	205	0	0	140
6	116	50	205	0	0	133
6	117	50	205	0	0	137
6	118	50	205	0	0	138
6	119	51	205	0.129	0.065	133
6	120	51	205	0	0	138
6	121	51	205	0	0	130
6	122	51	205	0	0	141
6	123	52	205	0.129	0.065	130
6	124	52	205	0	0	128
6	125	52	205	0	0	127
6	126	52	206	0.129	0.065	128
6	127	52	206	0	0	141
6	128	52	206	0	0	131
6	129	53	206	0.129	0.065	121
6	130	53	206	0	0	125
6	131	53	206	0	0	125
6	132	53	206	0	0	122
6	133	53	206	0	0	129
6	134	53	206	0	0	126
6	135	53	206	0	0	130
6	136	55	208	0.365	0.182	107
6	137	55	208	0	0	103
6	138	55	208	0	0	108
6	139	55	208	0	0	98
6	140	55	208	0	0	89
6	141	55	208	0	0	98
6	142	55	208	0	0	102
6	143	55	208	0	0	130
6	144	55	208	0	0	107
6	145	55	208	0	0	94
6	146	55	208	0	0	105
6	147	55	208	0	0	109
6	148	57	210	0.365	0.182	91
6	149	57	210	0	0	108
6	150	57	210	0	0	104
6	151	57	210	0	0	98
6	152	57	210	0	0	91
6	153	57	210	0	0	91
6	154	57	210	0	0	96
6	155	57	210	0	0	92
6	156	57	210	0	0	103
6	157	57	210	0	0	104
6	158	57	210	0	0	115
6	159	57	210	0	0	117
6	160	57	210	0	0	116
6	161	57	210	0	0	117
6	162	58	210	0.129	0.065	95
6	163	58	210	0	0	106
6	164	58	210	0	0	104
6	165	58	210	0	0	109
6	166	58	210	0	0	110
6	167	58	210	0	0	119
6	168	58	210	0	0	120
6	169	58	210	0	0	120
6	170	58	210	0	0	121
6	171	58	210	0	0	129
6	172	60	212	0.365	0.182	115
6	173	60	212	0	0	121
6	174	60	212	0	0	120
6	175	60	212	0	0	123
6	176	60	213	0.129	0.065	115
6	177	60	213	0	0	120
6	178	60	213	0	0	119
6	179	60	213	0	0	119
6	180	60	213	0	0	132
6	181	60	213	0	0	127
6	182	60	213	0	0	127
6	183	60	213	0	0	135
6	184	60	213	0	0	133
6	185	60	213	0	0	131
6	186	60	213	0	0	137
6	187	60	213	0	0	143
6	188	60	213	0	0	140
6	189	60	213	0	0	143
6	190	60	213	0	0	141
6	191	60	213	0	0	150
6	192	61	214	0.182	0.091	139
6	193	61	214	0	0	139
6	194	61	214	0	0	142
6	195	62	215	0.182	0.091	137
6	196	62	215	0	0	138
6	197	61	216	0.182	0.091	134
6	198	61	216	0	0	133
6	199	61	216	0	0	140
6	200	62	217	0.182	0.091	129
6	201	62	217	0	0	131
6	202	62	218	0.129	0.065	124
6	203	63	218	0.129	0.065	114
6	204	64	219	0.182	0.091	124
6	205	64	219	0	0	116
6	206	64	219	0	0	110
6	207	63	219	0.129	0.065	126
6	208	63	219	0	0	139
6	209	63	219	0	0	148
6	210	63	219	0	0	143
6	211	64	219	0.129	0.065	133
6	212	64	219	0	0	139
6	213	65	219	0.129	0.065	126
6	214	65	219	0	0	130
6	215	65	219	0	0	140
6	216	65	219	0	0	139
6	217	65	219	0	0	137
6	218	65	220	0.129	0.065	141
6	219	65	220	0	0	144
6	220	66	220	0.129	0.065	119
6	221	66	220	0	0	126
6	222	66	220	0	0	128
6	223	66	220	0	0	139
6	224	66	220	0	0	152
6	225	66	220	0	0	150
6	226	68	223	0.465	0.233	147
6	227	68	223	0	0	140
6	228	68	223	0	0	143
6	229	69	223	0.129	0.065	134
6	230	69	223	0	0	141
6	231	69	223	0	0	144
6	232	70	223	0.129	0.065	134
6	233	70	223	0	0	137
6	234	71	224	0.182	0.091	132
6	235	71	224	0	0	128
6	236	71	224	0	0	133
6	237	72	224	0.129	0.065	130
6	238	72	225	0.129	0.065	136
6	239	72	225	0	0	137
6	240	72	225	0	0	143
6	241	72	225	0	0	143
6	242	72	225	0	0	143
6	243	72	225	0	0	142
6	244	72	225	0	0	142
6	245	72	225	0	0	140
6	246	72	225	0	0	145
6	247	72	225	0	0	140
6	248	72	225	0	0	143
6	249	72	225	0	0	146
6	250	72	225	0	0	149
6	251	72	225	0	0	148
7	174	74	238	-1	-1	129
7	175	78	237	0.532	0.266	149
7	176	78	237	0	0	144
7	177	78	237	0	0	136
7	178	78	237	0	0	147
7	179	78	237	0	0	144
7	180	78	237	0	0	145
7	181	78	237	0	0	143
7	182	74	236	0.532	0.266	146
7	183	75	236	0.129	0.065	138
7	184	75	236	0	0	146
7	185	77	237	0.288	0.144	116
7	186	77	237	0	0	111
7	187	77	237	0	0	103
7	188	77	237	0	0	116
7	189	77	237	0	0	137
7	190	77	237	0	0	148
7	191	77	237	0	0	147
7	192	77	237	0	0	152
7	193	80	238	0.408	0.204	123
7	194	80	238	0	0	115
7	195	80	238	0	0	114
7	196	80	239	0.129	0.065	107
7	197	80	239	0	0	105
7	198	80	240	0.129	0.065	118
7	199	81	241	0.182	0.091	139
7	200	79	240	0.288	0.144	138
7	201	79	240	0	0	139
7	202	79	240	0	0	141
7	203	79	240	0	0	145
7	204	80	240	0.129	0.065	140
7	205	80	240	0	0	145
7	206	82	241	0.288	0.144	125
7	207	82	241	0	0	128
7	208	82	241	0	0	138
7	209	82	241	0	0	139
7	210	83	240	0.182	0.091	126
7	211	83	241	0.129	0.065	125
7	212	86	240	0.408	0.204	138
7	213	86	240	0	0	141
7	214	86	240	0	0	142
7	215	86	240	0	0	140
7	216	86	241	0.129	0.065	140
7	217	86	241	0	0	140
7	218	85	240	0.182	0.091	137
7	219	85	241	0.129	0.065	130
7	220	85	241	0	0	131
7	221	85	241	0	0	131
7	222	85	241	0	0	135
7	223	85	241	0	0	134
7	224	85	241	0	0	137
7	225	85	241	0	0	137
7	226	86	241	0.129	0.065	131
7	227	87	242	0.182	0.091	132
7	228	87	242	0	0	132
7	229	87	243	0.129	0.065	134
7	230	88	243	0.129	0.065	131
7	231	88	243	0	0	134
7	232	88	243	0	0	131
7	233	89	244	0.182	0.091	133
7	234	89	244	0	0	132
7	235	89	244	0	0	129
7	236	89	244	0	0	133
7	237	89	244	0	0	137
7	238	89	244	0	0	133
7	239	90	244	0.129	0.065	133
7	240	90	244	0	0	134
7	241	90	244	0	0	130
7	242	91	244	0.129	0.065	134
7	243	91	244	0	0	135
7	244	91	244	0	0	138
7	245	90	244	0.129	0.065	139
7	246	90	244	0	0	138
7	247	90	244	0	0	139
