# Supplementary material for: Spatiotemporal dynamics of self-organized branching in pancreas-derived organoids
Source: Nat Commun. 2022 Sep 5;13:5219. doi: 10.1038/s41467-022-32806-y (PMC9445099; doi:10.1038/s41467-022-32806-y)
Supplement: Supplementary file 20 — Source Data [file 41467_2022_32806_MOESM20_ESM.zip › Source Data/Fig_2b_Bead_branch_tracking/191122_Extension/csv/rightwell1_z66_drift_corrected_in_μm_per_sec_bot_branch.csv]

Track n�	Slice n�	X	Y	Distance	Velocity	Pixel Value
1	10	306	871	-1	-1	126
1	11	306	871	0	0	134
1	12	306	871	0	0	139
1	13	306	871	0	0	144
1	14	306	871	0	0	140
1	15	306	877	0.774	0.387	146
1	16	306	877	0	0	139
1	17	306	877	0	0	120
1	18	306	877	0	0	139
1	19	304	879	0.365	0.182	118
1	20	304	879	0	0	118
1	21	304	880	0.129	0.064	119
1	22	304	880	0	0	131
1	23	304	880	0	0	143
1	24	304	880	0	0	121
1	25	304	880	0	0	124
1	26	304	880	0	0	129
1	27	304	882	0.258	0.129	145
1	28	302	886	0.577	0.288	146
1	29	300	891	0.695	0.347	143
1	30	299	893	0.288	0.144	147
1	31	298	893	0.129	0.064	144
1	32	298	893	0	0	138
1	33	285	916	3.408	1.704	142
1	34	283	919	0.465	0.233	143
1	35	283	919	0	0	163
1	36	283	919	0	0	146
1	37	283	919	0	0	150
1	38	281	923	0.577	0.288	158
1	39	281	923	0	0	157
1	40	280	924	0.182	0.091	139
1	41	279	928	0.532	0.266	165
1	42	279	928	0	0	154
1	43	276	928	0.387	0.193	143
1	44	270	922	1.095	0.547	137
1	45	268	925	0.465	0.233	124
1	46	268	925	0	0	144
1	47	268	927	0.258	0.129	138
1	48	271	931	0.645	0.322	140
1	49	272	938	0.912	0.456	141
1	50	270	948	1.316	0.658	139
1	51	268	957	1.189	0.595	148
1	52	268	957	0	0	139
1	53	268	957	0	0	138
1	54	268	959	0.258	0.129	125
1	55	268	959	0	0	139
1	56	268	959	0	0	136
1	57	266	962	0.465	0.233	117
1	58	265	965	0.408	0.204	135
1	59	264	968	0.408	0.204	141
1	60	265	971	0.408	0.204	129
1	61	265	971	0	0	131
1	62	265	976	0.645	0.322	139
1	63	262	983	0.982	0.491	124
1	64	261	984	0.182	0.091	94
1	65	261	984	0	0	112
1	66	261	984	0	0	108
1	67	248	996	2.282	1.141	128
1	68	248	996	0	0	132
1	69	248	996	0	0	133
1	70	245	998	0.465	0.233	117
1	71	243	1002	0.577	0.288	94
1	72	243	1001	0.129	0.064	86
1	73	248	997	0.826	0.413	121
1	74	248	995	0.258	0.129	112
1	75	244	1004	1.271	0.635	139
1	76	244	1002	0.258	0.129	134
1	77	246	1001	0.288	0.144	130
1	78	249	994	0.982	0.491	116
1	79	249	994	0	0	95
1	80	249	994	0	0	87
1	81	252	993	0.408	0.204	99
1	82	252	993	0	0	103
1	83	252	993	0	0	95
1	84	252	992	0.129	0.064	94
1	85	254	988	0.577	0.288	79
1	86	254	988	0	0	79
1	87	254	988	0	0	79
1	88	253	988	0.129	0.064	98
1	89	253	988	0	0	102
1	90	253	988	0	0	97
1	91	253	988	0	0	94
1	92	253	987	0.129	0.064	89
1	93	253	987	0	0	88
1	94	253	987	0	0	89
1	95	254	987	0.129	0.064	85
1	96	254	987	0	0	78
1	97	254	987	0	0	84
1	98	254	987	0	0	96
1	99	254	986	0.129	0.064	91
1	100	256	983	0.465	0.233	82
1	101	256	983	0	0	83
1	102	256	983	0	0	83
1	103	256	983	0	0	80
1	104	256	983	0	0	86
1	105	256	982	0.129	0.064	76
1	106	256	982	0	0	78
1	107	256	982	0	0	82
1	108	256	982	0	0	77
1	109	256	982	0	0	76
1	110	257	980	0.288	0.144	76
1	111	257	980	0	0	72
1	112	257	980	0	0	75
1	113	257	980	0	0	77
1	114	258	978	0.288	0.144	71
1	115	258	978	0	0	75
1	116	259	978	0.129	0.064	73
1	117	259	978	0	0	77
1	118	259	978	0	0	81
1	119	259	977	0.129	0.064	70
1	120	259	977	0	0	71
1	121	259	976	0.129	0.064	64
1	122	259	976	0	0	63
1	123	259	976	0	0	68
1	124	260	976	0.129	0.064	71
1	125	260	975	0.129	0.064	62
1	126	260	975	0	0	65
1	127	260	975	0	0	74
1	128	260	973	0.258	0.129	67
1	129	260	972	0.129	0.064	68
1	130	261	970	0.288	0.144	73
1	131	262	969	0.182	0.091	82
1	132	262	968	0.129	0.064	90
1	133	262	968	0	0	84
1	134	262	968	0	0	76
1	135	262	968	0	0	65
1	136	262	968	0	0	62
1	137	262	968	0	0	71
1	138	262	968	0	0	72
1	139	273	950	2.721	1.361	86
1	140	264	962	1.935	0.967	89
1	141	264	962	0	0	89
1	142	264	962	0	0	84
1	143	265	960	0.288	0.144	90
1	144	267	958	0.365	0.182	91
1	145	268	957	0.182	0.091	93
1	146	268	957	0	0	97
1	147	268	957	0	0	98
1	148	268	957	0	0	84
1	149	268	957	0	0	81
1	150	268	957	0	0	77
1	151	268	957	0	0	80
1	152	268	957	0	0	91
1	153	269	953	0.532	0.266	88
1	154	269	953	0	0	91
1	155	270	952	0.182	0.091	90
1	156	271	951	0.182	0.091	96
1	157	271	951	0	0	99
1	158	272	949	0.288	0.144	96
1	159	275	942	0.982	0.491	81
1	160	275	942	0	0	83
1	161	275	941	0.129	0.064	86
1	162	275	941	0	0	81
1	163	277	938	0.465	0.233	82
1	164	277	938	0	0	77
1	165	277	938	0	0	85
1	166	277	938	0	0	85
1	167	277	937	0.129	0.064	86
1	168	277	937	0	0	84
1	169	277	937	0	0	88
1	170	278	934	0.408	0.204	81
1	171	278	934	0	0	78
1	172	278	934	0	0	82
1	173	278	934	0	0	92
1	174	282	928	0.93	0.465	71
1	175	282	928	0	0	73
1	176	283	927	0.182	0.091	69
1	177	283	927	0	0	74
1	178	283	927	0	0	74
1	179	277	934	1.189	0.595	86
1	180	277	934	0	0	95
1	181	278	933	0.182	0.091	92
1	182	278	932	0.129	0.064	88
1	183	278	931	0.129	0.064	90
1	184	278	931	0	0	91
1	185	280	930	0.288	0.144	87
1	186	281	921	1.168	0.584	89
1	187	281	921	0	0	87
1	188	284	920	0.408	0.204	82
1	189	284	920	0	0	79
1	190	284	920	0	0	80
1	191	284	920	0	0	79
1	192	284	920	0	0	79
1	193	285	919	0.182	0.091	82
1	194	286	917	0.288	0.144	82
1	195	286	917	0	0	82
1	196	286	917	0	0	80
1	197	286	917	0	0	74
1	198	286	917	0	0	76
1	199	286	917	0	0	72
1	200	286	917	0	0	70
1	201	286	917	0	0	75
1	202	286	917	0	0	83
1	203	286	917	0	0	82
1	204	288	915	0.365	0.182	75
1	205	288	915	0	0	75
1	206	288	914	0.129	0.064	72
1	207	288	913	0.129	0.064	75
1	208	288	913	0	0	78
1	209	288	913	0	0	81
1	210	288	910	0.387	0.193	77
1	211	289	910	0.129	0.064	78
1	212	291	910	0.258	0.129	72
1	213	292	909	0.182	0.091	72
1	214	292	909	0	0	76
1	215	292	909	0	0	73
1	216	292	909	0	0	74
1	217	292	908	0.129	0.064	73
1	218	292	907	0.129	0.064	75
1	219	292	907	0	0	77
1	220	292	906	0.129	0.064	76
1	221	292	903	0.387	0.193	77
1	222	293	901	0.288	0.144	77
1	223	295	900	0.288	0.144	80
1	224	296	899	0.182	0.091	79
1	225	296	899	0	0	77
1	226	296	898	0.129	0.064	74
1	227	296	898	0	0	70
1	228	296	898	0	0	71
1	229	296	898	0	0	70
1	230	296	898	0	0	72
1	231	296	898	0	0	69
1	232	296	898	0	0	74
1	233	296	898	0	0	71
1	234	296	898	0	0	73
1	235	296	898	0	0	69
1	236	296	898	0	0	71
1	237	296	898	0	0	73
1	238	296	898	0	0	77
1	239	297	896	0.288	0.144	73
1	240	297	896	0	0	74
1	241	297	896	0	0	76
1	242	297	896	0	0	78
1	243	298	896	0.129	0.064	81
1	244	298	895	0.129	0.064	76
1	245	297	895	0.129	0.064	77
1	246	298	894	0.182	0.091	81
1	247	298	894	0	0	76
1	248	298	894	0	0	75
1	249	299	894	0.129	0.064	76
1	250	299	894	0	0	82
1	251	299	894	0	0	82
1	252	299	894	0	0	87
1	253	299	893	0.129	0.064	85
1	254	299	892	0.129	0.064	86
1	255	300	889	0.408	0.204	82
2	10	229	990	-1	-1	83
2	11	228	989	0.182	0.091	96
2	12	228	989	0	0	117
2	13	228	989	0	0	133
2	14	228	989	0	0	146
2	15	228	985	0.516	0.258	128
2	16	229	985	0.129	0.064	103
2	17	229	985	0	0	116
2	18	229	985	0	0	146
2	19	229	985	0	0	134
2	20	231	984	0.288	0.144	95
2	21	231	984	0	0	87
2	22	231	984	0	0	113
2	23	231	984	0	0	127
2	24	231	984	0	0	142
2	25	231	984	0	0	147
2	26	231	983	0.129	0.064	140
2	27	233	980	0.465	0.233	126
2	28	233	980	0	0	137
2	29	233	980	0	0	129
2	30	233	980	0	0	139
2	31	233	981	0.129	0.064	112
2	32	233	981	0	0	142
2	33	233	981	0	0	149
2	34	233	979	0.258	0.129	151
2	35	234	979	0.129	0.064	150
2	36	235	977	0.288	0.144	105
2	37	236	977	0.129	0.064	114
2	38	236	977	0	0	118
2	39	236	977	0	0	117
2	40	236	977	0	0	120
2	41	236	977	0	0	129
2	42	236	977	0	0	135
2	43	236	977	0	0	128
2	44	236	977	0	0	129
2	45	236	975	0.258	0.129	118
2	46	236	975	0	0	126
2	47	236	975	0	0	129
2	48	236	975	0	0	114
2	49	236	975	0	0	113
2	50	236	975	0	0	131
2	51	236	975	0	0	132
2	52	236	975	0	0	129
2	53	236	975	0	0	131
2	54	236	975	0	0	113
2	55	236	975	0	0	107
2	56	236	975	0	0	115
2	57	236	975	0	0	117
2	58	236	975	0	0	117
2	59	236	975	0	0	129
2	60	236	975	0	0	129
2	61	236	975	0	0	137
2	62	238	972	0.465	0.233	119
2	63	238	972	0	0	121
2	64	240	973	0.288	0.144	110
2	65	240	973	0	0	125
2	66	240	973	0	0	119
2	67	239	973	0.129	0.064	111
2	68	239	973	0	0	118
2	69	239	973	0	0	130
2	70	238	974	0.182	0.091	120
2	71	238	974	0	0	119
2	72	237	975	0.182	0.091	113
2	73	237	975	0	0	109
2	74	237	975	0	0	111
2	75	237	975	0	0	128
2	76	237	975	0	0	137
2	77	238	975	0.129	0.064	123
2	78	238	975	0	0	132
2	79	238	974	0.129	0.064	118
2	80	238	974	0	0	118
2	81	238	974	0	0	112
2	82	238	974	0	0	120
2	83	238	974	0	0	129
2	84	238	974	0	0	121
2	85	238	974	0	0	119
2	86	238	974	0	0	116
2	87	238	974	0	0	113
2	88	238	974	0	0	122
2	89	238	974	0	0	122
2	90	238	974	0	0	114
2	91	238	974	0	0	113
2	92	238	974	0	0	111
2	93	238	974	0	0	107
2	94	238	974	0	0	108
2	95	238	974	0	0	106
2	96	237	972	0.288	0.144	113
2	97	237	972	0	0	109
2	98	237	972	0	0	116
2	99	238	971	0.182	0.091	103
2	100	238	970	0.129	0.064	113
2	101	238	970	0	0	117
2	102	238	970	0	0	112
2	103	238	970	0	0	114
2	104	239	967	0.408	0.204	113
2	105	239	967	0	0	117
2	106	239	967	0	0	115
2	107	239	967	0	0	112
2	108	239	967	0	0	117
2	109	239	967	0	0	112
2	110	239	967	0	0	111
2	111	239	967	0	0	114
2	112	239	967	0	0	116
2	113	239	967	0	0	112
2	114	239	967	0	0	118
2	115	239	967	0	0	112
2	116	239	967	0	0	117
2	117	239	967	0	0	113
2	118	239	967	0	0	114
2	119	239	967	0	0	109
2	120	239	967	0	0	106
2	121	239	967	0	0	108
2	122	239	967	0	0	110
2	123	239	967	0	0	109
2	124	239	968	0.129	0.064	114
2	125	240	968	0.129	0.064	111
2	126	241	962	0.785	0.392	111
2	127	241	962	0	0	113
2	128	242	962	0.129	0.064	116
2	129	242	962	0	0	111
2	130	242	962	0	0	114
2	131	242	962	0	0	111
2	132	242	962	0	0	112
2	133	243	961	0.182	0.091	110
2	134	243	961	0	0	113
2	135	243	960	0.129	0.064	110
2	136	243	960	0	0	110
2	137	243	960	0	0	107
2	138	243	960	0	0	112
2	139	243	960	0	0	112
2	140	243	960	0	0	105
2	141	243	959	0.129	0.064	113
2	142	244	958	0.182	0.091	109
2	143	245	957	0.182	0.091	108
2	144	245	954	0.387	0.193	103
2	145	247	953	0.288	0.144	100
2	146	247	953	0	0	108
2	147	248	952	0.182	0.091	101
2	148	248	952	0	0	100
2	149	248	952	0	0	108
2	150	248	952	0	0	109
2	151	248	952	0	0	106
2	152	248	952	0	0	108
2	153	249	951	0.182	0.091	103
2	154	249	951	0	0	106
2	155	249	951	0	0	105
3	10	250	944	-1	-1	64
3	11	250	944	0	0	69
3	12	250	944	0	0	73
3	13	250	944	0	0	91
3	14	250	943	0.129	0.064	102
3	15	250	943	0	0	129
3	16	250	939	0.516	0.258	122
3	17	250	939	0	0	84
3	18	250	939	0	0	84
3	19	251	939	0.129	0.064	69
3	20	251	939	0	0	73
3	21	251	939	0	0	73
3	22	251	939	0	0	81
3	23	251	939	0	0	84
3	24	251	939	0	0	98
3	25	252	939	0.129	0.064	101
3	26	251	939	0.129	0.064	117
3	27	252	938	0.182	0.091	101
3	28	253	938	0.129	0.064	100
3	29	253	938	0	0	97
3	30	253	938	0	0	97
3	31	253	938	0	0	101
3	32	253	938	0	0	114
3	33	255	936	0.365	0.182	105
3	34	255	936	0	0	107
3	35	255	936	0	0	111
3	36	255	936	0	0	110
3	37	255	936	0	0	113
3	38	255	936	0	0	109
3	39	255	936	0	0	117
3	40	255	936	0	0	107
3	41	256	936	0.129	0.064	103
3	42	256	936	0	0	118
3	43	256	936	0	0	118
3	44	256	936	0	0	113
3	45	256	936	0	0	114
3	46	256	936	0	0	116
3	47	256	936	0	0	112
3	48	257	935	0.182	0.091	108
3	49	257	935	0	0	101
3	50	257	935	0	0	113
4	10	256	985	-1	-1	124
4	11	259	985	0.387	0.193	106
4	12	259	985	0	0	141
4	13	259	984	0.129	0.064	136
4	14	259	982	0.258	0.129	125
4	15	259	982	0	0	161
4	16	258	981	0.182	0.091	129
4	17	260	980	0.288	0.144	107
4	18	260	980	0	0	156
4	19	260	980	0	0	137
4	20	260	979	0.129	0.064	129
4	21	260	978	0.129	0.064	80
4	22	260	978	0	0	114
4	23	260	978	0	0	134
4	24	260	978	0	0	150
4	25	260	977	0.129	0.064	147
4	26	260	976	0.129	0.064	123
4	27	261	974	0.288	0.144	93
4	28	261	974	0	0	91
4	29	261	974	0	0	97
4	30	264	973	0.408	0.204	144
4	31	263	973	0.129	0.064	133
4	32	263	970	0.387	0.193	132
4	33	263	970	0	0	107
4	34	263	970	0	0	117
4	35	263	970	0	0	142
4	36	263	968	0.258	0.129	111
4	37	263	968	0	0	115
4	38	263	968	0	0	140
4	39	264	967	0.182	0.091	119
4	40	264	967	0	0	131
4	41	264	967	0	0	140
4	42	265	966	0.182	0.091	140
4	43	265	965	0.129	0.064	128
4	44	264	963	0.288	0.144	95
4	45	264	963	0	0	109
4	46	264	963	0	0	125
4	47	264	963	0	0	123
4	48	264	963	0	0	112
4	49	264	963	0	0	117
4	50	264	963	0	0	135
4	51	264	966	0.387	0.193	107
4	52	264	966	0	0	113
4	53	264	966	0	0	115
4	54	264	966	0	0	138
4	55	264	963	0.387	0.193	108
4	56	265	963	0.129	0.064	95
4	57	266	963	0.129	0.064	108
4	58	266	963	0	0	108
5	10	250	983	-1	-1	106
5	11	250	983	0	0	116
5	12	250	983	0	0	132
5	13	250	982	0.129	0.064	140
5	14	250	982	0	0	149
5	15	250	982	0	0	155
5	16	250	979	0.387	0.193	136
5	17	251	977	0.288	0.144	98
5	18	251	977	0	0	136
5	19	251	976	0.129	0.064	114
5	20	251	976	0	0	115
5	21	251	976	0	0	101
5	22	251	976	0	0	131
5	23	251	976	0	0	140
5	24	251	975	0.129	0.064	140
5	25	251	973	0.258	0.129	115
5	26	251	973	0	0	140
5	27	251	973	0	0	138
5	28	251	971	0.258	0.129	141
5	29	253	970	0.288	0.144	143
5	30	253	971	0.129	0.064	94
5	31	253	971	0	0	86
5	32	253	971	0	0	144
5	33	255	967	0.577	0.288	107
5	34	255	967	0	0	114
5	35	255	967	0	0	130
5	36	256	966	0.182	0.091	79
5	37	256	966	0	0	87
5	38	256	965	0.129	0.064	106
5	39	256	965	0	0	95
5	40	256	965	0	0	114
5	41	256	965	0	0	125
5	42	256	964	0.129	0.064	128
5	43	259	964	0.387	0.193	141
5	44	257	962	0.365	0.182	91
5	45	257	962	0	0	102
5	46	257	962	0	0	94
5	47	257	962	0	0	132
5	48	257	962	0	0	116
5	49	257	962	0	0	110
5	50	257	962	0	0	142
5	51	257	962	0	0	135
5	52	255	965	0.465	0.233	122
5	53	255	965	0	0	136
5	54	255	965	0	0	135
5	55	258	962	0.547	0.274	86
5	56	258	962	0	0	73
5	57	258	962	0	0	96
5	58	258	962	0	0	78
5	59	258	962	0	0	92
5	60	258	962	0	0	72
5	61	258	962	0	0	114
5	62	258	962	0	0	131
5	63	260	961	0.288	0.144	75
5	64	260	961	0	0	89
5	65	259	963	0.288	0.144	82
5	66	259	963	0	0	76
5	67	259	963	0	0	90
5	68	259	963	0	0	95
5	69	259	963	0	0	128
5	70	257	965	0.365	0.182	89
5	71	257	965	0	0	88
5	72	257	965	0	0	80
5	73	257	965	0	0	87
5	74	257	965	0	0	94
5	75	257	965	0	0	100
5	76	257	965	0	0	119
5	77	258	963	0.288	0.144	82
5	78	258	963	0	0	86
5	79	258	963	0	0	81
5	80	258	963	0	0	78
5	81	258	963	0	0	83
5	82	258	963	0	0	86
5	83	258	963	0	0	111
5	84	258	963	0	0	122
5	85	260	959	0.577	0.288	118
5	86	260	960	0.129	0.064	118
5	87	260	960	0	0	122
5	88	259	961	0.182	0.091	120
5	89	259	961	0	0	124
5	90	259	961	0	0	105
5	91	259	960	0.129	0.064	94
5	92	259	960	0	0	103
5	93	259	960	0	0	114
5	94	260	959	0.182	0.091	107
5	95	260	959	0	0	99
5	96	260	959	0	0	114
5	97	260	959	0	0	117
5	98	259	958	0.182	0.091	124
5	99	259	959	0.129	0.064	119
5	100	260	957	0.288	0.144	91
5	101	260	957	0	0	92
5	102	260	957	0	0	107
5	103	260	957	0	0	108
5	104	260	957	0	0	116
5	105	260	957	0	0	116
5	106	261	954	0.408	0.204	93
5	107	261	954	0	0	97
5	108	261	954	0	0	107
5	109	261	954	0	0	111
5	110	261	954	0	0	108
5	111	261	954	0	0	103
6	136	269	969	-1	-1	107
6	137	269	969	0	0	100
6	138	269	969	0	0	103
6	139	269	969	0	0	96
6	140	269	969	0	0	97
6	141	269	969	0	0	92
6	142	269	969	0	0	108
6	143	269	969	0	0	109
6	144	269	969	0	0	106
6	145	270	962	0.912	0.456	106
6	146	270	962	0	0	104
6	147	270	962	0	0	102
6	148	270	962	0	0	103
6	149	270	962	0	0	100
6	150	272	961	0.288	0.144	97
6	151	272	959	0.258	0.129	92
6	152	272	959	0	0	104
6	153	272	959	0	0	99
6	154	272	959	0	0	98
6	155	272	959	0	0	106
6	156	272	959	0	0	109
6	157	273	956	0.408	0.204	107
6	158	273	956	0	0	105
6	159	274	955	0.182	0.091	104
6	160	274	955	0	0	103
6	161	274	955	0	0	105
6	162	274	955	0	0	104
6	163	274	955	0	0	102
6	164	274	955	0	0	103
6	165	275	956	0.182	0.091	100
6	166	276	952	0.532	0.266	89
6	167	276	952	0	0	94
6	168	276	952	0	0	94
6	169	276	952	0	0	92
6	170	276	952	0	0	101
6	171	276	952	0	0	102
6	172	276	951	0.129	0.064	99
6	173	276	951	0	0	99
6	174	276	951	0	0	100
6	175	276	951	0	0	109
6	176	276	951	0	0	105
6	177	279	949	0.465	0.233	73
6	178	279	949	0	0	64
6	179	279	949	0	0	67
6	180	279	949	0	0	73
6	181	279	949	0	0	94
6	182	280	949	0.129	0.064	105
6	183	281	947	0.288	0.144	82
6	184	281	947	0	0	64
6	185	281	947	0	0	73
6	186	281	947	0	0	85
6	187	281	947	0	0	104
6	188	281	947	0	0	106
6	189	281	947	0	0	105
6	190	281	945	0.258	0.129	88
6	191	281	945	0	0	107
6	192	281	945	0	0	109
6	193	281	945	0	0	110
6	194	282	943	0.288	0.144	93
6	195	282	943	0	0	96
6	196	284	940	0.465	0.233	87
6	197	284	940	0	0	65
6	198	284	940	0	0	82
6	199	284	940	0	0	103
6	200	284	940	0	0	102
6	201	284	940	0	0	103
6	202	284	938	0.258	0.129	102
6	203	284	937	0.129	0.064	101
6	204	284	937	0	0	103
6	205	285	937	0.129	0.064	97
6	206	285	937	0	0	107
6	207	285	936	0.129	0.064	99
6	208	286	935	0.182	0.091	97
6	209	286	935	0	0	106
6	210	286	935	0	0	103
6	211	286	935	0	0	103
6	212	286	935	0	0	103
6	213	286	932	0.387	0.193	102
6	214	286	931	0.129	0.064	99
6	215	286	931	0	0	99
6	216	286	931	0	0	104
6	217	287	931	0.129	0.064	101
6	218	287	930	0.129	0.064	103
6	219	288	927	0.408	0.204	91
6	220	288	927	0	0	101
6	221	288	927	0	0	97
6	222	289	927	0.129	0.064	101
6	223	289	927	0	0	100
6	224	289	927	0	0	108
6	225	289	927	0	0	102
6	226	289	927	0	0	99
6	227	290	924	0.408	0.204	93
6	228	291	923	0.182	0.091	95
6	229	292	923	0.129	0.064	90
6	230	292	922	0.129	0.064	86
6	231	292	922	0	0	89
6	232	292	922	0	0	94
6	233	292	920	0.258	0.129	90
6	234	292	920	0	0	92
6	235	293	920	0.129	0.064	91
6	236	293	920	0	0	96
6	237	293	920	0	0	92
6	238	293	919	0.129	0.064	94
6	239	293	919	0	0	88
6	240	293	919	0	0	91
6	241	293	917	0.258	0.129	94
6	242	293	917	0	0	93
6	243	293	917	0	0	95
6	244	293	917	0	0	90
6	245	293	916	0.129	0.064	94
6	246	293	916	0	0	92
6	247	293	916	0	0	92
6	248	293	916	0	0	93
6	249	293	915	0.129	0.064	97
6	250	294	914	0.182	0.091	89
6	251	294	914	0	0	98
6	252	294	914	0	0	102
6	253	295	912	0.288	0.144	96
6	254	295	911	0.129	0.064	96
6	255	295	909	0.258	0.129	90
7	217	260	956	-1	-1	75
7	218	261	955	0.182	0.091	68
7	219	261	955	0	0	77
7	220	261	955	0	0	92
7	221	261	955	0	0	102
7	222	264	954	0.408	0.204	97
7	223	264	954	0	0	88
7	224	264	954	0	0	102
7	225	264	952	0.258	0.129	81
7	226	264	952	0	0	66
7	227	264	952	0	0	94
7	228	264	952	0	0	104
7	229	264	951	0.129	0.065	103
7	230	265	948	0.408	0.204	63
7	231	267	947	0.288	0.144	104
7	232	267	947	0	0	98
7	233	267	947	0	0	84
7	234	267	945	0.258	0.129	95
7	235	267	945	0	0	80
7	236	267	945	0	0	67
7	237	267	945	0	0	73
7	238	267	945	0	0	88
7	239	267	945	0	0	96
7	240	267	945	0	0	103
7	241	266	943	0.288	0.144	89
7	242	267	943	0.129	0.065	103
7	243	267	943	0	0	108
7	244	267	941	0.258	0.129	73
7	245	267	941	0	0	88
7	246	267	941	0	0	103
7	247	267	940	0.129	0.065	102
7	248	267	939	0.129	0.065	89
7	249	267	939	0	0	96
7	250	268	939	0.129	0.065	101
7	251	268	936	0.387	0.194	87
7	252	268	936	0	0	95
7	253	268	936	0	0	100
7	254	269	935	0.182	0.091	99
7	255	269	935	0	0	96
7	256	269	934	0.129	0.065	94
