# Supplementary material for: Spatiotemporal dynamics of self-organized branching in pancreas-derived organoids
Source: Nat Commun. 2022 Sep 5;13:5219. doi: 10.1038/s41467-022-32806-y (PMC9445099; doi:10.1038/s41467-022-32806-y)
Supplement: Supplementary file 20 — Source Data [file 41467_2022_32806_MOESM20_ESM.zip › Source Data/Fig_2b_Bead_branch_tracking/191122_Extension/csv/rightwell1_z66_drift_corrected_in_μm_per_sec_top_right_branch.csv]

Track n�	Slice n�	X	Y	Distance	Velocity	Pixel Value
1	10	907	330	-1	-1	98
1	11	907	326	0.516	0.258	112
1	12	907	326	0	0	121
1	13	910	293	4.275	2.137	133
1	14	910	293	0	0	136
1	15	910	287	0.774	0.387	137
1	16	910	287	0	0	120
1	17	910	287	0	0	111
1	18	910	287	0	0	120
1	19	910	287	0	0	109
1	20	910	287	0	0	102
1	21	910	287	0	0	91
1	22	910	287	0	0	102
1	23	910	287	0	0	112
1	24	911	281	0.785	0.392	127
1	25	911	281	0	0	132
1	26	911	281	0	0	118
1	27	911	281	0	0	122
1	28	914	280	0.408	0.204	108
1	29	914	278	0.258	0.129	120
1	30	914	278	0	0	124
1	31	914	269	1.161	0.581	123
1	32	914	265	0.516	0.258	124
1	33	915	262	0.408	0.204	110
1	34	919	253	1.271	0.635	138
1	35	919	253	0	0	127
1	36	919	253	0	0	115
1	37	925	225	3.694	1.847	127
1	38	927	224	0.288	0.144	126
1	39	926	236	1.553	0.777	134
1	40	926	236	0	0	125
1	41	926	236	0	0	122
1	42	926	236	0	0	127
1	43	926	236	0	0	120
1	44	926	236	0	0	127
1	45	926	236	0	0	124
1	46	926	236	0	0	128
1	47	926	236	0	0	126
1	48	927	236	0.129	0.064	122
1	49	928	235	0.182	0.091	118
1	50	928	230	0.645	0.322	123
1	51	928	230	0	0	129
1	52	929	228	0.288	0.144	110
1	53	929	226	0.258	0.129	122
1	54	929	225	0.129	0.064	123
1	55	933	222	0.645	0.322	120
1	56	933	222	0	0	117
1	57	935	220	0.365	0.182	125
1	58	935	220	0	0	126
1	59	937	215	0.695	0.347	121
1	60	938	210	0.658	0.329	131
1	61	938	210	0	0	132
1	62	934	206	0.73	0.365	142
1	63	933	206	0.129	0.064	135
1	64	933	206	0	0	125
1	65	933	206	0	0	125
1	66	933	205	0.129	0.064	126
1	67	939	200	1.008	0.504	128
1	68	939	200	0	0	129
1	69	938	195	0.658	0.329	139
1	70	938	195	0	0	123
1	71	938	195	0	0	120
1	72	938	195	0	0	114
1	73	938	195	0	0	122
1	74	941	189	0.865	0.433	118
1	75	941	189	0	0	118
1	76	941	189	0	0	125
1	77	941	189	0	0	120
1	78	941	189	0	0	115
1	79	941	189	0	0	103
1	80	941	189	0	0	111
1	81	942	183	0.785	0.392	118
1	82	942	181	0.258	0.129	122
1	83	941	177	0.532	0.266	123
1	84	941	177	0	0	117
1	85	941	177	0	0	117
1	86	941	177	0	0	112
1	87	941	177	0	0	126
1	88	941	177	0	0	129
1	89	941	177	0	0	129
1	90	941	177	0	0	126
1	91	941	177	0	0	125
1	92	951	175	1.316	0.658	114
1	93	951	175	0	0	110
1	94	951	175	0	0	104
1	95	951	175	0	0	105
1	96	951	175	0	0	106
1	97	951	175	0	0	110
1	98	951	175	0	0	109
1	99	951	175	0	0	108
1	100	951	175	0	0	107
1	101	951	175	0	0	116
1	102	946	179	0.826	0.413	114
1	103	946	179	0	0	108
1	104	945	180	0.182	0.091	113
1	105	944	182	0.288	0.144	111
1	106	942	182	0.258	0.129	113
1	107	941	182	0.129	0.064	108
1	108	941	182	0	0	110
1	109	939	183	0.288	0.144	109
1	110	939	183	0	0	109
1	111	939	182	0.129	0.064	109
1	112	939	182	0	0	113
1	113	939	182	0	0	112
1	114	939	182	0	0	113
1	115	939	182	0	0	114
1	116	939	182	0	0	113
1	117	939	182	0	0	114
1	118	939	182	0	0	116
1	119	939	182	0	0	111
1	120	939	182	0	0	112
1	121	939	182	0	0	111
1	122	939	182	0	0	113
1	123	936	184	0.465	0.233	104
1	124	936	184	0	0	103
1	125	936	184	0	0	105
1	126	936	184	0	0	105
1	127	936	184	0	0	104
1	128	936	184	0	0	105
1	129	936	184	0	0	106
1	130	936	184	0	0	115
1	131	936	184	0	0	110
1	132	936	184	0	0	114
1	133	936	184	0	0	111
1	134	936	184	0	0	113
1	135	936	184	0	0	110
1	136	936	184	0	0	114
1	137	936	184	0	0	112
1	138	934	191	0.939	0.47	107
1	139	934	191	0	0	108
1	140	934	191	0	0	109
1	141	934	191	0	0	107
1	142	934	191	0	0	107
1	143	934	191	0	0	106
1	144	934	191	0	0	108
1	145	934	191	0	0	105
1	146	934	191	0	0	104
1	147	931	191	0.387	0.193	107
1	148	931	191	0	0	104
1	149	931	191	0	0	108
1	150	931	191	0	0	108
1	151	931	191	0	0	107
1	152	931	191	0	0	106
1	153	931	191	0	0	110
1	154	931	191	0	0	104
1	155	931	191	0	0	107
1	156	931	191	0	0	111
1	157	931	191	0	0	118
1	158	931	191	0	0	112
1	159	929	191	0.258	0.129	107
1	160	929	192	0.129	0.064	111
1	161	928	193	0.182	0.091	104
1	162	928	193	0	0	110
1	163	928	193	0	0	113
1	164	928	193	0	0	108
1	165	928	193	0	0	110
1	166	928	193	0	0	112
1	167	928	193	0	0	112
1	168	928	193	0	0	112
1	169	928	193	0	0	111
1	170	928	193	0	0	116
1	171	926	198	0.695	0.347	108
1	172	926	198	0	0	112
1	173	926	198	0	0	112
1	174	926	198	0	0	114
1	175	926	198	0	0	113
1	176	926	198	0	0	114
1	177	926	198	0	0	114
1	178	924	200	0.365	0.182	109
1	179	924	200	0	0	111
1	180	924	200	0	0	111
1	181	924	200	0	0	115
1	182	924	200	0	0	116
1	183	924	200	0	0	114
1	184	924	200	0	0	118
1	185	923	200	0.129	0.064	117
1	186	923	200	0	0	120
1	187	916	205	1.11	0.555	114
1	188	916	205	0	0	115
1	189	916	205	0	0	114
1	190	916	205	0	0	110
1	191	916	205	0	0	114
1	192	916	205	0	0	113
1	193	916	205	0	0	113
1	194	916	205	0	0	114
1	195	916	205	0	0	113
1	196	916	205	0	0	113
1	197	913	210	0.752	0.376	113
1	198	913	210	0	0	112
1	199	913	210	0	0	119
1	200	913	210	0	0	109
1	201	913	211	0.129	0.064	113
1	202	913	211	0	0	114
1	203	912	213	0.288	0.144	110
1	204	912	213	0	0	110
1	205	912	213	0	0	111
1	206	912	213	0	0	106
1	207	912	213	0	0	116
1	208	912	213	0	0	117
1	209	912	213	0	0	120
1	210	912	213	0	0	113
1	211	912	213	0	0	112
1	212	912	213	0	0	117
1	213	912	213	0	0	121
1	214	912	213	0	0	115
1	215	912	213	0	0	116
1	216	911	215	0.288	0.144	119
1	217	910	216	0.182	0.091	122
1	218	910	216	0	0	117
1	219	910	216	0	0	119
1	220	910	216	0	0	117
1	221	910	216	0	0	120
1	222	910	216	0	0	121
1	223	910	216	0	0	115
1	224	910	216	0	0	121
1	225	910	216	0	0	119
1	226	910	216	0	0	115
1	227	910	216	0	0	115
1	228	910	216	0	0	119
1	229	906	221	0.826	0.413	115
1	230	906	221	0	0	110
1	231	906	221	0	0	112
1	232	906	221	0	0	111
1	233	906	221	0	0	111
1	234	906	221	0	0	112
1	235	906	221	0	0	115
1	236	904	224	0.465	0.233	115
1	237	904	224	0	0	108
1	238	902	232	1.064	0.532	106
1	239	902	232	0	0	115
1	240	902	232	0	0	115
1	241	902	232	0	0	118
1	242	902	233	0.129	0.064	120
1	243	899	237	0.645	0.322	114
1	244	898	237	0.129	0.064	107
1	245	897	238	0.182	0.091	113
1	246	897	238	0	0	111
1	247	897	238	0	0	116
1	248	897	238	0	0	115
1	249	897	238	0	0	119
1	250	897	238	0	0	115
1	251	897	238	0	0	120
1	252	897	238	0	0	119
1	253	897	238	0	0	114
1	254	897	238	0	0	122
1	255	893	241	0.645	0.322	115
