# Supplementary material for: Spatiotemporal dynamics of self-organized branching in pancreas-derived organoids
Source: Nat Commun. 2022 Sep 5;13:5219. doi: 10.1038/s41467-022-32806-y (PMC9445099; doi:10.1038/s41467-022-32806-y)
Supplement: Supplementary file 20 — Source Data [file 41467_2022_32806_MOESM20_ESM.zip › Source Data/Fig_2b_Bead_branch_tracking/191122_Extension/csv/Track_191122_9591_Day7-9_fluo_beads_rightwell1_full_stack_in_μm_per_sec_branch_x174_y162_t10.csv]

Track n�	Slice n�	X	Y	Distance	Velocity	Pixel Value
1	1562	174	162	0.785	0.392	126
1	1712	174	164	0.258	0.129	131
1	1862	174	162	0.258	0.129	139
1	2012	174	162	0	0	143
1	2162	174	162	0	0	149
1	2312	174	165	0.387	0.194	137
1	2462	174	165	0	0	129
1	2612	174	165	0	0	146
1	2762	174	165	0	0	136
1	2909	176	153	1.569	0.785	135
1	3059	174	153	0.258	0.129	129
1	3209	174	154	0.129	0.065	140
1	3359	174	156	0.258	0.129	147
1	3509	174	156	0	0	144
1	3659	172	146	1.316	0.658	142
1	3809	173	143	0.408	0.204	142
1	3959	173	143	0	0	145
1	4109	174	148	0.658	0.329	143
1	4259	174	147	0.129	0.065	143
1	4409	174	146	0.129	0.065	143
1	4553	172	137	1.189	0.595	171
1	4703	172	137	0	0	161
1	4853	172	136	0.129	0.065	156
1	5003	172	136	0	0	164
1	5153	171	133	0.408	0.204	149
1	5303	171	133	0	0	147
1	5453	171	133	0	0	143
1	5603	171	133	0	0	158
1	5753	171	133	0	0	152
1	5903	172	130	0.408	0.204	147
1	6053	172	129	0.129	0.065	142
1	6203	171	124	0.658	0.329	138
1	6353	171	124	0	0	132
1	6503	170	121	0.408	0.204	128
1	6653	170	119	0.258	0.129	130
1	6803	170	118	0.129	0.065	149
1	6953	169	116	0.288	0.144	137
1	7103	169	116	0	0	149
1	7253	167	123	0.939	0.47	129
1	7403	166	125	0.288	0.144	118
1	7553	166	125	0	0	129
1	7703	165	124	0.182	0.091	132
1	7853	165	124	0	0	152
1	8003	171	122	0.816	0.408	137
1	8153	171	121	0.129	0.065	134
1	8303	171	121	0	0	130
1	8453	170	120	0.182	0.091	122
1	8603	170	120	0	0	131
1	8753	169	119	0.182	0.091	125
1	8903	169	116	0.387	0.194	133
1	9053	169	116	0	0	142
1	9203	170	113	0.408	0.204	141
1	9350	169	107	0.785	0.392	131
1	9500	169	107	0	0	126
1	9650	172	110	0.547	0.274	129
1	9800	171	108	0.288	0.144	133
1	9950	170	109	0.182	0.091	124
1	10100	170	108	0.129	0.065	132
1	10250	170	108	0	0	126
1	10400	170	108	0	0	125
1	10550	170	105	0.387	0.194	117
1	10700	170	104	0.129	0.065	127
1	10850	169	102	0.288	0.144	124
1	11000	169	102	0	0	132
1	11150	168	99	0.408	0.204	136
1	11300	169	98	0.182	0.091	130
1	11450	169	98	0	0	131
1	11600	169	98	0	0	133
1	11747	169	94	0.516	0.258	125
1	11897	169	94	0	0	133
1	12047	169	93	0.129	0.065	117
1	12197	169	93	0	0	120
1	12347	169	91	0.258	0.129	117
1	12497	169	91	0	0	116
1	12647	169	91	0	0	139
1	12797	167	93	0.365	0.182	128
1	12947	167	93	0	0	133
1	13097	167	93	0	0	117
1	13247	167	93	0	0	130
1	13397	167	90	0.387	0.194	126
1	13547	167	89	0.129	0.065	122
1	13697	167	89	0	0	123
1	13847	167	88	0.129	0.065	124
1	13997	166	85	0.408	0.204	117
1	14147	166	85	0	0	120
1	14297	166	85	0	0	123
1	14447	168	88	0.465	0.233	128
1	14597	168	88	0	0	120
1	14747	168	88	0	0	127
1	14897	168	88	0	0	123
1	15047	168	88	0	0	132
1	15197	168	88	0	0	115
1	15347	168	88	0	0	128
1	15497	168	88	0	0	136
1	15647	168	88	0	0	140
1	15797	168	88	0	0	136
1	15947	168	88	0	0	131
1	16097	170	89	0.288	0.144	136
1	16247	170	89	0	0	126
1	16397	170	90	0.129	0.065	121
1	16547	170	90	0	0	93
1	16697	170	90	0	0	115
1	16844	169	86	0.532	0.266	128
1	16994	169	83	0.387	0.194	120
1	17144	169	82	0.129	0.065	98
1	17294	169	82	0	0	99
1	17444	169	82	0	0	101
1	17594	169	81	0.129	0.065	112
1	17744	169	81	0	0	103
1	17894	169	81	0	0	108
1	18044	169	81	0	0	118
1	18194	169	81	0	0	116
1	18344	169	81	0	0	114
1	18490	168	82	0.182	0.091	89
1	18640	169	82	0.129	0.065	83
1	18790	169	82	0	0	80
1	18940	169	83	0.129	0.065	93
1	19090	169	83	0	0	97
1	19240	169	83	0	0	126
1	19390	169	83	0	0	91
1	19540	169	83	0	0	99
1	19690	169	83	0	0	125
1	19840	170	84	0.182	0.091	129
1	19990	171	85	0.182	0.091	146
1	20140	171	85	0	0	147
1	20290	168	85	0.387	0.194	144
1	20440	169	86	0.182	0.091	139
1	20590	169	86	0	0	133
1	20740	169	86	0	0	133
1	20890	169	86	0	0	125
1	21040	169	87	0.129	0.065	130
1	21190	169	87	0	0	126
1	21340	169	87	0	0	134
1	21490	169	87	0	0	132
1	21640	169	87	0	0	127
1	21790	169	87	0	0	121
1	21940	169	87	0	0	116
1	22090	169	88	0.129	0.065	118
1	22240	169	88	0	0	117
1	22390	169	88	0	0	123
1	22540	169	90	0.258	0.129	120
1	22690	169	92	0.258	0.129	152
1	22840	170	92	0.129	0.065	129
1	22990	170	92	0	0	126
1	23140	170	92	0	0	122
1	23290	170	92	0	0	129
1	23440	170	92	0	0	131
1	23590	170	95	0.387	0.194	126
1	23740	170	95	0	0	123
1	23890	170	95	0	0	123
1	24040	171	95	0.129	0.065	109
1	24190	171	95	0	0	141
1	24340	171	95	0	0	126
1	24486	172	93	0.288	0.144	127
1	24636	172	93	0	0	134
1	24786	172	93	0	0	135
1	24936	172	93	0	0	140
1	25086	172	94	0.129	0.065	140
1	25236	172	96	0.258	0.129	136
1	25386	172	96	0	0	136
1	25536	172	97	0.129	0.065	138
1	25686	173	102	0.658	0.329	98
1	25836	172	103	0.182	0.091	77
1	25986	172	103	0	0	128
1	26136	172	105	0.258	0.129	107
1	26286	172	105	0	0	104
1	26436	172	105	0	0	124
1	26586	172	105	0	0	135
1	26736	172	105	0	0	136
1	26886	171	107	0.288	0.144	75
1	27036	171	107	0	0	77
1	27186	172	110	0.408	0.204	77
1	27336	172	110	0	0	123
1	27486	172	112	0.258	0.129	84
1	27636	172	112	0	0	83
1	27786	172	112	0	0	93
1	27936	172	113	0.129	0.065	125
1	28086	173	115	0.288	0.144	90
1	28236	173	115	0	0	128
1	28386	173	115	0	0	137
1	28536	173	118	0.387	0.194	83
1	28686	173	118	0	0	132
1	28836	173	122	0.516	0.258	77
1	28986	173	122	0	0	74
1	29136	174	123	0.182	0.091	63
1	29286	175	125	0.288	0.144	75
1	29436	174	129	0.532	0.266	97
1	29586	174	128	0.129	0.065	140
1	29736	177	131	0.547	0.274	105
1	29886	177	131	0	0	113
1	30036	177	132	0.129	0.065	104
1	30186	177	132	0	0	111
1	30336	177	132	0	0	128
1	30486	175	136	0.577	0.288	97
1	30636	175	136	0	0	111
1	30786	175	137	0.129	0.065	111
1	30936	176	139	0.288	0.144	84
1	31086	177	140	0.182	0.091	102
1	31236	176	141	0.182	0.091	86
1	31386	176	141	0	0	124
1	31536	176	141	0	0	136
1	31686	176	143	0.258	0.129	109
1	31836	176	143	0	0	129
1	31986	177	144	0.182	0.091	136
1	32136	176	149	0.658	0.329	119
1	32286	176	149	0	0	103
1	32436	176	149	0	0	113
1	32586	176	149	0	0	97
1	32736	176	149	0	0	103
1	32886	177	153	0.532	0.266	116
1	33036	176	153	0.129	0.065	115
1	33186	176	155	0.258	0.129	120
1	33336	176	155	0	0	127
1	33486	176	156	0.129	0.065	125
1	33636	175	158	0.288	0.144	104
1	33786	175	161	0.387	0.194	96
1	33936	175	161	0	0	107
1	34086	175	161	0	0	106
1	34236	175	161	0	0	117
1	34386	174	164	0.408	0.204	100
1	34536	174	164	0	0	102
1	34686	174	164	0	0	118
1	34836	174	164	0	0	129
1	34986	174	167	0.387	0.194	92
1	35136	175	167	0.129	0.065	98
1	35286	175	168	0.129	0.065	94
1	35436	175	168	0	0	105
1	35586	175	169	0.129	0.065	99
1	35736	175	169	0	0	125
1	35886	175	171	0.258	0.129	101
1	36036	175	171	0	0	96
1	36186	175	171	0	0	112
1	36336	175	173	0.258	0.129	91
1	36486	175	173	0	0	97
1	36631	175	173	0	0	78
1	36781	175	173	0	0	104
1	36931	174	175	0.288	0.144	108
1	37081	174	175	0	0	106
1	37231	174	175	0	0	113
1	37381	174	175	0	0	108
1	37531	174	175	0	0	96
1	37681	174	175	0	0	115
1	37831	174	175	0	0	88
1	37981	175	176	0.182	0.091	81
1	38131	174	176	0.129	0.065	100
1	38281	174	178	0.258	0.129	100
2	1560	181	57	0	0	129
2	1710	181	57	0	0	162
2	1860	183	61	0.577	0.288	164
2	2010	183	61	0	0	166
2	2160	183	61	0	0	131
2	2310	183	61	0	0	156
2	2460	182	64	0.408	0.204	106
2	2610	182	64	0	0	149
2	2760	182	64	0	0	117
2	2910	182	65	0.129	0.065	124
2	3060	182	67	0.258	0.129	116
2	3210	182	67	0	0	125
2	3360	182	67	0	0	135
2	3510	182	67	0	0	186
2	3660	182	67	0	0	171
2	3810	184	64	0.465	0.233	144
2	3960	184	64	0	0	150
2	4110	184	64	0	0	158
2	4260	184	64	0	0	169
2	4410	184	63	0.129	0.065	152
2	4560	184	63	0	0	155
2	4710	184	63	0	0	163
2	4860	184	63	0	0	161
2	5010	184	63	0	0	153
2	5156	184	63	0	0	109
2	5305	184	64	0.129	0.065	118
2	5455	184	64	0	0	120
2	5605	184	64	0	0	152
2	5755	184	64	0	0	177
2	5905	187	65	0.408	0.204	122
2	6055	187	65	0	0	172
2	6205	187	65	0	0	181
2	6355	185	63	0.365	0.182	107
2	6505	185	63	0	0	126
2	6655	185	63	0	0	115
2	6805	185	63	0	0	139
2	6955	185	63	0	0	118
2	7105	185	63	0	0	169
2	7255	185	63	0	0	98
2	7405	185	63	0	0	113
2	7555	185	63	0	0	164
2	7705	185	63	0	0	161
2	7855	185	63	0	0	153
2	8005	185	63	0	0	173
2	8155	186	61	0.288	0.144	98
2	8305	186	61	0	0	105
2	8455	186	61	0	0	97
2	8605	186	61	0	0	103
2	8755	186	61	0	0	123
2	8905	186	61	0	0	117
2	9055	186	61	0	0	120
2	9205	186	61	0	0	125
2	9355	186	61	0	0	156
2	9505	186	61	0	0	157
2	9655	187	61	0.129	0.065	131
2	9805	188	61	0.129	0.065	101
2	9955	188	61	0	0	136
2	10105	187	59	0.288	0.144	107
2	10255	187	59	0	0	116
2	10405	188	58	0.182	0.091	146
2	10555	188	60	0.258	0.129	102
2	10705	188	60	0	0	102
2	10855	188	60	0	0	103
2	11005	188	60	0	0	111
2	11155	188	60	0	0	124
2	11305	188	60	0	0	138
2	11455	188	60	0	0	119
2	11605	188	60	0	0	123
2	11755	188	60	0	0	144
2	11905	188	60	0	0	149
2	12053	187	58	0.288	0.144	150
2	12203	187	56	0.258	0.129	105
2	12353	187	56	0	0	109
2	12503	187	56	0	0	109
2	12653	187	56	0	0	107
2	12803	187	56	0	0	121
2	12953	187	56	0	0	106
2	13103	187	56	0	0	118
2	13253	187	56	0	0	101
2	13403	187	56	0	0	99
2	13553	187	56	0	0	142
2	13703	187	56	0	0	108
2	13853	187	56	0	0	111
2	14003	187	56	0	0	103
2	14153	187	56	0	0	100
2	14303	187	56	0	0	113
2	14453	187	56	0	0	140
2	14603	187	56	0	0	136
2	14753	187	56	0	0	143
2	14903	187	56	0	0	146
2	15053	187	56	0	0	145
2	15203	187	56	0	0	140
2	15353	188	56	0.129	0.065	141
2	15503	188	56	0	0	146
2	15653	188	56	0	0	143
2	15801	190	54	0.365	0.182	85
2	15951	187	54	0.387	0.194	140
2	16101	188	54	0.129	0.065	144
2	16251	190	55	0.288	0.144	106
2	16401	191	56	0.182	0.091	131
2	16551	190	56	0.129	0.065	98
2	16701	190	56	0	0	85
2	16851	190	56	0	0	84
2	17001	190	56	0	0	94
2	17151	190	56	0	0	80
2	17301	190	56	0	0	85
2	17451	190	56	0	0	91
2	17601	190	56	0	0	106
2	17751	190	56	0	0	98
2	17901	190	56	0	0	106
2	18051	190	56	0	0	119
2	18201	190	56	0	0	116
2	18351	190	56	0	0	96
2	18501	190	56	0	0	101
2	18651	190	56	0	0	105
2	18801	190	56	0	0	106
2	18951	190	56	0	0	113
2	19101	190	56	0	0	124
2	19251	189	56	0.129	0.065	118
2	19401	189	56	0	0	121
2	19551	189	56	0	0	136
2	19701	189	56	0	0	140
2	19848	189	55	0.129	0.065	147
2	19998	190	56	0.182	0.091	103
2	20148	190	56	0	0	123
2	20298	190	56	0	0	128
2	20448	189	57	0.182	0.091	105
2	20598	189	57	0	0	97
2	20748	189	57	0	0	99
2	20898	189	57	0	0	107
2	21048	189	57	0	0	141
2	21198	189	57	0	0	126
2	21348	189	57	0	0	148
2	21498	190	59	0.288	0.144	89
2	21648	190	59	0	0	89
2	21798	190	59	0	0	92
2	21948	190	59	0	0	91
2	22098	190	59	0	0	94
2	22248	190	59	0	0	112
2	22398	190	59	0	0	118
2	22548	190	59	0	0	120
2	22698	190	59	0	0	131
2	22845	190	62	0.387	0.194	107
2	22995	190	62	0	0	113
2	23145	190	62	0	0	95
2	23295	190	62	0	0	91
2	23445	190	62	0	0	93
2	23595	190	62	0	0	83
2	23745	190	62	0	0	87
2	23895	190	62	0	0	83
2	24045	190	62	0	0	116
2	24195	190	62	0	0	143
2	24345	190	63	0.129	0.065	121
2	24495	190	63	0	0	103
2	24645	190	63	0	0	126
2	24795	190	63	0	0	121
2	24945	190	64	0.129	0.065	90
2	25095	190	64	0	0	98
2	25245	190	64	0	0	116
2	25395	190	64	0	0	109
2	25545	190	64	0	0	110
2	25695	190	64	0	0	110
2	25845	190	64	0	0	110
2	25995	188	65	0.288	0.144	140
2	26145	190	65	0.258	0.129	110
2	26295	190	66	0.129	0.065	109
2	26445	190	66	0	0	115
2	26595	190	66	0	0	111
2	26745	190	66	0	0	127
2	26895	190	66	0	0	127
2	27041	188	68	0.365	0.182	123
2	27191	188	68	0	0	131
2	27341	188	68	0	0	127
2	27491	188	68	0	0	120
2	27641	188	68	0	0	137
2	27791	189	69	0.182	0.091	88
2	27941	189	69	0	0	103
2	28091	189	69	0	0	99
2	28241	189	69	0	0	103
2	28391	189	69	0	0	97
2	28541	189	70	0.129	0.065	104
2	28691	189	70	0	0	108
2	28841	189	70	0	0	121
2	28991	189	71	0.129	0.065	107
2	29141	190	71	0.129	0.065	103
2	29291	191	72	0.182	0.091	103
2	29441	191	72	0	0	98
2	29591	191	72	0	0	120
2	29741	191	73	0.129	0.065	108
2	29891	192	74	0.182	0.091	132
2	30041	191	74	0.129	0.065	138
2	30190	191	75	0.129	0.065	112
2	30340	191	75	0	0	93
2	30490	188	76	0.408	0.204	146
2	30640	189	76	0.129	0.065	121
2	30790	190	76	0.129	0.065	102
2	30940	190	76	0	0	123
2	31090	190	76	0	0	144
2	31238	190	79	0.387	0.194	95
2	31388	190	79	0	0	98
2	31538	190	79	0	0	96
2	31688	190	79	0	0	104
2	31838	191	81	0.288	0.144	96
2	31988	191	81	0	0	92
2	32138	191	81	0	0	119
2	32288	191	82	0.129	0.065	103
2	32438	191	82	0	0	105
2	32588	188	81	0.408	0.204	149
2	32738	188	82	0.129	0.065	145
2	32888	188	82	0	0	150
2	33038	189	84	0.288	0.144	109
2	33188	189	85	0.129	0.065	95
2	33338	189	85	0	0	97
2	33488	189	86	0.129	0.065	103
2	33638	189	86	0	0	128
2	33788	188	87	0.182	0.091	101
2	33938	187	90	0.408	0.204	130
2	34088	187	90	0	0	126
2	34238	187	90	0	0	113
2	34388	187	90	0	0	109
2	34538	187	90	0	0	112
2	34685	186	91	0.182	0.091	115
2	34835	186	91	0	0	96
2	34985	186	91	0	0	107
2	35135	187	92	0.182	0.091	87
2	35285	186	93	0.182	0.091	100
2	35435	186	93	0	0	93
2	35585	186	94	0.129	0.065	90
2	35735	185	94	0.129	0.065	100
2	35885	185	94	0	0	107
2	36035	185	94	0	0	111
2	36185	185	94	0	0	126
2	36335	185	97	0.387	0.194	124
2	36484	184	95	0.288	0.144	137
2	36634	184	97	0.258	0.129	116
2	36784	185	97	0.129	0.065	96
2	36934	185	97	0	0	93
2	37084	184	97	0.129	0.065	105
2	37234	184	97	0	0	102
2	37384	184	98	0.129	0.065	143
2	37534	184	98	0	0	108
2	37684	184	98	0	0	113
2	37833	185	99	0.182	0.091	107
2	37983	184	100	0.182	0.091	147
2	38133	184	100	0	0	102
2	38283	184	102	0.258	0.129	145
3	1413	149	46	-1	-1	95
3	1563	152	48	0.465	0.233	163
3	1713	151	48	0.129	0.065	122
3	1863	151	48	0	0	106
3	2013	151	48	0	0	122
3	2163	151	48	0	0	122
3	2313	151	50	0.258	0.129	94
3	2463	151	51	0.129	0.065	100
3	2613	151	52	0.129	0.065	117
3	2763	151	52	0	0	125
3	2913	152	53	0.182	0.091	103
3	3063	152	54	0.129	0.065	95
3	3213	152	54	0	0	100
3	3363	152	54	0	0	110
3	3513	152	54	0	0	126
3	3663	152	54	0	0	133
3	3813	153	53	0.182	0.091	152
3	3963	153	52	0.129	0.065	119
3	4113	153	52	0	0	128
3	4263	153	52	0	0	143
3	4413	153	52	0	0	155
3	4563	154	51	0.182	0.091	125
3	4713	154	51	0	0	140
3	4863	154	51	0	0	161
3	5013	154	51	0	0	175
3	5163	154	53	0.258	0.129	145
3	5310	154	52	0.129	0.065	94
3	5460	154	53	0.129	0.065	128
3	5610	154	53	0	0	121
3	5760	154	53	0	0	142
3	5910	155	53	0.129	0.065	132
3	6060	155	53	0	0	113
3	6210	155	52	0.129	0.065	114
3	6360	155	51	0.129	0.065	142
3	6510	155	51	0	0	107
3	6660	155	51	0	0	106
3	6810	155	51	0	0	155
3	6960	155	51	0	0	114
3	7110	154	51	0.129	0.065	176
3	7260	154	51	0	0	124
3	7410	154	51	0	0	111
3	7560	154	51	0	0	163
3	7710	155	51	0.129	0.065	116
3	7860	155	51	0	0	109
3	8010	155	51	0	0	171
3	8160	156	49	0.288	0.144	161
3	8310	155	50	0.182	0.091	126
3	8460	155	50	0	0	122
3	8610	155	50	0	0	122
3	8760	155	50	0	0	137
3	8910	155	50	0	0	135
3	9060	155	49	0.129	0.065	124
3	9210	155	49	0	0	108
3	9360	155	49	0	0	133
3	9510	155	49	0	0	132
3	9660	154	49	0.129	0.065	161
3	9810	155	49	0.129	0.065	140
3	9960	155	49	0	0	118
3	10110	155	49	0	0	129
3	10260	155	49	0	0	128
3	10408	156	49	0.129	0.065	107
3	10558	156	49	0	0	84
3	10708	156	48	0.129	0.065	118
3	10858	156	48	0	0	141
3	11008	156	49	0.129	0.065	96
3	11158	156	49	0	0	129
3	11308	157	48	0.182	0.091	101
3	11458	157	48	0	0	110
3	11608	156	48	0.129	0.065	94
3	11758	157	48	0.129	0.065	111
3	11908	157	45	0.387	0.194	127
3	12058	157	45	0	0	120
3	12208	157	45	0	0	117
3	12358	157	45	0	0	111
3	12508	157	45	0	0	109
3	12658	157	45	0	0	145
3	12808	156	46	0.182	0.091	100
3	12958	156	46	0	0	95
3	13108	156	46	0	0	116
3	13258	155	46	0.129	0.065	107
3	13408	155	46	0	0	119
3	13558	155	46	0	0	144
3	13708	156	47	0.182	0.091	130
3	13858	156	47	0	0	153
3	14006	156	46	0.129	0.065	108
3	14156	156	45	0.129	0.065	95
3	14306	156	45	0	0	93
3	14456	156	45	0	0	115
3	14606	156	45	0	0	96
3	14756	156	45	0	0	115
3	14906	156	45	0	0	126
3	15056	157	44	0.182	0.091	95
3	15206	157	44	0	0	89
3	15356	157	44	0	0	88
3	15506	157	44	0	0	121
3	15656	158	44	0.129	0.065	102
3	15806	158	44	0	0	101
3	15956	158	43	0.129	0.065	93
3	16106	158	43	0	0	141
3	16256	158	44	0.129	0.065	134
3	16406	158	45	0.129	0.065	99
3	16556	158	45	0	0	95
3	16706	158	45	0	0	96
3	16854	159	45	0.129	0.065	107
3	17004	159	45	0	0	92
3	17154	159	45	0	0	101
3	17304	158	45	0.129	0.065	101
3	17454	158	45	0	0	90
3	17604	158	45	0	0	102
3	17754	158	45	0	0	101
3	17904	158	45	0	0	102
3	18054	158	45	0	0	94
3	18204	158	44	0.129	0.065	91
3	18354	158	44	0	0	107
3	18504	158	44	0	0	120
3	18654	158	44	0	0	144
3	18804	158	45	0.129	0.065	120
3	18954	159	46	0.182	0.091	93
3	19104	159	46	0	0	101
3	19254	159	46	0	0	115
3	19402	159	46	0	0	108
3	19552	159	46	0	0	102
3	19702	159	46	0	0	109
3	19852	159	46	0	0	108
3	20002	159	46	0	0	92
3	20152	158	46	0.129	0.065	101
3	20302	159	46	0.129	0.065	89
3	20452	159	46	0	0	94
3	20602	159	46	0	0	82
3	20752	159	46	0	0	83
3	20902	159	46	0	0	95
3	21052	160	47	0.182	0.091	90
3	21202	160	47	0	0	103
3	21352	160	48	0.129	0.065	104
3	21502	159	47	0.182	0.091	103
3	21650	158	47	0.129	0.065	120
3	21800	159	47	0.129	0.065	78
3	21950	159	47	0	0	97
3	22100	159	48	0.129	0.065	104
3	22250	159	48	0	0	100
3	22400	159	48	0	0	86
3	22550	159	48	0	0	82
3	22700	161	49	0.288	0.144	88
3	22850	159	49	0.258	0.129	100
3	23000	159	49	0	0	81
3	23150	159	49	0	0	82
3	23300	159	49	0	0	142
3	23450	159	51	0.258	0.129	82
3	23600	158	51	0.129	0.065	139
3	23750	159	51	0.129	0.065	101
3	23900	159	51	0	0	99
3	24050	159	51	0	0	105
3	24200	161	52	0.288	0.144	121
3	24349	162	51	0.182	0.091	102
3	24499	160	52	0.288	0.144	88
3	24649	160	52	0	0	92
3	24799	160	52	0	0	99
3	24949	160	52	0	0	91
3	25099	159	52	0.129	0.065	117
3	25249	159	52	0	0	138
3	25399	159	52	0	0	124
3	25549	159	52	0	0	148
3	25699	160	53	0.182	0.091	105
3	25847	161	53	0.129	0.065	97
3	25997	161	53	0	0	102
3	26147	160	53	0.129	0.065	81
3	26297	160	53	0	0	83
3	26447	159	54	0.182	0.091	97
3	26597	159	54	0	0	102
3	26747	159	55	0.129	0.065	88
3	26897	159	55	0	0	88
3	27047	159	55	0	0	93
3	27197	159	55	0	0	106
3	27347	159	56	0.129	0.065	108
3	27497	159	56	0	0	107
3	27647	159	56	0	0	122
3	27797	160	56	0.129	0.065	94
3	27947	160	56	0	0	109
3	28097	160	57	0.129	0.065	99
3	28247	160	57	0	0	103
3	28397	160	58	0.129	0.065	137
3	28546	160	56	0.258	0.129	137
3	28696	160	57	0.129	0.065	112
3	28846	161	57	0.129	0.065	106
3	28996	160	58	0.182	0.091	121
3	29146	161	58	0.129	0.065	114
3	29296	161	58	0	0	122
3	29446	161	58	0	0	136
3	29596	162	59	0.182	0.091	136
3	29743	164	61	0.365	0.182	152
3	29893	161	60	0.408	0.204	101
3	30043	163	61	0.288	0.144	98
3	30193	163	61	0	0	93
3	30343	162	61	0.129	0.065	86
3	30493	162	63	0.258	0.129	112
3	30643	161	63	0.129	0.065	93
3	30793	161	63	0	0	107
3	30943	161	63	0	0	140
3	31093	162	64	0.182	0.091	107
3	31243	162	64	0	0	102
3	31393	162	65	0.129	0.065	94
3	31543	162	66	0.129	0.065	108
3	31693	162	66	0	0	111
3	31841	163	66	0.129	0.065	92
3	31991	162	68	0.288	0.144	141
3	32141	162	68	0	0	97
3	32291	162	68	0	0	110
3	32441	162	68	0	0	100
3	32591	162	68	0	0	111
3	32741	162	68	0	0	91
3	32891	162	68	0	0	123
3	33041	161	71	0.408	0.204	144
3	33191	161	71	0	0	110
3	33341	161	71	0	0	96
3	33491	161	71	0	0	104
3	33641	160	72	0.182	0.091	100
3	33791	160	73	0.129	0.065	102
3	33941	161	73	0.129	0.065	97
3	34091	161	73	0	0	103
3	34241	160	74	0.182	0.091	113
3	34391	160	75	0.129	0.065	99
3	34541	160	75	0	0	113
3	34689	161	75	0.129	0.065	87
3	34839	159	77	0.365	0.182	143
3	34989	159	77	0	0	121
3	35139	159	77	0	0	143
3	35289	159	77	0	0	128
3	35439	159	77	0	0	103
3	35589	160	78	0.182	0.091	93
3	35739	160	78	0	0	95
3	35889	159	78	0.129	0.065	118
3	36039	159	78	0	0	131
3	36189	159	78	0	0	156
3	36339	159	80	0.258	0.129	123
3	36489	159	80	0	0	121
3	36639	159	81	0.129	0.065	112
3	36789	160	81	0.129	0.065	118
3	36939	160	81	0	0	128
3	37089	160	81	0	0	129
3	37239	159	81	0.129	0.065	115
3	37389	158	80	0.182	0.091	155
3	37539	159	80	0.129	0.065	141
3	37689	159	81	0.129	0.065	133
3	37836	159	82	0.129	0.065	104
3	37986	159	83	0.129	0.065	99
3	38136	159	83	0	0	101
3	38286	160	85	0.288	0.144	137
4	1406	129	32	-1	-1	124
4	1556	130	34	0.288	0.144	134
4	1708	130	35	0.129	0.065	103
4	1858	130	36	0.129	0.065	113
4	2008	131	36	0.129	0.065	107
4	2158	131	35	0.129	0.065	175
4	2308	132	36	0.182	0.091	179
4	2458	131	39	0.408	0.204	86
4	2608	131	39	0	0	104
4	2758	131	39	0	0	136
4	2908	131	41	0.258	0.129	106
4	3058	132	41	0.129	0.065	92
4	3208	132	42	0.129	0.065	101
4	3358	132	42	0	0	105
4	3508	132	42	0	0	158
4	3658	133	41	0.182	0.091	102
4	3808	133	41	0	0	165
4	3958	133	40	0.129	0.065	133
4	4108	133	40	0	0	147
4	4258	133	39	0.129	0.065	133
4	4408	133	38	0.129	0.065	139
4	4558	133	38	0	0	148
4	4708	133	39	0.129	0.065	146
4	4858	135	39	0.258	0.129	165
4	5005	133	40	0.288	0.144	109
4	5155	133	40	0	0	124
4	5305	134	40	0.129	0.065	101
4	5455	134	40	0	0	115
4	5605	134	40	0	0	114
4	5755	134	40	0	0	138
4	5905	135	40	0.129	0.065	117
4	6055	135	40	0	0	114
4	6205	135	40	0	0	144
4	6355	135	39	0.129	0.065	115
4	6505	135	39	0	0	103
4	6655	135	39	0	0	101
4	6805	135	39	0	0	145
4	6955	135	39	0	0	118
4	7105	135	39	0	0	123
4	7255	135	39	0	0	154
4	7405	135	39	0	0	146
4	7555	134	37	0.288	0.144	117
4	7705	134	37	0	0	135
4	7855	134	38	0.129	0.065	122
4	8005	134	38	0	0	165
4	8155	135	37	0.182	0.091	130
4	8305	135	37	0	0	113
4	8455	135	37	0	0	131
4	8605	135	37	0	0	118
4	8755	135	37	0	0	126
4	8905	135	37	0	0	131
4	9055	135	37	0	0	126
4	9205	135	37	0	0	120
4	9355	135	37	0	0	131
4	9505	134	36	0.182	0.091	114
4	9655	134	36	0	0	160
4	9805	135	36	0.129	0.065	148
4	9955	135	36	0	0	136
4	10105	135	36	0	0	132
4	10255	135	36	0	0	138
4	10405	135	36	0	0	144
4	10555	135	36	0	0	121
4	10705	135	36	0	0	134
4	10855	135	36	0	0	149
4	11005	135	36	0	0	140
4	11155	135	36	0	0	149
4	11305	135	36	0	0	150
4	11455	136	36	0.129	0.065	129
4	11602	136	37	0.129	0.065	98
4	11752	136	37	0	0	164
4	11902	137	34	0.408	0.204	99
4	12052	138	34	0.129	0.065	140
4	12202	137	33	0.182	0.091	117
4	12352	137	33	0	0	94
4	12502	137	33	0	0	89
4	12652	135	34	0.288	0.144	97
4	12802	135	34	0	0	98
4	12952	135	34	0	0	108
4	13102	135	34	0	0	96
4	13252	135	34	0	0	92
4	13402	135	34	0	0	104
4	13552	135	34	0	0	139
4	13702	135	34	0	0	129
4	13852	135	34	0	0	142
4	14002	136	33	0.182	0.091	89
4	14152	136	33	0	0	90
4	14302	136	33	0	0	100
4	14452	136	32	0.129	0.065	120
4	14602	137	32	0.129	0.065	95
4	14752	137	32	0	0	95
4	14902	137	32	0	0	100
4	15052	137	32	0	0	107
4	15202	137	32	0	0	121
4	15352	137	31	0.129	0.065	100
4	15502	137	31	0	0	120
4	15652	137	31	0	0	131
4	15802	137	31	0	0	118
4	15949	138	30	0.182	0.091	115
4	16099	138	31	0.129	0.065	131
4	16249	139	32	0.182	0.091	95
4	16399	138	33	0.182	0.091	87
4	16549	137	33	0.129	0.065	87
4	16699	137	33	0	0	97
4	16849	138	33	0.129	0.065	92
4	16999	138	32	0.129	0.065	95
4	17149	138	32	0	0	89
4	17299	138	32	0	0	87
4	17449	138	32	0	0	86
4	17599	138	32	0	0	119
4	17749	138	32	0	0	107
4	17899	138	32	0	0	112
4	18049	138	32	0	0	94
4	18199	138	32	0	0	91
4	18349	138	32	0	0	108
4	18499	138	32	0	0	96
4	18649	138	32	0	0	108
4	18799	138	32	0	0	127
4	18949	138	32	0	0	148
4	19099	139	33	0.182	0.091	103
4	19249	139	33	0	0	103
4	19399	139	33	0	0	99
4	19549	139	33	0	0	116
4	19699	140	34	0.182	0.091	112
4	19849	141	34	0.129	0.065	120
4	19995	139	33	0.288	0.144	97
4	20145	139	33	0	0	111
4	20295	138	33	0.129	0.065	113
4	20445	138	34	0.129	0.065	119
4	20595	140	34	0.258	0.129	116
4	20745	139	34	0.129	0.065	110
4	20895	139	34	0	0	85
4	21045	140	35	0.182	0.091	87
4	21195	140	35	0	0	90
4	21345	140	35	0	0	102
4	21495	140	35	0	0	83
4	21645	140	35	0	0	84
4	21795	140	35	0	0	87
4	21945	140	36	0.129	0.065	93
4	22095	140	36	0	0	88
4	22245	140	36	0	0	101
4	22395	139	36	0.129	0.065	97
4	22545	139	36	0	0	94
4	22695	139	36	0	0	151
4	22845	140	37	0.182	0.091	83
4	22995	140	37	0	0	115
4	23145	139	37	0.129	0.065	94
4	23295	139	37	0	0	122
4	23445	140	38	0.182	0.091	112
4	23595	139	39	0.182	0.091	104
4	23745	139	39	0	0	116
4	23895	139	39	0	0	106
4	24045	139	39	0	0	109
4	24195	141	39	0.258	0.129	110
4	24345	142	39	0.129	0.065	103
4	24492	140	39	0.258	0.129	83
4	24642	140	40	0.129	0.065	105
4	24792	140	40	0	0	91
4	24942	140	40	0	0	111
4	25092	140	40	0	0	101
4	25242	140	40	0	0	95
4	25392	140	40	0	0	98
4	25542	140	40	0	0	106
4	25692	140	40	0	0	111
4	25842	141	40	0.129	0.065	78
4	25992	141	40	0	0	83
4	26142	141	40	0	0	132
4	26292	141	41	0.129	0.065	85
4	26442	141	41	0	0	114
4	26592	140	41	0.129	0.065	89
4	26742	140	41	0	0	128
4	26892	140	42	0.129	0.065	94
4	27042	140	42	0	0	93
4	27192	140	42	0	0	99
4	27342	140	43	0.129	0.065	101
4	27492	140	43	0	0	99
4	27642	140	43	0	0	107
4	27792	140	43	0	0	106
4	27942	140	43	0	0	128
4	28092	140	44	0.129	0.065	119
4	28240	141	45	0.182	0.091	88
4	28390	141	45	0	0	99
4	28540	141	45	0	0	86
4	28690	141	45	0	0	92
4	28840	141	45	0	0	102
4	28990	141	45	0	0	100
4	29140	141	45	0	0	110
4	29290	142	46	0.182	0.091	104
4	29440	142	47	0.129	0.065	105
4	29590	143	48	0.182	0.091	108
4	29740	143	48	0	0	104
4	29890	143	48	0	0	122
4	30040	144	49	0.182	0.091	115
4	30190	144	49	0	0	130
4	30338	142	49	0.258	0.129	107
4	30488	142	49	0	0	116
4	30638	142	50	0.129	0.065	90
4	30788	141	50	0.129	0.065	149
4	30938	143	51	0.288	0.144	99
4	31088	143	52	0.129	0.065	97
4	31238	143	52	0	0	111
4	31388	143	53	0.129	0.065	104
4	31538	143	53	0	0	102
4	31688	143	54	0.129	0.065	103
4	31835	143	55	0.129	0.065	105
4	31985	143	55	0	0	124
4	32135	143	55	0	0	92
4	32285	143	56	0.129	0.065	119
4	32435	143	57	0.129	0.065	92
4	32585	143	57	0	0	91
4	32735	143	57	0	0	102
4	32885	143	57	0	0	84
4	33035	143	57	0	0	130
4	33185	143	58	0.129	0.065	95
4	33335	142	59	0.182	0.091	96
4	33485	142	59	0	0	87
4	33635	142	60	0.129	0.065	93
4	33785	141	61	0.182	0.091	95
4	33935	141	61	0	0	98
4	34085	141	62	0.129	0.065	94
4	34235	141	62	0	0	102
4	34385	141	62	0	0	100
4	34535	141	63	0.129	0.065	96
4	34685	142	64	0.182	0.091	94
4	34835	142	64	0	0	105
4	34985	142	64	0	0	124
4	35135	141	65	0.182	0.091	97
4	35285	141	65	0	0	102
4	35435	141	66	0.129	0.065	101
4	35585	141	66	0	0	100
4	35735	141	66	0	0	113
4	35882	141	66	0	0	99
4	36032	141	67	0.129	0.065	92
4	36182	141	68	0.129	0.065	102
4	36332	141	68	0	0	95
4	36482	140	68	0.129	0.065	95
4	36632	140	69	0.129	0.065	93
4	36782	140	69	0	0	95
4	36932	140	69	0	0	94
4	37082	140	69	0	0	91
4	37232	140	68	0.129	0.065	93
4	37382	140	68	0	0	103
4	37532	140	69	0.129	0.065	89
4	37682	140	69	0	0	98
4	37832	140	69	0	0	109
4	37982	141	70	0.182	0.091	107
4	38132	141	70	0	0	141
4	38282	141	72	0.258	0.129	107
5	1414	159	59	-1	-1	106
5	1564	160	60	0.182	0.091	126
5	1714	160	61	0.129	0.065	124
5	1864	160	61	0	0	122
5	2014	161	61	0.129	0.065	117
5	2164	161	61	0	0	106
5	2314	161	64	0.387	0.194	108
5	2464	161	64	0	0	117
5	2614	161	64	0	0	140
5	2764	161	64	0	0	159
5	2914	161	66	0.258	0.129	114
5	3064	162	66	0.129	0.065	91
5	3214	162	67	0.129	0.065	93
5	3364	162	69	0.258	0.129	172
5	3514	162	68	0.129	0.065	188
5	3664	162	67	0.129	0.065	131
5	3814	163	67	0.129	0.065	182
5	3964	163	64	0.387	0.194	112
5	4114	163	65	0.129	0.065	122
5	4264	163	65	0	0	138
5	4414	163	65	0	0	150
5	4564	163	65	0	0	151
5	4714	163	65	0	0	180
5	4864	164	65	0.129	0.065	134
5	5014	164	65	0	0	120
5	5164	164	65	0	0	135
5	5314	164	65	0	0	133
5	5464	164	65	0	0	134
5	5614	164	65	0	0	154
5	5764	164	65	0	0	166
5	5914	164	66	0.129	0.065	160
5	6064	165	66	0.129	0.065	153
5	6212	166	64	0.288	0.144	129
5	6362	166	65	0.129	0.065	154
5	6512	165	65	0.129	0.065	115
5	6662	165	65	0	0	110
5	6812	165	65	0	0	140
5	6962	165	65	0	0	133
5	7112	165	65	0	0	143
5	7262	165	65	0	0	147
5	7412	165	65	0	0	159
5	7562	164	63	0.288	0.144	130
5	7712	164	63	0	0	128
5	7862	164	63	0	0	132
5	8012	164	63	0	0	174
5	8162	164	63	0	0	126
5	8312	164	63	0	0	141
5	8462	164	61	0.258	0.129	134
5	8612	164	61	0	0	142
5	8762	164	61	0	0	119
5	8912	164	61	0	0	128
5	9062	164	61	0	0	127
5	9210	165	62	0.182	0.091	112
5	9360	165	61	0.129	0.065	96
5	9510	165	61	0	0	92
5	9660	165	61	0	0	157
5	9810	166	62	0.182	0.091	110
5	9960	166	62	0	0	92
5	10110	166	62	0	0	104
5	10260	166	62	0	0	106
5	10410	166	62	0	0	100
5	10560	166	62	0	0	96
5	10710	166	62	0	0	100
5	10860	166	62	0	0	101
5	11010	166	62	0	0	116
5	11160	166	61	0.129	0.065	116
5	11310	166	60	0.129	0.065	129
5	11460	167	61	0.182	0.091	110
5	11610	167	61	0	0	131
5	11760	167	61	0	0	128
5	11910	167	59	0.258	0.129	111
5	12060	167	58	0.129	0.065	97
5	12210	167	58	0	0	102
5	12360	167	58	0	0	103
5	12510	167	58	0	0	106
5	12660	167	58	0	0	134
5	12810	166	58	0.129	0.065	116
5	12960	166	59	0.129	0.065	113
5	13110	166	59	0	0	123
5	13260	165	59	0.129	0.065	119
5	13410	165	59	0	0	118
5	13560	165	59	0	0	128
5	13710	165	59	0	0	130
5	13858	166	57	0.288	0.144	93
5	14008	167	58	0.182	0.091	100
5	14158	167	58	0	0	100
5	14308	167	58	0	0	99
5	14458	167	58	0	0	126
5	14608	168	57	0.182	0.091	125
5	14758	168	57	0	0	97
5	14908	168	57	0	0	107
5	15058	168	57	0	0	98
5	15208	168	57	0	0	136
5	15358	168	57	0	0	110
5	15508	167	57	0.129	0.065	119
5	15658	167	57	0	0	130
5	15808	167	57	0	0	129
5	15958	167	57	0	0	128
5	16108	167	57	0	0	148
5	16258	169	57	0.258	0.129	111
5	16408	169	57	0	0	129
5	16558	169	57	0	0	139
5	16708	168	59	0.288	0.144	128
5	16857	168	58	0.129	0.065	97
5	17007	168	58	0	0	121
5	17157	168	58	0	0	101
5	17307	168	58	0	0	99
5	17457	168	58	0	0	99
5	17607	168	58	0	0	135
5	17757	168	58	0	0	117
5	17905	169	57	0.182	0.091	86
5	18055	169	57	0	0	95
5	18205	169	57	0	0	122
5	18355	169	57	0	0	107
5	18505	169	57	0	0	132
5	18655	169	57	0	0	136
5	18805	169	57	0	0	126
5	18955	169	58	0.129	0.065	101
5	19105	168	58	0.129	0.065	98
5	19255	168	58	0	0	102
5	19405	168	58	0	0	112
5	19555	168	58	0	0	145
5	19705	168	58	0	0	150
5	19855	169	58	0.129	0.065	116
5	20005	169	58	0	0	102
5	20155	169	58	0	0	115
5	20305	168	59	0.182	0.091	108
5	20455	168	59	0	0	119
5	20605	168	59	0	0	111
5	20755	168	59	0	0	109
5	20905	168	59	0	0	110
5	21055	168	59	0	0	133
5	21205	168	59	0	0	122
5	21355	168	59	0	0	142
5	21505	168	59	0	0	123
5	21655	168	59	0	0	135
5	21805	168	59	0	0	130
5	21951	169	60	0.182	0.091	84
5	22101	169	61	0.129	0.065	100
5	22251	169	61	0	0	98
5	22401	169	61	0	0	87
5	22551	169	61	0	0	81
5	22701	169	61	0	0	118
5	22851	169	61	0	0	101
5	23001	169	62	0.129	0.065	86
5	23151	169	62	0	0	81
5	23301	169	62	0	0	125
5	23451	169	62	0	0	139
5	23601	169	63	0.129	0.065	85
5	23751	169	63	0	0	90
5	23901	169	63	0	0	89
5	24051	169	63	0	0	111
5	24201	169	64	0.129	0.065	141
5	24351	171	64	0.258	0.129	89
5	24501	171	64	0	0	137
5	24651	171	64	0	0	135
5	24801	171	65	0.129	0.065	123
5	24951	169	65	0.258	0.129	105
5	25101	169	65	0	0	111
5	25251	169	66	0.129	0.065	132
5	25401	169	65	0.129	0.065	113
5	25551	169	65	0	0	114
5	25701	170	65	0.129	0.065	113
5	25851	170	65	0	0	109
5	26001	169	66	0.182	0.091	117
5	26151	169	66	0	0	107
5	26301	169	66	0	0	113
5	26451	169	66	0	0	117
5	26601	169	66	0	0	127
5	26748	170	67	0.182	0.091	134
5	26898	169	67	0.129	0.065	85
5	27048	169	67	0	0	86
5	27198	169	68	0.129	0.065	108
5	27348	169	69	0.129	0.065	99
5	27498	169	68	0.129	0.065	98
5	27648	169	68	0	0	106
5	27798	169	68	0	0	108
5	27948	170	70	0.288	0.144	110
5	28098	169	70	0.129	0.065	116
5	28248	170	70	0.129	0.065	95
5	28398	170	70	0	0	94
5	28548	170	70	0	0	100
5	28698	170	70	0	0	107
5	28848	170	70	0	0	113
5	28998	170	70	0	0	116
5	29148	170	70	0	0	119
5	29298	171	71	0.182	0.091	110
5	29448	172	71	0.129	0.065	143
5	29598	172	73	0.258	0.129	124
5	29748	172	73	0	0	122
5	29895	171	74	0.182	0.091	110
5	30045	173	74	0.258	0.129	99
5	30195	173	74	0	0	112
5	30345	173	74	0	0	149
5	30495	171	75	0.288	0.144	97
5	30645	171	75	0	0	94
5	30795	171	76	0.129	0.065	98
5	30945	171	76	0	0	114
5	31095	171	76	0	0	114
5	31245	171	76	0	0	137
5	31395	171	77	0.129	0.065	104
5	31545	171	77	0	0	123
5	31695	171	78	0.129	0.065	116
5	31845	171	79	0.129	0.065	107
5	31995	171	79	0	0	114
5	32145	171	79	0	0	125
5	32295	171	80	0.129	0.065	115
5	32445	171	80	0	0	118
5	32595	170	81	0.182	0.091	126
5	32745	170	81	0	0	123
5	32895	171	82	0.182	0.091	118
5	33045	171	82	0	0	120
5	33195	171	83	0.129	0.065	129
5	33342	170	84	0.182	0.091	101
5	33492	170	84	0	0	106
5	33642	170	84	0	0	93
5	33792	169	85	0.182	0.091	102
5	33942	170	86	0.182	0.091	112
5	34092	170	86	0	0	109
5	34242	170	87	0.129	0.065	101
5	34392	169	87	0.129	0.065	90
5	34542	169	87	0	0	103
5	34692	169	88	0.129	0.065	107
5	34842	169	88	0	0	104
5	34992	169	88	0	0	120
5	35142	169	88	0	0	138
5	35292	169	88	0	0	143
5	35442	169	92	0.516	0.258	138
5	35592	168	92	0.129	0.065	137
5	35742	168	91	0.129	0.065	104
5	35889	167	92	0.182	0.091	110
5	36039	167	92	0	0	128
5	36189	167	92	0	0	124
5	36339	167	92	0	0	126
5	36489	168	93	0.182	0.091	92
5	36639	168	94	0.129	0.065	107
5	36789	168	94	0	0	101
5	36939	168	94	0	0	109
5	37089	168	94	0	0	94
5	37239	168	94	0	0	93
5	37389	168	94	0	0	97
5	37539	168	94	0	0	97
5	37689	167	95	0.182	0.091	99
5	37839	168	96	0.182	0.091	130
5	37989	168	96	0	0	105
5	38139	166	97	0.288	0.144	141
5	38289	166	97	0	0	129
