# Supplementary material for: Spatiotemporal dynamics of self-organized branching in pancreas-derived organoids
Source: Nat Commun. 2022 Sep 5;13:5219. doi: 10.1038/s41467-022-32806-y (PMC9445099; doi:10.1038/s41467-022-32806-y)
Supplement: Supplementary file 20 — Source Data [file 41467_2022_32806_MOESM20_ESM.zip › Source Data/Fig_2b_Bead_branch_tracking/191122_Extension/csv/Track_191122_9591_Day7-9_fluo_beads_rightwell1_full_stack_in_μm_per_sec_branch_x314_y894.csv]

Track n�	Slice n�	X	Y	Distance	Velocity	Pixel Value
1	86	314	894	-1	-1	107
1	233	314	899	0.645	0.323	139
1	383	313	891	1.04	0.52	131
1	533	311	893	0.365	0.182	118
1	680	306	905	1.677	0.839	130
1	830	309	890	1.973	0.987	150
1	980	302	900	1.575	0.787	154
1	1130	304	899	0.288	0.144	136
1	1280	303	897	0.288	0.144	125
1	1430	306	895	0.465	0.233	130
1	1580	306	894	0.129	0.065	129
1	1730	299	903	1.471	0.735	128
1	1880	299	903	0	0	146
1	2029	299	905	0.258	0.129	151
1	2179	299	905	0	0	150
1	2329	297	909	0.577	0.288	142
1	2479	299	913	0.577	0.288	114
1	2626	303	911	0.577	0.288	147
1	2776	302	912	0.182	0.091	124
1	2924	299	916	0.645	0.323	126
1	3074	299	914	0.258	0.129	124
1	3224	303	913	0.532	0.266	132
1	3374	303	916	0.387	0.194	135
1	3524	299	920	0.73	0.365	137
1	3674	297	924	0.577	0.288	142
1	3824	297	921	0.387	0.194	144
1	3973	296	921	0.129	0.065	145
1	4123	299	923	0.465	0.233	140
1	4273	299	923	0	0	148
1	4423	299	924	0.129	0.065	134
1	4573	299	921	0.387	0.194	138
1	4723	299	921	0	0	135
1	4873	295	927	0.93	0.465	134
1	5023	293	929	0.365	0.182	138
1	5173	293	929	0	0	133
1	5316	285	942	1.969	0.985	150
1	5466	283	946	0.577	0.288	152
1	5616	284	945	0.182	0.091	158
1	5766	282	948	0.465	0.233	141
1	5916	282	949	0.129	0.065	149
1	6066	282	949	0	0	148
1	6216	282	948	0.129	0.065	152
1	6366	280	952	0.577	0.288	150
1	6516	280	954	0.258	0.129	143
1	6666	280	952	0.258	0.129	150
1	6816	280	954	0.258	0.129	142
1	6966	278	963	1.189	0.595	144
1	7116	279	964	0.182	0.091	137
1	7266	276	966	0.465	0.233	135
1	7416	275	966	0.129	0.065	145
1	7566	275	966	0	0	148
1	7716	274	967	0.182	0.091	138
1	7866	276	967	0.258	0.129	138
1	8016	276	970	0.387	0.194	138
1	8166	272	974	0.73	0.365	131
1	8316	271	975	0.182	0.091	126
1	8466	270	977	0.288	0.144	124
1	8616	269	979	0.288	0.144	126
1	8766	269	981	0.258	0.129	126
1	8916	268	985	0.532	0.266	128
1	9066	265	991	0.865	0.433	129
1	9216	265	992	0.129	0.065	132
1	9366	263	996	0.577	0.288	82
1	9516	262	999	0.408	0.204	124
1	9665	260	1006	0.939	0.47	126
1	9815	259	1007	0.182	0.091	126
1	9965	259	1007	0	0	110
1	10115	250	1013	1.395	0.698	137
1	10265	247	1016	0.547	0.274	138
1	10415	243	1021	0.826	0.413	123
1	10565	245	1019	0.365	0.182	125
1	10715	245	1019	0	0	134
1	10865	245	1019	0	0	134
1	11015	245	1019	0	0	138
1	11165	245	1019	0	0	137
1	11315	247	1012	0.939	0.47	118
1	11465	247	1012	0	0	116
1	11615	247	1012	0	0	119
1	11765	247	1012	0	0	119
1	11915	252	1009	0.752	0.376	124
1	12065	252	1008	0.129	0.065	113
1	12215	253	1006	0.288	0.144	85
1	12365	253	1006	0	0	111
1	12515	253	1006	0	0	116
1	12665	253	1006	0	0	109
1	12815	252	1006	0.129	0.065	119
1	12965	251	1006	0.129	0.065	119
1	13115	251	1006	0	0	119
1	13265	251	1006	0	0	121
1	13415	251	1004	0.258	0.129	115
1	13565	251	1004	0	0	113
1	13715	251	1004	0	0	121
1	13865	251	1004	0	0	114
1	14015	252	1003	0.182	0.091	121
1	14165	253	1002	0.182	0.091	110
1	14315	253	1001	0.129	0.065	123
1	14465	256	998	0.547	0.274	114
1	14615	256	997	0.129	0.065	110
1	14765	256	997	0	0	107
1	14915	256	996	0.129	0.065	99
1	15065	256	995	0.129	0.065	101
1	15215	256	995	0	0	112
1	15365	257	994	0.182	0.091	102
1	15515	257	993	0.129	0.065	99
1	15665	257	993	0	0	96
1	15815	257	993	0	0	102
1	15965	257	992	0.129	0.065	93
1	16115	257	991	0.129	0.065	96
1	16265	258	991	0.129	0.065	84
1	16415	259	989	0.288	0.144	87
1	16565	259	989	0	0	78
1	16710	256	992	0.547	0.274	106
1	16860	256	992	0	0	121
1	17010	256	992	0	0	116
1	17160	256	992	0	0	119
1	17310	256	992	0	0	116
1	17460	256	992	0	0	107
1	17610	256	992	0	0	120
1	17760	256	992	0	0	121
1	17910	256	987	0.645	0.323	108
1	18060	256	987	0	0	108
1	18210	256	987	0	0	113
1	18360	256	987	0	0	113
1	18510	258	986	0.288	0.144	118
1	18660	258	986	0	0	115
1	18810	258	986	0	0	112
1	18960	258	985	0.129	0.065	118
1	19110	259	983	0.288	0.144	115
1	19260	259	983	0	0	116
1	19410	259	982	0.129	0.065	108
1	19560	260	980	0.288	0.144	103
1	19710	260	979	0.129	0.065	95
1	19860	261	978	0.182	0.091	61
1	20010	262	977	0.182	0.091	90
1	20160	262	977	0	0	90
1	20310	262	977	0	0	109
1	20460	262	976	0.129	0.065	115
1	20610	262	974	0.258	0.129	104
1	20760	262	974	0	0	105
1	20910	264	971	0.465	0.233	74
1	21060	264	971	0	0	67
1	21210	264	971	0	0	82
1	21360	264	971	0	0	91
1	21510	264	971	0	0	100
1	21660	264	970	0.129	0.065	104
1	21810	264	969	0.129	0.065	106
1	21960	264	969	0	0	105
1	22110	265	968	0.182	0.091	100
1	22260	265	966	0.258	0.129	95
1	22410	265	965	0.129	0.065	79
1	22560	265	964	0.129	0.065	73
1	22710	266	962	0.288	0.144	108
1	22860	266	961	0.129	0.065	92
1	23010	267	959	0.288	0.144	98
1	23160	267	957	0.258	0.129	106
1	23310	270	952	0.752	0.376	86
1	23460	271	951	0.182	0.091	88
1	23610	272	950	0.182	0.091	92
1	23760	272	949	0.129	0.065	89
1	23910	273	948	0.182	0.091	92
1	24060	274	946	0.288	0.144	85
1	24210	274	945	0.129	0.065	77
1	24360	275	943	0.288	0.144	76
1	24510	275	940	0.387	0.194	59
1	24660	276	939	0.182	0.091	73
1	24810	276	939	0	0	77
1	24960	276	939	0	0	80
1	25110	276	939	0	0	84
1	25260	276	937	0.258	0.129	75
1	25410	276	936	0.129	0.065	80
1	25560	276	936	0	0	78
1	25710	278	933	0.465	0.233	68
1	25860	278	933	0	0	71
1	26010	278	932	0.129	0.065	63
1	26160	279	931	0.182	0.091	74
1	26310	280	930	0.182	0.091	68
1	26460	281	929	0.182	0.091	64
1	26610	281	928	0.129	0.065	63
1	26756	272	939	1.833	0.917	100
1	26906	272	939	0	0	108
1	27056	272	939	0	0	107
1	27206	275	934	0.752	0.376	102
1	27356	275	934	0	0	106
1	27506	275	934	0	0	105
1	27656	275	933	0.129	0.065	109
1	27806	276	930	0.408	0.204	92
1	27956	276	930	0	0	87
1	28106	277	933	0.408	0.204	99
1	28256	277	933	0	0	109
1	28406	277	933	0	0	116
1	28556	278	931	0.288	0.144	115
1	28706	280	929	0.365	0.182	97
1	28856	280	929	0	0	100
1	29006	280	928	0.129	0.065	98
1	29156	280	928	0	0	104
1	29306	281	926	0.288	0.144	103
1	29456	281	925	0.129	0.065	95
1	29606	281	925	0	0	112
1	29756	281	924	0.129	0.065	106
1	29906	281	923	0.129	0.065	107
1	30056	282	922	0.182	0.091	108
1	30206	283	921	0.182	0.091	105
1	30356	283	921	0	0	105
1	30506	283	919	0.258	0.129	100
1	30656	284	919	0.129	0.065	83
1	30806	285	918	0.182	0.091	72
1	30956	285	918	0	0	93
1	31106	286	917	0.182	0.091	72
1	31256	286	916	0.129	0.065	68
1	31406	287	916	0.129	0.065	73
1	31556	287	915	0.129	0.065	63
1	31706	287	915	0	0	66
1	31856	287	915	0	0	79
1	32006	287	915	0	0	74
1	32156	287	915	0	0	76
1	32306	287	915	0	0	74
1	32456	287	915	0	0	79
1	32606	287	915	0	0	85
1	32756	287	915	0	0	88
1	32906	287	914	0.129	0.065	89
1	33056	288	913	0.182	0.091	72
1	33206	288	912	0.129	0.065	76
1	33356	288	912	0	0	77
1	33506	288	912	0	0	75
1	33656	288	912	0	0	76
1	33806	288	912	0	0	70
1	33956	288	912	0	0	71
1	34106	288	912	0	0	83
1	34251	288	912	0	0	82
1	34401	288	912	0	0	66
1	34551	288	912	0	0	90
1	34701	288	912	0	0	99
1	34851	289	907	0.658	0.329	78
1	35001	289	907	0	0	80
1	35151	290	906	0.182	0.091	79
1	35301	290	906	0	0	67
1	35451	290	906	0	0	73
1	35601	290	905	0.129	0.065	83
1	35751	290	905	0	0	85
1	35901	290	905	0	0	87
1	36051	290	905	0	0	84
1	36201	290	904	0.129	0.065	84
1	36351	290	902	0.258	0.129	65
1	36501	290	902	0	0	72
1	36651	290	902	0	0	92
1	36801	291	900	0.288	0.144	77
1	36951	291	900	0	0	80
1	37101	291	900	0	0	79
1	37251	294	897	0.547	0.274	88
1	37401	294	897	0	0	88
1	37551	294	897	0	0	80
1	37701	294	897	0	0	88
1	37851	296	896	0.288	0.144	82
1	38001	296	894	0.258	0.129	80
1	38151	296	894	0	0	77
1	38301	296	893	0.129	0.065	79
