# Supplementary material for: Spatiotemporal dynamics of self-organized branching in pancreas-derived organoids
Source: Nat Commun. 2022 Sep 5;13:5219. doi: 10.1038/s41467-022-32806-y (PMC9445099; doi:10.1038/s41467-022-32806-y)
Supplement: Supplementary file 20 — Source Data [file 41467_2022_32806_MOESM20_ESM.zip › Source Data/Fig_2b_Bead_branch_tracking/191122_Extension/csv/Track_191122_9591_Day7-9_fluo_beads_rightwell1_full_stack_in_μm_per_sec_far_field_t10.csv]

Track n�	Slice n�	X	Y	Distance	Velocity	Pixel Value
2	2806	18	57	-1	-1	88
2	3106	19	58	0.182	0.091	128
2	3406	19	57	0.129	0.065	81
2	3706	19	57	0	0	105
2	4006	20	58	0.182	0.091	116
2	4306	20	59	0.129	0.065	121
2	4606	20	60	0.129	0.065	103
2	4906	20	61	0.129	0.065	109
2	5206	21	61	0.129	0.065	98
2	5506	21	61	0	0	144
2	5806	22	62	0.182	0.091	87
2	6106	22	63	0.129	0.065	83
2	6406	22	63	0	0	87
2	6706	22	63	0	0	94
2	7006	23	64	0.182	0.091	109
2	7306	23	64	0	0	109
2	7606	23	64	0	0	172
2	7906	24	62	0.288	0.144	128
2	8206	24	62	0	0	116
2	8506	24	62	0	0	137
2	8806	24	61	0.129	0.065	140
2	9106	24	61	0	0	139
2	9406	24	61	0	0	154
2	9706	24	61	0	0	172
2	10006	24	63	0.258	0.129	128
2	10306	24	63	0	0	135
2	10600	24	63	0	0	113
2	10900	24	63	0	0	129
2	11200	24	62	0.129	0.065	104
2	11500	25	64	0.288	0.144	163
2	11800	25	64	0	0	171
2	12100	26	63	0.182	0.091	152
2	12400	25	61	0.288	0.144	105
2	12700	25	61	0	0	129
2	13000	25	61	0	0	95
2	13300	25	61	0	0	88
2	13600	25	61	0	0	133
2	13900	25	61	0	0	94
2	14200	25	61	0	0	126
2	14500	25	61	0	0	145
2	14800	25	61	0	0	137
2	15100	24	60	0.182	0.091	111
2	15400	24	60	0	0	113
2	15700	24	60	0	0	111
2	16000	24	60	0	0	166
2	16300	24	60	0	0	103
2	16600	26	60	0.258	0.129	152
2	16900	26	60	0	0	165
2	17200	25	60	0.129	0.065	114
2	17500	24	60	0.129	0.065	122
2	17800	24	59	0.129	0.065	107
2	18100	24	59	0	0	122
2	18400	24	59	0	0	107
2	18700	24	59	0	0	106
2	19000	24	59	0	0	104
2	19300	24	59	0	0	165
2	19600	25	59	0.129	0.065	133
2	19900	25	59	0	0	122
2	20200	25	59	0	0	105
2	20500	25	59	0	0	106
2	20800	25	59	0	0	116
2	21100	25	59	0	0	111
2	21400	25	59	0	0	116
2	21700	25	59	0	0	121
2	22000	25	59	0	0	116
2	22300	25	59	0	0	130
2	22600	25	59	0	0	151
2	22900	25	59	0	0	127
2	23200	25	59	0	0	121
2	23500	25	59	0	0	148
2	23800	25	59	0	0	158
2	24100	26	56	0.408	0.204	126
2	24394	25	56	0.129	0.065	98
2	24694	25	56	0	0	98
2	24994	25	56	0	0	98
2	25294	26	57	0.182	0.091	137
2	25594	25	57	0.129	0.065	83
2	25894	24	57	0.129	0.065	101
2	26194	24	57	0	0	103
2	26494	24	57	0	0	96
2	26794	24	57	0	0	101
2	27094	25	57	0.129	0.065	104
2	27394	25	57	0	0	94
2	27694	26	57	0.129	0.065	98
2	27994	26	56	0.129	0.065	93
2	28294	25	56	0.129	0.065	91
2	28594	26	55	0.182	0.091	101
2	28894	27	56	0.182	0.091	105
2	29194	27	55	0.129	0.065	111
2	29494	27	55	0	0	92
2	29794	27	55	0	0	91
2	30094	27	55	0	0	94
2	30394	27	55	0	0	124
2	30694	27	54	0.129	0.065	93
2	30994	27	54	0	0	103
2	31294	28	55	0.182	0.091	97
2	31594	27	54	0.182	0.091	102
2	31894	27	54	0	0	102
2	32194	28	54	0.129	0.065	131
2	32494	29	56	0.288	0.144	111
2	32788	27	56	0.258	0.129	101
2	33088	27	56	0	0	111
2	33388	27	56	0	0	93
2	33688	27	56	0	0	94
2	33988	28	56	0.129	0.065	83
2	34288	28	55	0.129	0.065	125
2	34588	28	57	0.258	0.129	87
2	34888	28	57	0	0	90
2	35188	28	57	0	0	153
2	35488	28	56	0.129	0.065	92
2	35788	29	55	0.182	0.091	82
2	36088	29	55	0	0	89
2	36388	29	55	0	0	106
2	36688	29	55	0	0	89
2	36988	29	55	0	0	102
2	37288	29	55	0	0	95
2	37588	29	55	0	0	89
2	37888	28	55	0.129	0.065	129
2	38188	28	56	0.129	0.065	118
2	38488	29	55	0.182	0.091	97
2	38788	29	55	0	0	107
2	39088	29	55	0	0	143
2	39384	31	55	0.258	0.129	76
2	39684	31	55	0	0	74
2	39984	31	55	0	0	146
2	40284	29	56	0.288	0.144	105
2	40584	29	56	0	0	92
2	40884	29	56	0	0	106
2	41184	29	56	0	0	101
2	41484	29	56	0	0	104
2	41784	29	56	0	0	126
2	42084	29	56	0	0	149
2	42384	30	56	0.129	0.065	101
2	42684	30	56	0	0	132
2	42984	31	56	0.129	0.065	91
2	43284	31	56	0	0	90
2	43584	31	56	0	0	90
2	43884	31	56	0	0	101
2	44184	31	56	0	0	99
2	44484	31	56	0	0	104
2	44784	31	56	0	0	107
2	45084	31	56	0	0	126
2	45384	31	56	0	0	151
2	45684	31	56	0	0	142
2	45984	31	57	0.129	0.065	106
2	46284	31	57	0	0	113
2	46584	31	57	0	0	135
2	46880	31	59	0.258	0.129	95
2	47180	32	59	0.129	0.065	97
2	47480	33	59	0.129	0.065	108
2	47780	33	59	0	0	125
2	48080	33	59	0	0	112
2	48380	35	58	0.288	0.144	98
2	48680	34	58	0.129	0.065	95
2	48980	33	59	0.182	0.091	93
2	49280	33	59	0	0	93
2	49580	33	59	0	0	94
2	49880	33	59	0	0	105
2	50180	33	59	0	0	100
2	50480	33	59	0	0	114
2	50780	34	59	0.129	0.065	109
2	51080	34	59	0	0	107
2	51380	34	59	0	0	108
2	51680	34	59	0	0	108
2	51980	34	59	0	0	120
2	52280	34	59	0	0	133
2	52580	34	59	0	0	128
2	52880	34	59	0	0	132
2	53180	34	59	0	0	139
2	53480	34	60	0.129	0.065	123
2	53780	34	60	0	0	120
2	54080	34	60	0	0	134
2	54380	34	60	0	0	135
2	54680	34	60	0	0	150
2	54980	35	60	0.129	0.065	145
2	55280	34	61	0.182	0.091	129
2	55572	35	62	0.182	0.091	95
2	55872	35	62	0	0	93
2	56172	36	62	0.129	0.065	88
2	56472	36	62	0	0	94
2	56772	36	62	0	0	103
2	57072	36	62	0	0	92
2	57372	36	62	0	0	97
2	57672	36	62	0	0	99
2	57972	36	62	0	0	102
2	58272	36	62	0	0	125
2	58572	36	62	0	0	145
2	58872	37	62	0.129	0.065	111
2	59172	37	62	0	0	162
2	59472	39	64	0.365	0.182	124
2	59772	39	64	0	0	140
2	60072	37	63	0.288	0.144	166
2	60372	38	63	0.129	0.065	136
2	60672	38	63	0	0	142
2	60964	37	64	0.182	0.091	125
2	61264	37	64	0	0	108
2	61564	37	64	0	0	151
2	61864	38	65	0.182	0.091	98
2	62164	39	65	0.129	0.065	80
2	62464	39	66	0.129	0.065	118
2	62764	39	66	0	0	120
2	63064	39	66	0	0	95
2	63364	40	66	0.129	0.065	89
2	63664	39	67	0.182	0.091	92
2	63964	41	67	0.258	0.129	139
2	64264	41	67	0	0	127
2	64564	41	67	0	0	135
2	64864	41	67	0	0	126
2	65164	40	67	0.129	0.065	97
2	65464	40	67	0	0	93
2	65764	40	67	0	0	91
2	66064	40	67	0	0	115
2	66364	40	68	0.129	0.065	94
2	66664	40	68	0	0	92
2	66964	40	68	0	0	93
2	67264	40	69	0.129	0.065	102
2	67564	40	69	0	0	89
2	67864	40	69	0	0	112
2	68164	40	69	0	0	118
2	68464	40	69	0	0	126
2	68764	40	70	0.129	0.065	101
2	69064	40	70	0	0	110
2	69364	40	70	0	0	120
2	69664	40	71	0.129	0.065	109
2	69964	40	71	0	0	113
2	70264	40	71	0	0	119
2	70564	41	71	0.129	0.065	125
2	70864	41	72	0.129	0.065	118
2	71164	41	72	0	0	122
2	71456	41	72	0	0	92
2	71756	41	72	0	0	91
2	72056	41	72	0	0	102
2	72356	41	72	0	0	93
2	72656	41	73	0.129	0.065	119
2	72956	41	73	0	0	87
2	73256	41	73	0	0	108
2	73556	41	73	0	0	97
2	73856	41	73	0	0	100
2	74156	41	73	0	0	98
2	74456	41	73	0	0	106
2	74756	41	73	0	0	110
2	75056	41	73	0	0	101
2	75356	42	74	0.182	0.091	99
2	75656	42	74	0	0	106
2	75956	42	74	0	0	110
2	76256	42	74	0	0	113
2	76556	42	75	0.129	0.065	105
3	2880	78	800	-1	-1	106
3	3180	80	800	0.258	0.129	98
3	3480	80	799	0.129	0.065	106
3	3780	80	799	0	0	129
3	4080	81	798	0.182	0.091	116
3	4380	81	798	0	0	131
3	4680	81	798	0	0	134
3	4980	81	799	0.129	0.065	115
3	5280	81	799	0	0	139
3	5580	81	799	0	0	140
3	5880	82	800	0.182	0.091	134
3	6174	83	800	0.129	0.065	110
3	6474	84	800	0.129	0.065	113
3	6774	84	800	0	0	126
3	7074	84	800	0	0	115
3	7374	85	800	0.129	0.065	140
3	7674	85	799	0.129	0.065	126
3	7974	85	799	0	0	125
3	8274	85	799	0	0	129
3	8574	85	799	0	0	126
3	8874	85	799	0	0	136
3	9170	86	798	0.182	0.091	107
3	9470	86	798	0	0	116
3	9770	86	798	0	0	114
3	10070	86	798	0	0	108
3	10370	86	798	0	0	122
3	10670	86	798	0	0	112
3	10970	86	798	0	0	116
3	11270	86	798	0	0	121
3	11570	86	798	0	0	135
3	11870	86	798	0	0	141
3	12170	87	797	0.182	0.091	104
3	12470	87	797	0	0	122
3	12770	87	796	0.129	0.065	115
3	13070	87	796	0	0	127
3	13370	87	795	0.129	0.065	111
3	13670	87	795	0	0	114
3	13970	87	795	0	0	113
3	14270	87	795	0	0	136
3	14564	87	794	0.129	0.065	138
3	14864	87	795	0.129	0.065	110
3	15164	87	795	0	0	113
3	15464	86	795	0.129	0.065	97
3	15764	86	795	0	0	93
3	16064	87	793	0.288	0.144	108
3	16364	86	794	0.182	0.091	105
3	16664	86	794	0	0	101
3	16964	85	795	0.182	0.091	100
3	17264	85	795	0	0	96
3	17564	85	795	0	0	107
3	17864	85	795	0	0	109
3	18164	85	795	0	0	120
3	18464	85	795	0	0	148
3	18764	85	795	0	0	148
3	19064	85	793	0.258	0.129	109
3	19364	86	794	0.182	0.091	107
3	19664	86	794	0	0	115
3	19964	86	794	0	0	90
3	20264	86	794	0	0	94
3	20564	86	794	0	0	99
3	20864	86	794	0	0	90
3	21164	85	794	0.129	0.065	105
3	21464	85	794	0	0	118
3	21764	85	794	0	0	111
3	22064	85	794	0	0	98
3	22364	85	793	0.129	0.065	97
3	22664	85	792	0.129	0.065	108
3	22964	85	793	0.129	0.065	99
3	23264	85	793	0	0	92
3	23564	87	792	0.288	0.144	91
3	23864	87	790	0.258	0.129	94
3	24164	86	790	0.129	0.065	91
3	24464	86	790	0	0	98
3	24764	86	790	0	0	96
3	25064	86	790	0	0	91
3	25364	85	790	0.129	0.065	89
3	25664	85	791	0.129	0.065	106
3	25962	85	790	0.129	0.065	98
3	26262	86	790	0.129	0.065	102
3	26562	86	790	0	0	120
3	26862	86	789	0.129	0.065	98
3	27162	86	789	0	0	100
3	27462	86	789	0	0	88
3	27762	86	789	0	0	97
3	28062	86	789	0	0	128
3	28362	86	789	0	0	133
3	28662	86	788	0.129	0.065	105
3	28962	86	787	0.129	0.065	88
3	29262	86	787	0	0	104
3	29562	86	787	0	0	104
3	29862	86	787	0	0	123
3	30162	86	786	0.129	0.065	116
3	30462	86	785	0.129	0.065	84
3	30762	86	785	0	0	99
3	31062	87	784	0.182	0.091	102
3	31362	87	784	0	0	94
3	31662	87	784	0	0	92
3	31962	87	784	0	0	98
3	32262	87	784	0	0	105
3	32562	87	784	0	0	112
3	32862	87	784	0	0	105
3	33162	87	784	0	0	107
3	33462	87	784	0	0	103
3	33762	87	784	0	0	120
3	34062	87	784	0	0	134
3	34362	87	782	0.258	0.129	104
3	34662	87	782	0	0	108
3	34962	88	782	0.129	0.065	111
3	35256	89	781	0.182	0.091	91
3	35556	89	781	0	0	101
3	35856	89	781	0	0	124
3	36156	89	780	0.129	0.065	107
3	36456	89	779	0.129	0.065	101
3	36756	89	779	0	0	99
3	37056	89	779	0	0	97
3	37356	89	779	0	0	102
3	37656	89	779	0	0	124
3	37956	89	778	0.129	0.065	103
3	38256	89	777	0.129	0.065	99
3	38556	90	775	0.288	0.144	89
3	38856	90	775	0	0	105
3	39156	91	775	0.129	0.065	105
3	39456	92	775	0.129	0.065	97
3	39754	92	775	0	0	94
3	40054	92	775	0	0	126
3	40354	92	775	0	0	125
3	40654	91	774	0.182	0.091	92
3	40954	91	774	0	0	102
3	41254	91	774	0	0	113
3	41554	92	772	0.288	0.144	91
3	41854	92	772	0	0	97
3	42154	92	771	0.129	0.065	110
3	42454	93	771	0.129	0.065	101
3	42754	93	771	0	0	103
3	43052	93	770	0.129	0.065	99
3	43352	92	769	0.182	0.091	116
3	43652	93	769	0.129	0.065	102
3	43952	93	768	0.129	0.065	105
3	44248	94	768	0.129	0.065	101
3	44548	94	768	0	0	89
3	44848	94	768	0	0	112
3	45148	94	767	0.129	0.065	103
3	45448	95	767	0.129	0.065	107
3	45748	96	767	0.129	0.065	108
3	46048	96	767	0	0	110
3	46348	96	767	0	0	105
3	46648	96	767	0	0	96
3	46948	96	767	0	0	108
3	47248	96	767	0	0	130
3	47548	97	765	0.288	0.144	96
3	47848	97	765	0	0	114
3	48148	97	764	0.129	0.065	94
3	48448	97	764	0	0	129
3	48748	97	764	0	0	129
3	49048	97	764	0	0	109
3	49348	97	764	0	0	110
3	49648	97	763	0.129	0.065	114
3	49948	97	763	0	0	108
3	50248	98	762	0.182	0.091	107
3	50548	98	762	0	0	122
3	50848	98	760	0.258	0.129	108
3	51148	98	760	0	0	110
3	51448	98	760	0	0	119
3	51748	99	759	0.182	0.091	103
3	52048	99	759	0	0	107
3	52348	99	759	0	0	111
3	52648	99	759	0	0	113
3	52948	99	759	0	0	120
3	53244	100	758	0.182	0.091	104
3	53544	100	758	0	0	106
3	53844	100	758	0	0	118
3	54144	100	758	0	0	132
3	54444	100	757	0.129	0.065	111
3	54744	100	757	0	0	118
3	55044	100	757	0	0	127
3	55344	102	755	0.365	0.182	116
3	55644	102	755	0	0	118
3	55944	102	755	0	0	105
3	56242	101	755	0.129	0.065	113
3	56542	103	755	0.258	0.129	122
3	56842	103	755	0	0	133
3	57142	102	751	0.532	0.266	127
3	57436	103	751	0.129	0.065	103
3	57736	103	752	0.129	0.065	105
3	58036	103	752	0	0	117
3	58336	103	752	0	0	127
3	58636	103	751	0.129	0.065	120
3	58936	104	751	0.129	0.065	131
3	59236	105	749	0.288	0.144	98
3	59536	105	749	0	0	101
3	59836	106	749	0.129	0.065	127
3	60136	106	748	0.129	0.065	125
3	60436	106	747	0.129	0.065	94
3	60736	106	746	0.129	0.065	97
3	61036	105	747	0.182	0.091	106
3	61336	105	747	0	0	105
3	61636	105	747	0	0	133
3	61936	106	746	0.182	0.091	129
3	62236	107	745	0.182	0.091	105
3	62536	107	745	0	0	108
3	62836	107	745	0	0	109
3	63136	108	745	0.129	0.065	107
3	63436	108	745	0	0	107
3	63736	108	745	0	0	112
3	64036	109	745	0.129	0.065	123
3	64336	109	745	0	0	124
3	64636	110	743	0.288	0.144	114
3	64932	110	744	0.129	0.065	106
3	65232	110	744	0	0	118
3	65532	110	744	0	0	117
3	65832	110	743	0.129	0.065	106
3	66132	110	743	0	0	106
3	66432	110	743	0	0	102
3	66732	110	743	0	0	103
3	67032	110	743	0	0	107
3	67332	110	743	0	0	101
3	67632	110	743	0	0	101
3	67932	110	743	0	0	115
3	68232	109	741	0.288	0.144	111
3	68532	109	741	0	0	120
3	68832	110	740	0.182	0.091	105
3	69132	110	740	0	0	117
3	69432	111	740	0.129	0.065	120
3	69732	112	739	0.182	0.091	101
3	70032	112	738	0.129	0.065	100
3	70332	112	738	0	0	106
3	70632	113	738	0.129	0.065	103
3	70928	113	737	0.129	0.065	99
3	71228	113	737	0	0	103
3	71528	113	737	0	0	99
3	71828	113	737	0	0	100
3	72128	113	736	0.129	0.065	104
3	72428	114	736	0.129	0.065	103
3	72728	114	736	0	0	106
3	73028	114	736	0	0	101
3	73328	114	736	0	0	107
3	73628	114	736	0	0	117
3	73928	115	735	0.182	0.091	105
3	74228	115	735	0	0	106
3	74528	115	734	0.129	0.065	107
3	74828	116	734	0.129	0.065	106
3	75128	116	734	0	0	108
3	75428	116	733	0.129	0.065	115
3	75722	117	734	0.182	0.091	101
3	76022	117	733	0.129	0.065	105
3	76322	117	733	0	0	107
3	76622	117	732	0.129	0.065	98
4	2750	57	936	-1	-1	87
4	3050	58	935	0.182	0.091	63
4	3350	58	936	0.129	0.065	81
4	3650	58	935	0.129	0.065	86
4	3950	58	935	0	0	82
4	4250	58	935	0	0	79
4	4550	58	935	0	0	94
4	4850	58	935	0	0	135
4	5150	60	937	0.365	0.182	89
4	5450	60	937	0	0	87
4	5750	60	938	0.129	0.065	103
4	6050	61	938	0.129	0.065	86
4	6350	61	938	0	0	87
4	6650	61	938	0	0	85
4	6950	62	938	0.129	0.065	84
4	7250	62	938	0	0	99
4	7550	62	938	0	0	97
4	7850	62	938	0	0	93
4	8150	62	938	0	0	89
4	8450	62	938	0	0	93
4	8750	62	938	0	0	106
4	9050	62	938	0	0	105
4	9350	62	938	0	0	128
4	9650	63	938	0.129	0.065	103
4	9946	63	938	0	0	96
4	10246	64	938	0.129	0.065	97
4	10546	64	938	0	0	101
4	10846	64	938	0	0	88
4	11146	64	938	0	0	79
4	11446	64	938	0	0	104
4	11746	64	938	0	0	104
4	12046	65	938	0.129	0.065	109
4	12346	65	938	0	0	148
4	12646	65	937	0.129	0.065	105
4	12946	65	937	0	0	132
4	13246	65	936	0.129	0.065	96
4	13546	66	936	0.129	0.065	118
4	13846	66	936	0	0	94
4	14146	66	936	0	0	106
4	14446	66	936	0	0	115
4	14746	66	936	0	0	131
4	15046	65	936	0.129	0.065	103
4	15346	65	936	0	0	96
4	15646	65	936	0	0	113
4	15946	65	936	0	0	110
4	16246	65	936	0	0	126
4	16546	65	936	0	0	123
4	16846	63	935	0.288	0.144	117
4	17142	63	936	0.129	0.065	98
4	17442	63	936	0	0	77
4	17742	63	936	0	0	81
4	18042	63	936	0	0	88
4	18342	63	936	0	0	82
4	18642	63	936	0	0	101
4	18942	64	935	0.182	0.091	68
4	19242	64	935	0	0	142
4	19542	64	937	0.258	0.129	85
4	19842	64	937	0	0	74
4	20142	64	937	0	0	78
4	20442	64	937	0	0	82
4	20742	64	937	0	0	79
4	21042	64	937	0	0	68
4	21342	64	937	0	0	73
4	21642	64	937	0	0	89
4	21942	64	937	0	0	77
4	22242	64	937	0	0	86
4	22542	64	937	0	0	93
4	22842	64	937	0	0	76
4	23142	64	937	0	0	71
4	23442	64	937	0	0	120
4	23742	64	937	0	0	133
4	24042	64	936	0.129	0.065	112
4	24342	64	936	0	0	105
4	24642	64	936	0	0	122
4	24942	65	935	0.182	0.091	81
4	25242	65	935	0	0	118
4	25542	65	935	0	0	123
4	25842	65	935	0	0	105
4	26142	65	935	0	0	116
4	26442	65	935	0	0	116
4	26742	64	935	0.129	0.065	79
4	27042	64	935	0	0	90
4	27342	64	935	0	0	79
4	27642	64	935	0	0	92
4	27942	64	935	0	0	102
4	28242	64	935	0	0	108
4	28542	64	935	0	0	112
4	28842	64	935	0	0	124
4	29142	64	933	0.258	0.129	79
4	29442	64	933	0	0	91
4	29736	65	932	0.182	0.091	91
4	30036	65	932	0	0	74
4	30336	65	932	0	0	71
4	30636	65	932	0	0	66
4	30936	65	932	0	0	70
4	31236	65	932	0	0	109
4	31536	66	932	0.129	0.065	81
4	31836	66	932	0	0	80
4	32136	66	932	0	0	78
4	32436	66	932	0	0	92
4	32736	66	932	0	0	71
4	33036	66	932	0	0	72
4	33336	66	932	0	0	91
4	33636	66	932	0	0	133
4	33936	66	931	0.129	0.065	117
4	34236	67	930	0.182	0.091	89
4	34536	67	930	0	0	97
4	34836	67	930	0	0	77
4	35136	67	930	0	0	118
4	35436	68	929	0.182	0.091	76
4	35736	68	929	0	0	91
4	36036	68	929	0	0	73
4	36336	68	929	0	0	88
4	36636	68	929	0	0	108
4	36936	68	927	0.258	0.129	73
4	37236	68	927	0	0	84
4	37536	68	927	0	0	102
4	37836	68	927	0	0	99
4	38136	69	927	0.129	0.065	83
4	38436	69	927	0	0	128
4	38736	70	925	0.288	0.144	82
4	39036	71	924	0.182	0.091	97
4	39336	72	924	0.129	0.065	65
4	39636	74	924	0.258	0.129	111
4	39936	71	924	0.387	0.194	64
4	40236	71	924	0	0	60
4	40536	71	924	0	0	82
4	40836	71	924	0	0	95
4	41136	71	924	0	0	94
4	41436	72	924	0.129	0.065	88
4	41736	72	922	0.258	0.129	82
4	42036	73	922	0.129	0.065	77
4	42336	73	922	0	0	74
4	42636	73	922	0	0	90
4	42936	74	922	0.129	0.065	81
4	43236	74	921	0.129	0.065	70
4	43536	74	921	0	0	75
4	43836	74	921	0	0	74
4	44136	74	921	0	0	82
4	44436	74	921	0	0	91
4	44736	74	921	0	0	100
4	45036	74	920	0.129	0.065	88
4	45330	76	921	0.288	0.144	85
4	45630	76	921	0	0	110
4	45930	75	919	0.288	0.144	58
4	46230	75	919	0	0	62
4	46530	75	919	0	0	88
4	46830	75	919	0	0	56
4	47130	75	919	0	0	78
4	47430	76	919	0.129	0.065	93
4	47730	76	919	0	0	64
4	48030	76	919	0	0	86
4	48330	76	919	0	0	124
4	48630	77	917	0.288	0.144	65
4	48930	77	917	0	0	59
4	49230	77	917	0	0	57
4	49530	77	917	0	0	57
4	49830	77	917	0	0	88
4	50130	77	917	0	0	87
4	50430	78	916	0.182	0.091	88
4	50730	78	916	0	0	91
4	51030	78	916	0	0	88
4	51330	78	916	0	0	76
4	51630	78	916	0	0	73
4	51930	78	916	0	0	77
4	52230	79	915	0.182	0.091	94
4	52530	79	915	0	0	76
4	52830	79	915	0	0	82
4	53130	79	915	0	0	88
4	53430	79	915	0	0	84
4	53730	79	915	0	0	81
4	54030	79	915	0	0	82
4	54330	79	915	0	0	102
4	54630	80	914	0.182	0.091	87
4	54930	80	914	0	0	82
4	55230	80	914	0	0	83
4	55530	80	914	0	0	84
4	55830	80	914	0	0	112
4	56130	81	914	0.129	0.065	87
4	56430	81	914	0	0	94
4	56730	81	913	0.129	0.065	79
4	57030	82	913	0.129	0.065	79
4	57330	82	912	0.129	0.065	84
4	57630	82	912	0	0	87
4	57930	83	912	0.129	0.065	94
4	58230	83	912	0	0	108
4	58530	83	911	0.129	0.065	89
4	58830	84	911	0.129	0.065	102
4	59130	84	910	0.129	0.065	111
4	59430	85	910	0.129	0.065	109
4	59730	86	909	0.182	0.091	113
4	60030	87	908	0.182	0.091	85
4	60330	87	908	0	0	111
4	60630	87	907	0.129	0.065	106
4	60928	86	907	0.129	0.065	80
4	61228	86	907	0	0	82
4	61528	86	907	0	0	104
4	61828	87	906	0.182	0.091	124
4	62128	89	907	0.288	0.144	82
4	62428	89	907	0	0	89
4	62728	90	907	0.129	0.065	80
4	63026	90	907	0	0	83
4	63326	90	907	0	0	77
4	63626	90	907	0	0	91
4	63926	91	906	0.182	0.091	77
4	64226	91	906	0	0	89
4	64526	92	905	0.182	0.091	102
4	64826	92	905	0	0	93
4	65126	92	905	0	0	102
4	65426	92	904	0.129	0.065	79
4	65726	92	904	0	0	78
4	66026	92	904	0	0	82
4	66326	92	904	0	0	87
4	66626	92	904	0	0	92
4	66926	92	904	0	0	95
4	67226	93	904	0.129	0.065	95
4	67526	93	904	0	0	87
4	67826	93	903	0.129	0.065	79
4	68126	93	903	0	0	86
4	68426	93	902	0.129	0.065	103
4	68726	94	902	0.129	0.065	81
4	69026	94	901	0.129	0.065	85
4	69326	95	901	0.129	0.065	84
4	69626	95	900	0.129	0.065	81
4	69926	96	900	0.129	0.065	90
4	70226	96	900	0	0	87
4	70526	96	900	0	0	88
4	70826	96	900	0	0	93
4	71126	96	899	0.129	0.065	85
4	71420	96	899	0	0	83
4	71720	96	899	0	0	92
4	72020	97	898	0.182	0.091	81
4	72320	97	898	0	0	83
4	72620	98	898	0.129	0.065	78
4	72920	98	898	0	0	86
4	73220	98	898	0	0	94
4	73520	99	898	0.129	0.065	88
4	73820	100	897	0.182	0.091	86
4	74120	100	897	0	0	78
4	74420	100	897	0	0	83
4	74720	100	897	0	0	88
4	75020	101	897	0.129	0.065	90
4	75320	101	897	0	0	90
4	75620	101	896	0.129	0.065	93
4	75920	102	896	0.129	0.065	84
4	76220	102	896	0	0	95
4	76520	102	896	0	0	98
5	2962	932	53	-1	-1	96
5	3266	933	53	0.129	0.065	104
5	3566	933	54	0.129	0.065	111
5	3866	932	53	0.182	0.091	119
5	4166	933	54	0.182	0.091	119
5	4466	933	54	0	0	133
5	4766	933	56	0.258	0.129	105
5	5066	932	57	0.182	0.091	106
5	5364	933	57	0.129	0.065	116
5	5664	933	58	0.129	0.065	103
5	5964	934	57	0.182	0.091	111
5	6264	933	58	0.182	0.091	103
5	6564	933	58	0	0	119
5	6864	933	59	0.129	0.065	119
5	7164	933	59	0	0	121
5	7464	933	60	0.129	0.065	118
5	7764	933	58	0.258	0.129	131
5	8064	933	59	0.129	0.065	119
5	8364	934	59	0.129	0.065	129
5	8658	933	59	0.129	0.065	122
5	8958	933	60	0.129	0.065	118
5	9258	933	60	0	0	127
5	9558	933	60	0	0	124
5	9858	934	60	0.129	0.065	123
5	10158	934	60	0	0	119
5	10458	934	60	0	0	120
5	10758	934	60	0	0	132
5	11058	934	60	0	0	134
5	11358	933	61	0.182	0.091	124
5	11658	933	61	0	0	127
5	11958	934	60	0.182	0.091	125
5	12258	934	60	0	0	132
5	12558	934	60	0	0	133
5	12858	933	58	0.288	0.144	123
5	13158	933	58	0	0	121
5	13458	933	58	0	0	116
5	13758	933	58	0	0	129
5	14058	933	58	0	0	123
5	14358	932	57	0.182	0.091	124
5	14658	932	57	0	0	128
5	14958	931	57	0.129	0.065	119
5	15258	931	57	0	0	124
5	15558	931	56	0.129	0.065	118
5	15858	931	56	0	0	128
5	16158	931	56	0	0	122
5	16458	931	56	0	0	136
5	16758	931	56	0	0	133
5	17058	930	57	0.182	0.091	122
5	17354	929	58	0.182	0.091	124
5	17654	929	58	0	0	124
5	17954	929	58	0	0	120
5	18254	929	58	0	0	120
5	18554	929	58	0	0	120
5	18854	929	58	0	0	125
5	19154	929	58	0	0	131
5	19454	929	58	0	0	127
5	19754	930	56	0.288	0.144	123
5	20054	930	56	0	0	116
5	20354	930	56	0	0	111
5	20654	931	56	0.129	0.065	119
5	20954	931	56	0	0	113
5	21254	931	56	0	0	113
5	21554	931	56	0	0	121
5	21854	931	56	0	0	118
5	22154	931	55	0.129	0.065	121
5	22446	930	56	0.182	0.091	118
5	22746	930	56	0	0	119
5	23046	930	56	0	0	115
5	23346	930	56	0	0	120
5	23646	930	56	0	0	110
5	23946	930	54	0.258	0.129	101
5	24246	930	54	0	0	115
5	24546	930	54	0	0	111
5	24846	930	54	0	0	107
5	25146	930	54	0	0	106
5	25446	930	54	0	0	114
5	25746	930	54	0	0	117
5	26046	930	54	0	0	119
5	26346	929	53	0.182	0.091	105
5	26646	929	53	0	0	108
5	26946	929	53	0	0	108
5	27246	929	53	0	0	101
5	27546	929	53	0	0	104
5	27846	929	53	0	0	108
5	28146	929	53	0	0	114
5	28446	929	53	0	0	111
5	28746	929	53	0	0	114
5	29046	929	51	0.258	0.129	93
5	29346	929	51	0	0	97
5	29646	929	51	0	0	91
5	29946	929	51	0	0	93
5	30246	929	51	0	0	91
5	30546	929	51	0	0	98
5	30846	929	51	0	0	90
5	31146	929	51	0	0	101
5	31446	929	51	0	0	102
5	31746	929	51	0	0	101
5	32046	929	51	0	0	99
5	32346	929	51	0	0	103
5	32646	929	52	0.129	0.065	101
5	32946	929	52	0	0	117
5	33246	929	52	0	0	114
5	33546	929	53	0.129	0.065	110
5	33846	929	53	0	0	113
5	34146	929	53	0	0	115
5	34446	928	52	0.182	0.091	109
5	34746	928	52	0	0	107
5	35046	928	52	0	0	112
5	35346	928	52	0	0	115
5	35646	928	52	0	0	108
5	35938	927	51	0.182	0.091	96
5	36238	927	51	0	0	94
5	36538	927	51	0	0	103
5	36838	926	51	0.129	0.065	93
5	37138	926	51	0	0	98
5	37438	926	51	0	0	101
5	37738	926	51	0	0	101
5	38038	926	51	0	0	105
5	38338	925	53	0.288	0.144	110
5	38638	925	52	0.129	0.065	95
5	38938	925	52	0	0	93
5	39238	925	52	0	0	99
5	39538	925	52	0	0	104
5	39838	925	52	0	0	98
5	40138	925	52	0	0	113
5	40438	925	52	0	0	115
5	40738	924	52	0.129	0.065	101
5	41038	924	52	0	0	104
5	41338	924	51	0.129	0.065	109
5	41638	923	51	0.129	0.065	102
5	41938	923	51	0	0	104
5	42238	923	51	0	0	103
5	42538	923	51	0	0	105
5	42838	923	51	0	0	101
5	43138	923	51	0	0	111
5	43438	923	51	0	0	115
5	43738	922	51	0.129	0.065	108
5	44038	922	51	0	0	113
5	44338	921	51	0.129	0.065	107
5	44632	919	51	0.258	0.129	106
5	44932	919	51	0	0	108
5	45232	919	51	0	0	101
5	45532	919	51	0	0	116
5	45832	918	53	0.288	0.144	113
5	46132	918	53	0	0	110
5	46432	918	53	0	0	102
5	46732	917	55	0.288	0.144	117
5	47032	918	54	0.182	0.091	112
5	47332	918	53	0.129	0.065	113
5	47626	917	54	0.182	0.091	106
5	47926	917	54	0	0	117
5	48226	916	53	0.182	0.091	112
5	48526	915	54	0.182	0.091	122
5	48826	916	54	0.129	0.065	107
5	49126	916	54	0	0	107
5	49426	915	54	0.129	0.065	105
5	49726	915	54	0	0	107
5	50026	915	54	0	0	106
5	50326	914	54	0.129	0.065	105
5	50626	913	53	0.182	0.091	108
5	50922	913	56	0.387	0.194	112
5	51222	913	54	0.258	0.129	110
5	51522	913	54	0	0	105
5	51822	913	54	0	0	108
5	52122	913	54	0	0	107
5	52422	912	54	0.129	0.065	115
5	52722	912	54	0	0	110
5	53022	911	55	0.182	0.091	113
5	53322	911	55	0	0	113
5	53622	911	55	0	0	113
5	53922	911	55	0	0	115
5	54222	911	55	0	0	121
5	54522	911	55	0	0	123
5	54822	911	55	0	0	134
5	55122	910	56	0.182	0.091	116
5	55422	910	56	0	0	127
5	55722	910	56	0	0	125
5	56022	910	56	0	0	130
5	56322	909	56	0.129	0.065	121
5	56622	909	56	0	0	123
5	56922	908	56	0.129	0.065	130
5	57222	908	56	0	0	128
5	57522	908	56	0	0	122
5	57822	908	56	0	0	124
5	58122	908	56	0	0	125
5	58428	907	57	0.182	0.091	116
5	58728	907	57	0	0	120
5	59028	907	57	0	0	122
5	59328	907	57	0	0	123
5	59628	907	57	0	0	127
5	59928	906	58	0.182	0.091	123
5	60228	905	58	0.129	0.065	122
5	60528	905	58	0	0	120
5	60828	905	58	0	0	124
5	61128	905	58	0	0	130
5	61428	905	58	0	0	125
5	61728	905	59	0.129	0.065	127
5	62020	904	62	0.408	0.204	120
5	62320	904	62	0	0	129
5	62620	904	62	0	0	125
5	62920	903	62	0.129	0.065	124
5	63220	903	62	0	0	119
5	63520	903	62	0	0	118
5	63820	902	62	0.129	0.065	121
5	64120	902	62	0	0	124
5	64420	901	63	0.182	0.091	124
5	64720	901	63	0	0	120
5	65020	901	63	0	0	131
5	65320	901	63	0	0	128
5	65620	900	63	0.129	0.065	125
5	65920	900	63	0	0	126
5	66220	900	63	0	0	125
5	66520	900	64	0.129	0.065	127
5	66820	899	64	0.129	0.065	123
5	67120	899	64	0	0	131
5	67420	899	64	0	0	128
5	67720	898	65	0.182	0.091	126
5	68020	897	66	0.182	0.091	127
5	68320	897	66	0	0	124
5	68620	896	66	0.129	0.065	121
5	68920	896	66	0	0	129
5	69220	895	67	0.182	0.091	124
5	69520	894	67	0.129	0.065	118
5	69820	894	67	0	0	123
5	70120	893	68	0.182	0.091	122
5	70420	891	68	0.258	0.129	125
5	70714	891	69	0.129	0.065	112
5	71014	890	69	0.129	0.065	112
5	71310	890	69	0	0	112
5	71610	889	70	0.182	0.091	117
5	71910	888	70	0.129	0.065	115
5	72210	887	72	0.288	0.144	120
5	72510	887	70	0.258	0.129	121
5	72810	887	70	0	0	126
5	73110	887	72	0.258	0.129	122
5	73410	885	72	0.258	0.129	123
5	73710	885	72	0	0	127
5	74010	885	72	0	0	124
5	74310	885	72	0	0	123
5	74610	885	72	0	0	122
5	74910	885	72	0	0	120
5	75200	884	72	0.129	0.065	130
5	75500	884	72	0	0	130
5	75800	884	72	0	0	127
5	76100	883	74	0.288	0.144	125
5	76400	883	74	0	0	129
5	76700	883	75	0.129	0.065	123
6	2994	27	833	-1	-1	101
6	3294	28	832	0.182	0.091	99
6	3594	28	832	0	0	112
6	3894	28	831	0.129	0.065	112
6	4194	28	831	0	0	112
6	4494	29	830	0.182	0.091	132
6	4794	28	831	0.182	0.091	108
6	5094	29	831	0.129	0.065	113
6	5394	30	832	0.182	0.091	117
6	5694	31	832	0.129	0.065	103
6	5994	31	832	0	0	104
6	6294	31	832	0	0	106
6	6594	32	832	0.129	0.065	113
6	6894	32	832	0	0	129
6	7194	32	832	0	0	152
6	7494	33	831	0.182	0.091	116
6	7794	33	831	0	0	154
6	8094	34	828	0.408	0.204	147
6	8394	33	829	0.182	0.091	133
6	8686	33	828	0.129	0.065	110
6	8986	32	828	0.129	0.065	129
6	9286	33	828	0.129	0.065	115
6	9586	33	827	0.129	0.065	124
6	9886	33	828	0.129	0.065	117
6	10186	33	828	0	0	119
6	10486	33	827	0.129	0.065	126
6	10786	33	827	0	0	119
6	11086	33	827	0	0	124
6	11386	33	827	0	0	140
6	11686	34	826	0.182	0.091	125
6	11986	34	826	0	0	139
6	12286	35	826	0.129	0.065	132
6	12586	36	823	0.408	0.204	149
6	12886	35	823	0.129	0.065	136
6	13186	36	823	0.129	0.065	124
6	13486	36	823	0	0	119
6	13786	35	823	0.129	0.065	120
6	14086	35	823	0	0	119
6	14386	35	823	0	0	147
6	14686	35	822	0.129	0.065	123
6	14986	35	822	0	0	109
6	15286	35	822	0	0	113
6	15586	35	822	0	0	114
6	15886	35	822	0	0	113
6	16186	35	822	0	0	148
6	16486	35	822	0	0	120
6	16786	35	821	0.129	0.065	125
6	17086	35	821	0	0	139
6	17386	33	822	0.288	0.144	127
6	17674	32	820	0.288	0.144	119
6	17974	32	820	0	0	125
6	18274	32	820	0	0	138
6	18574	32	820	0	0	140
6	18874	33	820	0.129	0.065	111
6	19174	33	820	0	0	114
6	19474	35	820	0.258	0.129	116
6	19774	35	820	0	0	111
6	20074	35	820	0	0	105
6	20374	35	820	0	0	102
6	20674	35	819	0.129	0.065	113
6	20974	35	819	0	0	108
6	21274	35	819	0	0	106
6	21574	35	819	0	0	111
6	21874	35	819	0	0	122
6	22174	35	819	0	0	102
6	22474	35	819	0	0	137
6	22774	35	818	0.129	0.065	128
6	23074	35	817	0.129	0.065	98
6	23374	35	817	0	0	97
6	23674	35	817	0	0	130
6	23974	35	817	0	0	138
6	24274	36	816	0.182	0.091	104
6	24574	36	816	0	0	108
6	24874	37	815	0.182	0.091	106
6	25174	37	815	0	0	108
6	25474	37	814	0.129	0.065	133
6	25774	36	814	0.129	0.065	106
6	26074	36	815	0.129	0.065	102
6	26374	37	814	0.182	0.091	103
6	26674	36	813	0.182	0.091	98
6	26974	36	813	0	0	116
6	27274	35	813	0.129	0.065	129
6	27574	36	814	0.182	0.091	116
6	27874	36	813	0.129	0.065	109
6	28174	36	813	0	0	126
6	28474	36	812	0.129	0.065	103
6	28774	36	812	0	0	111
6	29074	37	811	0.182	0.091	104
6	29374	37	811	0	0	101
6	29674	37	810	0.129	0.065	101
6	29974	37	810	0	0	110
6	30274	38	810	0.129	0.065	111
6	30574	38	809	0.129	0.065	105
6	30874	38	808	0.129	0.065	100
6	31174	38	808	0	0	100
6	31474	38	808	0	0	109
6	31774	38	808	0	0	96
6	32074	38	808	0	0	106
6	32374	38	808	0	0	138
6	32674	39	806	0.288	0.144	99
6	32974	39	806	0	0	120
6	33274	39	806	0	0	124
6	33574	39	806	0	0	117
6	33874	37	806	0.258	0.129	110
6	34174	37	806	0	0	134
6	34474	38	805	0.182	0.091	99
6	34774	38	805	0	0	106
6	35074	38	805	0	0	123
6	35374	39	803	0.288	0.144	107
6	35674	39	803	0	0	110
6	35974	39	802	0.129	0.065	119
6	36274	40	802	0.129	0.065	113
6	36574	40	800	0.258	0.129	101
6	36874	40	800	0	0	105
6	37166	39	800	0.129	0.065	102
6	37466	39	800	0	0	105
6	37766	39	800	0	0	131
6	38066	40	798	0.288	0.144	99
6	38366	40	798	0	0	102
6	38666	40	797	0.129	0.065	112
6	38966	40	795	0.258	0.129	127
6	39266	41	795	0.129	0.065	118
6	39566	42	795	0.129	0.065	105
6	39866	42	794	0.129	0.065	110
6	40166	42	794	0	0	95
6	40466	42	794	0	0	94
6	40766	42	794	0	0	102
6	41066	42	793	0.129	0.065	101
6	41366	42	793	0	0	111
6	41666	42	792	0.129	0.065	117
6	41966	42	791	0.129	0.065	114
6	42266	43	790	0.182	0.091	114
6	42566	44	790	0.129	0.065	104
6	42866	44	788	0.258	0.129	104
6	43166	44	788	0	0	106
6	43466	44	788	0	0	127
6	43766	45	785	0.408	0.204	115
6	44066	45	785	0	0	106
6	44366	45	785	0	0	106
6	44666	45	785	0	0	105
6	44966	45	784	0.129	0.065	115
6	45266	46	784	0.129	0.065	100
6	45566	46	784	0	0	124
6	45866	46	783	0.129	0.065	108
6	46156	46	783	0	0	97
6	46456	46	782	0.129	0.065	108
6	46756	47	782	0.129	0.065	102
6	47056	47	782	0	0	104
6	47356	47	782	0	0	119
6	47656	48	781	0.182	0.091	95
6	47956	48	781	0	0	110
6	48256	48	780	0.129	0.065	96
6	48556	48	780	0	0	128
6	48856	49	777	0.408	0.204	104
6	49156	49	777	0	0	121
6	49456	49	777	0	0	115
6	49756	49	777	0	0	93
6	50056	49	777	0	0	96
6	50356	49	777	0	0	112
6	50656	50	775	0.288	0.144	96
6	50956	50	775	0	0	98
6	51256	50	774	0.129	0.065	102
6	51556	50	773	0.129	0.065	103
6	51856	50	773	0	0	107
6	52156	50	772	0.129	0.065	109
6	52450	49	772	0.129	0.065	117
6	52750	51	771	0.288	0.144	99
6	53050	51	771	0	0	108
6	53350	51	770	0.129	0.065	106
6	53650	51	770	0	0	100
6	53950	51	770	0	0	108
6	54250	52	769	0.182	0.091	103
6	54550	52	768	0.129	0.065	105
6	54850	52	768	0	0	109
6	55150	52	768	0	0	112
6	55450	53	768	0.129	0.065	111
6	55750	53	767	0.129	0.065	112
6	56050	53	767	0	0	118
6	56350	54	766	0.182	0.091	111
6	56650	54	766	0	0	124
6	56950	55	765	0.182	0.091	109
6	57250	56	764	0.182	0.091	112
6	57542	56	763	0.129	0.065	98
6	57842	56	763	0	0	103
6	58142	57	761	0.288	0.144	101
6	58442	57	761	0	0	101
6	58742	58	760	0.182	0.091	101
6	59042	58	760	0	0	103
6	59342	58	759	0.129	0.065	121
6	59642	59	759	0.129	0.065	100
6	59942	59	758	0.129	0.065	105
6	60242	59	758	0	0	134
6	60542	61	756	0.365	0.182	102
6	60842	60	756	0.129	0.065	106
6	61142	60	756	0	0	98
6	61442	60	756	0	0	100
6	61742	61	755	0.182	0.091	106
6	62042	61	754	0.129	0.065	111
6	62342	61	754	0	0	104
6	62642	61	754	0	0	121
6	62942	61	754	0	0	125
6	63242	62	754	0.129	0.065	113
6	63542	62	753	0.129	0.065	108
6	63842	63	752	0.182	0.091	103
6	64138	63	752	0	0	107
6	64438	63	752	0	0	112
6	64738	63	752	0	0	114
6	65038	64	751	0.182	0.091	107
6	65338	64	751	0	0	107
6	65638	64	751	0	0	107
6	65938	64	750	0.129	0.065	107
6	66238	64	750	0	0	102
6	66538	64	750	0	0	103
6	66838	64	750	0	0	107
6	67138	64	750	0	0	115
6	67438	64	750	0	0	123
6	67738	64	750	0	0	131
6	68038	65	748	0.288	0.144	106
6	68338	65	748	0	0	122
6	68638	65	747	0.129	0.065	121
6	68938	66	747	0.129	0.065	118
6	69234	67	745	0.288	0.144	102
6	69534	67	745	0	0	112
6	69834	68	744	0.182	0.091	102
6	70134	68	743	0.129	0.065	103
6	70434	68	742	0.129	0.065	106
6	70734	69	742	0.129	0.065	103
6	71034	69	742	0	0	103
6	71334	69	742	0	0	112
6	71634	70	740	0.288	0.144	110
6	71934	70	740	0	0	105
6	72234	70	740	0	0	113
6	72526	71	739	0.182	0.091	106
6	72826	71	739	0	0	103
6	73126	71	739	0	0	102
6	73426	71	739	0	0	102
6	73726	71	738	0.129	0.065	104
6	74026	72	737	0.182	0.091	107
6	74326	72	737	0	0	102
6	74626	72	736	0.129	0.065	105
6	74926	73	736	0.129	0.065	107
6	75226	74	735	0.182	0.091	105
6	75526	74	735	0	0	107
6	75826	74	734	0.129	0.065	107
6	76126	75	734	0.129	0.065	105
6	76426	75	734	0	0	104
6	76726	75	733	0.129	0.065	99
