# Supplementary material for: Spatiotemporal dynamics of self-organized branching in pancreas-derived organoids
Source: Nat Commun. 2022 Sep 5;13:5219. doi: 10.1038/s41467-022-32806-y (PMC9445099; doi:10.1038/s41467-022-32806-y)
Supplement: Supplementary file 20 — Source Data [file 41467_2022_32806_MOESM20_ESM.zip › Source Data/Fig_2b_Bead_branch_tracking/191122_Extension/csv/Track_191122_9591_Day7-9_fluo_beads_rightwell1_full_stack_in_μm_per_sec_top_right_branch.csv]

Track n�	Slice n�	X	Y	Distance	Velocity	Pixel Value
1	1874	908	299	-1	-1	108
1	2024	907	295	0.532	0.266	95
1	2174	907	292	0.387	0.194	118
1	2324	908	294	0.288	0.144	122
1	2474	908	295	0.129	0.065	110
1	2624	908	295	0	0	130
1	2774	909	294	0.182	0.091	113
1	2924	910	294	0.129	0.065	116
1	3074	910	294	0	0	114
1	3224	911	295	0.182	0.091	102
1	3374	912	296	0.182	0.091	111
1	3524	912	296	0	0	98
1	3674	912	296	0	0	100
1	3824	912	291	0.645	0.323	116
1	3974	912	289	0.258	0.129	117
1	4124	912	289	0	0	117
1	4274	914	282	0.939	0.47	120
1	4424	914	282	0	0	116
1	4567	918	271	1.51	0.755	112
1	4717	918	269	0.258	0.129	134
1	4867	920	268	0.288	0.144	107
1	5017	919	267	0.182	0.091	123
1	5167	919	267	0	0	126
1	5317	920	258	1.168	0.584	120
1	5467	922	257	0.288	0.144	115
1	5617	921	262	0.658	0.329	104
1	5767	925	259	0.645	0.323	130
1	5917	924	255	0.532	0.266	132
1	6067	926	250	0.695	0.347	125
1	6217	926	252	0.258	0.129	128
1	6367	925	248	0.532	0.266	126
1	6517	926	246	0.288	0.144	124
1	6667	927	243	0.408	0.204	125
1	6817	927	242	0.129	0.065	130
1	6967	927	242	0	0	128
1	7117	931	237	0.826	0.413	123
1	7267	927	239	0.577	0.288	127
1	7417	927	239	0	0	122
1	7567	928	237	0.288	0.144	128
1	7717	928	236	0.129	0.065	119
1	7867	930	231	0.695	0.347	122
1	8017	933	233	0.465	0.233	120
1	8167	932	232	0.182	0.091	118
1	8317	932	232	0	0	115
1	8467	932	232	0	0	121
1	8616	934	222	1.316	0.658	127
1	8766	934	218	0.516	0.258	126
1	8916	935	215	0.408	0.204	135
1	9066	935	217	0.258	0.129	138
1	9216	935	217	0	0	141
1	9366	934	217	0.129	0.065	130
1	9516	934	218	0.129	0.065	126
1	9666	936	217	0.288	0.144	113
1	9816	937	215	0.288	0.144	129
1	9966	936	215	0.129	0.065	104
1	10116	936	212	0.387	0.194	122
1	10262	935	209	0.408	0.204	131
1	10412	937	209	0.258	0.129	126
1	10562	937	209	0	0	125
1	10712	937	207	0.258	0.129	126
1	10862	937	207	0	0	120
1	11012	939	202	0.695	0.347	122
1	11162	940	198	0.532	0.266	126
1	11312	940	197	0.129	0.065	124
1	11462	938	200	0.465	0.233	118
1	11612	938	200	0	0	119
1	11762	941	195	0.752	0.376	108
1	11912	942	193	0.288	0.144	108
1	12062	942	193	0	0	114
1	12212	942	193	0	0	117
1	12362	942	192	0.129	0.065	115
1	12512	942	192	0	0	118
1	12662	942	192	0	0	122
1	12812	942	192	0	0	119
1	12962	942	192	0	0	114
1	13112	942	192	0	0	113
1	13262	942	192	0	0	117
1	13412	942	192	0	0	118
1	13562	942	191	0.129	0.065	116
1	13712	942	190	0.129	0.065	117
1	13860	941	189	0.182	0.091	114
1	14010	942	189	0.129	0.065	113
1	14160	942	189	0	0	115
1	14307	945	183	0.865	0.433	112
1	14457	946	183	0.129	0.065	113
1	14607	947	181	0.288	0.144	117
1	14757	947	179	0.258	0.129	116
1	14907	949	176	0.465	0.233	115
1	15057	949	176	0	0	118
1	15207	944	185	1.328	0.664	117
1	15357	941	189	0.645	0.323	113
1	15507	941	193	0.516	0.258	101
1	15657	940	196	0.408	0.204	108
1	15807	938	193	0.465	0.233	112
1	15956	937	185	1.04	0.52	110
1	16106	937	186	0.129	0.065	118
1	16256	937	187	0.129	0.065	113
1	16406	936	188	0.182	0.091	109
1	16556	936	190	0.258	0.129	105
1	16706	936	190	0	0	107
1	16856	936	190	0	0	112
1	17006	936	190	0	0	104
1	17156	936	190	0	0	108
1	17306	936	191	0.129	0.065	106
1	17456	936	191	0	0	102
1	17606	936	190	0.129	0.065	109
1	17756	936	190	0	0	114
1	17906	936	190	0	0	113
1	18056	936	190	0	0	105
1	18206	936	190	0	0	103
1	18356	934	190	0.258	0.129	110
1	18506	934	190	0	0	108
1	18656	934	191	0.129	0.065	106
1	18806	933	189	0.288	0.144	106
1	18956	933	189	0	0	106
1	19106	933	189	0	0	108
1	19256	933	187	0.258	0.129	106
1	19406	933	187	0	0	110
1	19556	933	187	0	0	112
1	19706	932	187	0.129	0.065	105
1	19856	932	187	0	0	112
1	20006	932	188	0.129	0.065	107
1	20156	932	188	0	0	104
1	20306	931	189	0.182	0.091	104
1	20456	931	189	0	0	103
1	20606	931	189	0	0	106
1	20756	931	189	0	0	107
1	20906	930	188	0.182	0.091	103
1	21056	930	188	0	0	101
1	21206	930	188	0	0	106
1	21356	930	188	0	0	108
1	21506	930	188	0	0	101
1	21656	928	190	0.365	0.182	95
1	21806	928	190	0	0	102
1	21956	928	190	0	0	107
1	22106	928	188	0.258	0.129	107
1	22256	928	187	0.129	0.065	107
1	22406	927	187	0.129	0.065	107
1	22556	927	187	0	0	107
1	22706	927	188	0.129	0.065	101
1	22856	927	189	0.129	0.065	102
1	23006	927	189	0	0	104
1	23156	926	190	0.182	0.091	109
1	23306	926	190	0	0	105
1	23456	926	190	0	0	112
1	23606	926	191	0.129	0.065	108
1	23756	925	191	0.129	0.065	106
1	23906	925	192	0.129	0.065	107
1	24056	925	192	0	0	106
1	24206	924	192	0.129	0.065	100
1	24356	924	192	0	0	100
1	24506	924	193	0.129	0.065	101
1	24656	923	194	0.182	0.091	102
1	24806	923	194	0	0	102
1	24956	923	194	0	0	97
1	25106	923	194	0	0	103
1	25256	923	194	0	0	101
1	25406	923	194	0	0	107
1	25556	922	194	0.129	0.065	104
1	25706	922	194	0	0	102
1	25846	921	193	0.182	0.091	111
1	25996	920	193	0.129	0.065	115
1	26146	920	193	0	0	107
1	26296	919	193	0.129	0.065	116
1	26446	918	193	0.129	0.065	116
1	26596	918	194	0.129	0.065	116
1	26746	917	194	0.129	0.065	116
1	26896	916	196	0.288	0.144	121
1	27046	916	196	0	0	114
1	27196	916	196	0	0	119
1	27346	915	196	0.129	0.065	122
1	27496	914	198	0.288	0.144	121
1	27646	914	198	0	0	115
1	27796	914	198	0	0	117
1	27946	914	198	0	0	116
1	28096	914	198	0	0	111
1	28246	914	198	0	0	113
1	28396	914	198	0	0	115
1	28546	914	198	0	0	113
1	28696	913	201	0.408	0.204	113
1	28846	913	201	0	0	111
1	28996	913	201	0	0	108
1	29146	913	201	0	0	108
1	29296	912	201	0.129	0.065	107
1	29446	912	201	0	0	111
1	29596	912	201	0	0	109
1	29746	912	201	0	0	113
1	29896	912	202	0.129	0.065	112
1	30046	912	202	0	0	111
1	30196	912	202	0	0	114
1	30346	911	203	0.182	0.091	113
1	30496	911	203	0	0	120
1	30646	911	203	0	0	113
1	30796	910	204	0.182	0.091	108
1	30946	910	205	0.129	0.065	103
1	31096	909	205	0.129	0.065	107
1	31246	909	205	0	0	109
1	31396	908	206	0.182	0.091	107
1	31546	908	206	0	0	111
1	31696	907	208	0.288	0.144	100
1	31846	907	208	0	0	106
1	31996	907	209	0.129	0.065	104
1	32146	907	209	0	0	109
1	32296	907	210	0.129	0.065	106
1	32446	906	210	0.129	0.065	103
1	32596	906	211	0.129	0.065	106
1	32746	906	211	0	0	106
1	32896	906	211	0	0	113
1	33046	905	211	0.129	0.065	110
1	33196	905	212	0.129	0.065	102
1	33346	905	214	0.258	0.129	102
1	33496	904	215	0.182	0.091	104
1	33646	904	215	0	0	103
1	33796	903	216	0.182	0.091	98
1	33946	903	216	0	0	105
1	34096	903	216	0	0	100
1	34246	902	217	0.182	0.091	94
1	34392	901	215	0.288	0.144	109
1	34542	901	215	0	0	111
1	34692	901	215	0	0	116
1	34842	900	217	0.288	0.144	110
1	34992	900	218	0.129	0.065	102
1	35142	898	221	0.465	0.233	104
1	35292	898	222	0.129	0.065	99
1	35442	897	224	0.288	0.144	99
1	35592	897	224	0	0	104
1	35742	897	224	0	0	97
1	35892	896	225	0.182	0.091	103
1	36042	896	225	0	0	102
1	36192	895	226	0.182	0.091	104
1	36342	895	227	0.129	0.065	106
1	36492	894	227	0.129	0.065	98
1	36642	893	229	0.288	0.144	108
1	36792	893	229	0	0	106
1	36942	893	228	0.129	0.065	109
1	37092	893	228	0	0	110
1	37235	893	228	0	0	121
1	37385	892	228	0.129	0.065	126
1	37535	892	228	0	0	131
1	37685	892	231	0.387	0.194	115
1	37835	892	232	0.129	0.065	119
1	37985	892	232	0	0	125
1	38135	891	233	0.182	0.091	121
1	38285	888	235	0.465	0.233	117
4	1425	922	214	-1	-1	89
4	1575	922	215	0.129	0.065	91
4	1725	921	215	0.129	0.065	93
4	1875	921	215	0	0	109
4	2025	921	216	0.129	0.065	109
4	2175	921	218	0.258	0.129	109
4	2325	921	219	0.129	0.065	105
4	2475	921	219	0	0	97
4	2625	921	219	0	0	124
4	2775	921	220	0.129	0.065	112
4	2925	922	221	0.182	0.091	109
4	3075	923	222	0.182	0.091	94
4	3225	923	222	0	0	103
4	3375	923	223	0.129	0.065	114
4	3523	923	224	0.129	0.065	104
4	3673	923	225	0.129	0.065	108
4	3823	923	225	0	0	103
4	3973	923	225	0	0	115
4	4123	923	225	0	0	118
4	4269	923	225	0	0	114
4	4419	923	227	0.258	0.129	119
4	4569	924	226	0.182	0.091	105
4	4719	924	226	0	0	131
4	4869	923	228	0.288	0.144	106
4	5019	923	228	0	0	110
4	5169	924	230	0.288	0.144	126
4	5319	924	229	0.129	0.065	103
4	5469	924	229	0	0	107
4	5619	924	229	0	0	107
4	5769	924	229	0	0	100
4	5919	923	227	0.288	0.144	112
4	6069	924	227	0.129	0.065	112
4	6219	924	227	0	0	93
4	6369	924	227	0	0	100
4	6519	924	227	0	0	99
4	6669	924	227	0	0	101
4	6819	924	227	0	0	109
4	6969	924	227	0	0	111
4	7119	924	225	0.258	0.129	98
4	7269	924	225	0	0	116
4	7419	923	225	0.129	0.065	109
4	7569	923	225	0	0	122
4	7719	923	224	0.129	0.065	102
4	7869	924	224	0.129	0.065	117
4	8019	924	225	0.129	0.065	111
4	8169	923	225	0.129	0.065	108
4	8319	923	224	0.129	0.065	104
4	8469	923	224	0	0	100
4	8619	923	224	0	0	111
4	8769	923	223	0.129	0.065	102
4	8919	923	223	0	0	99
4	9069	923	223	0	0	109
4	9219	923	223	0	0	103
4	9369	923	223	0	0	91
4	9519	923	223	0	0	94
4	9669	923	223	0	0	121
4	9819	924	224	0.182	0.091	106
4	9969	924	225	0.129	0.065	105
4	10119	924	225	0	0	120
4	10269	924	224	0.129	0.065	118
4	10419	924	224	0	0	117
4	10569	925	223	0.182	0.091	99
4	10719	925	223	0	0	99
4	10869	925	223	0	0	107
4	11019	926	223	0.129	0.065	98
4	11169	926	221	0.258	0.129	114
4	11316	925	222	0.182	0.091	97
4	11466	926	222	0.129	0.065	87
4	11616	926	222	0	0	97
4	11766	926	222	0	0	120
4	11916	926	222	0	0	115
4	12066	927	219	0.408	0.204	105
4	12216	927	219	0	0	109
4	12366	927	219	0	0	98
4	12516	927	219	0	0	99
4	12666	927	219	0	0	106
4	12816	927	219	0	0	102
4	12966	926	218	0.182	0.091	93
4	13116	926	218	0	0	100
4	13266	926	218	0	0	106
4	13416	926	218	0	0	103
4	13566	926	218	0	0	102
4	13716	926	218	0	0	107
4	13863	925	215	0.408	0.204	102
4	14013	925	215	0	0	94
4	14163	925	215	0	0	94
4	14313	925	215	0	0	97
4	14463	925	215	0	0	94
4	14613	925	215	0	0	96
4	14763	925	215	0	0	93
4	14913	925	215	0	0	99
4	15063	925	215	0	0	101
4	15213	925	215	0	0	99
4	15363	925	215	0	0	94
4	15513	925	215	0	0	103
4	15663	925	215	0	0	102
4	15813	925	215	0	0	105
4	15963	924	216	0.182	0.091	96
4	16113	924	216	0	0	102
4	16263	924	216	0	0	106
4	16413	924	217	0.129	0.065	102
4	16563	922	216	0.288	0.144	105
4	16713	921	217	0.182	0.091	97
4	16863	921	217	0	0	101
4	17013	921	217	0	0	100
4	17163	921	217	0	0	104
4	17313	921	217	0	0	103
4	17463	921	217	0	0	102
4	17613	921	217	0	0	100
4	17763	921	217	0	0	99
4	17913	921	217	0	0	97
4	18063	921	217	0	0	99
4	18213	921	216	0.129	0.065	98
4	18363	921	216	0	0	99
4	18513	921	216	0	0	103
4	18663	921	216	0	0	100
4	18806	921	219	0.387	0.194	99
4	18956	920	218	0.182	0.091	110
4	19106	919	219	0.182	0.091	95
4	19256	919	219	0	0	102
4	19406	919	219	0	0	94
4	19556	919	219	0	0	93
4	19706	919	219	0	0	90
4	19856	919	219	0	0	93
4	20006	919	219	0	0	103
4	20156	919	219	0	0	104
4	20306	917	219	0.258	0.129	94
4	20456	917	219	0	0	96
4	20606	917	219	0	0	98
4	20756	917	219	0	0	90
4	20906	917	219	0	0	95
4	21056	917	219	0	0	97
4	21206	917	219	0	0	100
4	21356	917	219	0	0	103
4	21506	917	219	0	0	105
4	21656	916	220	0.182	0.091	96
4	21806	915	219	0.182	0.091	96
4	21956	915	219	0	0	99
4	22106	914	219	0.129	0.065	90
4	22256	914	219	0	0	91
4	22406	913	219	0.129	0.065	92
4	22556	913	219	0	0	95
4	22706	913	219	0	0	97
4	22856	913	219	0	0	106
4	23006	911	220	0.288	0.144	91
4	23156	911	220	0	0	99
4	23306	911	220	0	0	104
4	23456	911	222	0.258	0.129	99
4	23606	911	222	0	0	95
4	23756	910	222	0.129	0.065	87
4	23906	910	221	0.129	0.065	100
4	24055	908	222	0.288	0.144	91
4	24205	908	222	0	0	100
4	24355	909	222	0.129	0.065	84
4	24505	909	222	0	0	101
4	24655	909	222	0	0	97
4	24805	909	223	0.129	0.065	90
4	24955	909	223	0	0	99
4	25105	909	223	0	0	94
4	25255	908	223	0.129	0.065	88
4	25405	908	223	0	0	96
4	25555	908	223	0	0	98
4	25705	908	223	0	0	97
4	25855	908	223	0	0	99
4	26005	908	223	0	0	96
4	26155	908	223	0	0	97
4	26305	904	223	0.516	0.258	100
4	26455	904	223	0	0	100
4	26605	904	223	0	0	100
4	26755	904	223	0	0	105
4	26905	904	225	0.258	0.129	103
4	27052	902	226	0.288	0.144	92
4	27202	902	226	0	0	89
4	27352	902	226	0	0	98
4	27502	901	227	0.182	0.091	92
4	27652	901	227	0	0	85
4	27802	901	227	0	0	102
4	27952	900	227	0.129	0.065	99
4	28102	899	228	0.182	0.091	105
4	28252	899	228	0	0	104
4	28402	899	228	0	0	96
4	28552	899	228	0	0	96
4	28702	899	228	0	0	102
4	28852	899	228	0	0	105
4	29002	898	229	0.182	0.091	99
4	29152	898	229	0	0	95
4	29302	898	229	0	0	104
4	29452	898	229	0	0	107
4	29602	898	229	0	0	109
4	29752	898	233	0.516	0.258	105
4	29897	896	231	0.365	0.182	95
4	30047	896	231	0	0	107
4	30197	897	233	0.288	0.144	89
4	30347	897	233	0	0	104
4	30497	896	233	0.129	0.065	107
4	30647	896	233	0	0	109
4	30797	895	234	0.182	0.091	95
4	30947	895	234	0	0	97
4	31097	895	234	0	0	100
4	31247	895	234	0	0	106
4	31397	894	236	0.288	0.144	98
4	31547	894	236	0	0	93
4	31697	894	236	0	0	99
4	31847	892	238	0.365	0.182	95
4	31997	892	238	0	0	101
4	32147	892	238	0	0	97
4	32297	892	238	0	0	96
4	32447	892	238	0	0	107
4	32597	892	238	0	0	105
4	32747	891	240	0.288	0.144	97
4	32897	891	240	0	0	96
4	33047	891	240	0	0	103
4	33197	891	240	0	0	102
4	33347	891	240	0	0	108
4	33497	891	240	0	0	117
4	33647	890	242	0.288	0.144	108
4	33797	889	243	0.182	0.091	92
4	33947	889	243	0	0	102
4	34097	889	243	0	0	100
4	34247	889	243	0	0	98
4	34397	889	243	0	0	102
4	34547	889	243	0	0	104
4	34697	888	244	0.182	0.091	95
4	34847	888	245	0.129	0.065	89
4	34997	884	245	0.516	0.258	96
4	35147	884	245	0	0	94
4	35295	882	247	0.365	0.182	95
4	35445	883	247	0.129	0.065	90
4	35595	883	247	0	0	92
4	35745	882	248	0.182	0.091	90
4	35895	881	248	0.129	0.065	93
4	36045	881	249	0.129	0.065	98
4	36195	881	250	0.129	0.065	96
4	36345	881	251	0.129	0.065	98
4	36495	881	251	0	0	100
4	36645	880	252	0.182	0.091	92
4	36795	880	252	0	0	92
4	36945	880	252	0	0	99
4	37095	880	252	0	0	101
4	37245	880	252	0	0	100
4	37395	880	252	0	0	100
4	37545	880	252	0	0	110
4	37695	879	252	0.129	0.065	121
4	37845	879	254	0.258	0.129	102
4	37995	879	254	0	0	113
4	38145	879	254	0	0	113
4	38295	879	255	0.129	0.065	107
9	1423	945	120	-1	-1	102
9	1573	946	121	0.182	0.091	108
9	1723	944	121	0.258	0.129	121
9	1873	944	121	0	0	142
9	2023	945	121	0.129	0.065	111
9	2173	945	122	0.129	0.065	115
9	2323	944	123	0.182	0.091	116
9	2473	945	125	0.288	0.144	96
9	2623	945	126	0.129	0.065	125
9	2773	945	126	0	0	96
9	2923	945	126	0	0	134
9	3073	947	126	0.258	0.129	99
9	3223	947	126	0	0	107
9	3373	947	127	0.129	0.065	116
9	3523	947	127	0	0	121
9	3673	948	129	0.288	0.144	112
9	3823	948	129	0	0	112
9	3973	948	129	0	0	125
9	4123	948	129	0	0	118
9	4273	948	129	0	0	124
9	4423	948	129	0	0	112
9	4573	948	129	0	0	126
9	4723	949	129	0.129	0.065	117
9	4873	950	130	0.182	0.091	126
9	5023	950	130	0	0	132
9	5173	950	132	0.258	0.129	139
9	5323	949	129	0.408	0.204	143
9	5473	949	131	0.258	0.129	122
9	5623	949	131	0	0	135
9	5770	949	132	0.129	0.065	123
9	5920	949	132	0	0	119
9	6070	949	132	0	0	134
9	6220	949	132	0	0	136
9	6370	948	130	0.288	0.144	118
9	6520	948	130	0	0	123
9	6670	948	130	0	0	109
9	6820	948	130	0	0	116
9	6970	948	130	0	0	111
9	7120	948	129	0.129	0.065	122
9	7270	948	129	0	0	123
9	7420	946	128	0.288	0.144	118
9	7570	946	128	0	0	125
9	7720	946	128	0	0	121
9	7870	946	128	0	0	129
9	8020	946	128	0	0	128
9	8170	947	128	0.129	0.065	127
9	8320	947	128	0	0	110
9	8470	947	128	0	0	112
9	8620	947	128	0	0	112
9	8770	947	128	0	0	106
9	8920	947	128	0	0	114
9	9070	947	128	0	0	110
9	9220	947	128	0	0	114
9	9370	947	128	0	0	111
9	9520	947	128	0	0	108
9	9670	947	128	0	0	117
9	9820	947	128	0	0	120
9	9970	947	128	0	0	109
9	10120	947	128	0	0	109
9	10270	947	128	0	0	118
9	10420	947	128	0	0	112
9	10570	947	128	0	0	105
9	10720	947	128	0	0	111
9	10870	947	128	0	0	118
9	11020	947	128	0	0	115
9	11170	948	127	0.182	0.091	102
9	11320	948	127	0	0	113
9	11470	948	127	0	0	106
9	11620	948	127	0	0	111
9	11770	948	128	0.129	0.065	129
9	11920	949	126	0.288	0.144	102
9	12070	949	126	0	0	119
9	12220	949	126	0	0	128
9	12370	949	126	0	0	123
9	12520	949	126	0	0	117
9	12670	948	125	0.182	0.091	116
9	12820	948	124	0.129	0.065	111
9	12970	948	124	0	0	119
9	13120	948	124	0	0	116
9	13270	948	124	0	0	118
9	13419	946	123	0.288	0.144	108
9	13569	946	123	0	0	117
9	13719	946	123	0	0	112
9	13869	946	123	0	0	109
9	14019	946	123	0	0	109
9	14169	946	123	0	0	111
9	14319	946	123	0	0	109
9	14469	946	123	0	0	105
9	14619	946	123	0	0	111
9	14769	946	123	0	0	110
9	14919	946	123	0	0	114
9	15065	947	121	0.288	0.144	104
9	15215	947	121	0	0	110
9	15365	946	121	0.129	0.065	103
9	15515	946	121	0	0	106
9	15665	946	121	0	0	110
9	15815	946	121	0	0	111
9	15965	946	121	0	0	116
9	16115	946	122	0.129	0.065	107
9	16265	946	123	0.129	0.065	97
9	16415	946	123	0	0	112
9	16565	944	123	0.258	0.129	94
9	16715	943	125	0.288	0.144	118
9	16865	944	123	0.288	0.144	91
9	17015	944	123	0	0	85
9	17165	944	123	0	0	91
9	17315	944	123	0	0	90
9	17465	944	123	0	0	92
9	17615	944	123	0	0	92
9	17765	944	123	0	0	86
9	17915	944	123	0	0	95
9	18065	944	123	0	0	110
9	18215	944	123	0	0	119
9	18365	943	121	0.288	0.144	94
9	18515	943	121	0	0	107
9	18665	943	121	0	0	109
9	18815	943	122	0.129	0.065	92
9	18965	942	123	0.182	0.091	97
9	19115	942	123	0	0	105
9	19265	941	123	0.129	0.065	104
9	19415	941	122	0.129	0.065	95
9	19565	941	122	0	0	101
9	19715	941	122	0	0	103
9	19865	941	122	0	0	102
9	20015	941	122	0	0	103
9	20165	941	122	0	0	111
9	20315	941	122	0	0	104
9	20465	941	122	0	0	102
9	20615	941	122	0	0	114
9	20765	941	122	0	0	112
9	20915	941	122	0	0	116
9	21065	941	122	0	0	107
9	21215	940	122	0.129	0.065	114
9	21365	940	122	0	0	105
9	21515	940	122	0	0	114
9	21665	940	122	0	0	113
9	21815	938	121	0.288	0.144	115
9	21965	938	121	0	0	115
9	22115	938	121	0	0	114
9	22265	937	122	0.182	0.091	111
9	22415	937	122	0	0	111
9	22565	937	122	0	0	115
9	22715	937	122	0	0	121
9	22865	937	122	0	0	115
9	23015	937	122	0	0	120
9	23165	937	122	0	0	121
9	23315	935	124	0.365	0.182	116
9	23460	933	126	0.365	0.182	87
9	23610	933	127	0.129	0.065	106
9	23760	933	125	0.258	0.129	103
9	23910	933	125	0	0	98
9	24060	933	125	0	0	106
9	24210	933	125	0	0	105
9	24360	933	125	0	0	96
9	24510	933	125	0	0	111
9	24660	933	125	0	0	110
9	24810	933	125	0	0	108
9	24960	933	125	0	0	125
9	25110	933	125	0	0	121
9	25260	932	126	0.182	0.091	106
9	25410	932	126	0	0	110
9	25560	931	126	0.129	0.065	100
9	25710	931	126	0	0	105
9	25860	931	126	0	0	111
9	26010	930	126	0.129	0.065	109
9	26156	928	127	0.288	0.144	90
9	26306	928	128	0.129	0.065	102
9	26456	928	128	0	0	83
9	26606	928	128	0	0	86
9	26756	928	128	0	0	101
9	26906	927	128	0.129	0.065	97
9	27056	926	129	0.182	0.091	86
9	27206	926	129	0	0	91
9	27356	926	129	0	0	102
9	27506	926	129	0	0	106
9	27656	925	130	0.182	0.091	99
9	27806	925	131	0.129	0.065	102
9	27956	925	131	0	0	97
9	28106	925	131	0	0	99
9	28256	925	131	0	0	100
9	28406	925	131	0	0	118
9	28556	925	131	0	0	114
9	28706	924	132	0.182	0.091	106
9	28856	924	132	0	0	112
9	29006	924	132	0	0	113
9	29156	924	132	0	0	115
9	29306	923	132	0.129	0.065	106
9	29456	923	132	0	0	113
9	29606	923	132	0	0	123
9	29752	922	134	0.288	0.144	95
9	29902	922	135	0.129	0.065	103
9	30052	922	135	0	0	94
9	30202	923	135	0.129	0.065	120
9	30352	922	135	0.129	0.065	114
9	30502	920	136	0.288	0.144	105
9	30652	920	137	0.129	0.065	92
9	30802	919	137	0.129	0.065	104
9	30952	919	137	0	0	112
9	31102	919	137	0	0	99
9	31252	919	137	0	0	111
9	31402	919	137	0	0	121
9	31552	919	138	0.129	0.065	114
9	31702	919	139	0.129	0.065	103
9	31852	919	139	0	0	112
9	32002	918	141	0.288	0.144	106
9	32152	918	142	0.129	0.065	116
9	32302	918	142	0	0	115
9	32452	918	142	0	0	114
9	32602	918	142	0	0	117
9	32752	918	142	0	0	114
9	32902	917	143	0.182	0.091	112
9	33052	917	143	0	0	111
9	33202	917	143	0	0	114
9	33352	916	143	0.129	0.065	106
9	33502	916	143	0	0	121
9	33652	915	145	0.288	0.144	115
9	33802	915	145	0	0	107
9	33952	915	145	0	0	113
9	34102	915	145	0	0	116
9	34252	914	146	0.182	0.091	109
9	34402	914	146	0	0	112
9	34552	914	146	0	0	119
9	34702	914	146	0	0	116
9	34852	914	146	0	0	122
9	35002	914	146	0	0	121
9	35148	911	149	0.547	0.274	94
9	35298	911	149	0	0	108
9	35448	909	151	0.365	0.182	121
9	35598	909	150	0.129	0.065	92
9	35748	909	151	0.129	0.065	100
9	35898	909	151	0	0	105
9	36048	909	151	0	0	113
9	36198	908	151	0.129	0.065	120
9	36348	908	151	0	0	131
9	36498	908	151	0	0	126
9	36648	905	154	0.547	0.274	124
9	36798	905	154	0	0	119
9	36948	905	154	0	0	118
9	37098	905	154	0	0	117
9	37248	905	154	0	0	116
9	37398	905	154	0	0	121
9	37548	905	154	0	0	121
9	37698	905	154	0	0	129
9	37848	905	155	0.129	0.065	124
9	37998	905	156	0.129	0.065	125
9	38148	905	157	0.129	0.065	127
9	38298	904	157	0.129	0.065	126
10	1418	933	134	-1	-1	91
10	1568	932	135	0.182	0.091	98
10	1718	932	135	0	0	99
10	1868	932	135	0	0	100
10	2018	932	135	0	0	115
10	2168	931	136	0.182	0.091	105
10	2318	931	139	0.387	0.194	101
10	2468	931	139	0	0	87
10	2618	931	140	0.129	0.065	96
10	2768	931	140	0	0	90
10	2918	933	141	0.288	0.144	97
10	3068	933	141	0	0	89
10	3218	933	141	0	0	98
10	3368	933	142	0.129	0.065	106
10	3518	934	142	0.129	0.065	113
10	3668	933	144	0.288	0.144	108
10	3818	933	144	0	0	134
10	3968	933	144	0	0	112
10	4118	933	144	0	0	132
10	4268	933	144	0	0	137
10	4418	933	144	0	0	127
10	4568	935	145	0.288	0.144	121
10	4718	935	145	0	0	126
10	4868	935	147	0.258	0.129	134
10	5018	935	147	0	0	125
10	5165	935	147	0	0	112
10	5315	934	148	0.182	0.091	104
10	5465	934	148	0	0	113
10	5615	934	148	0	0	111
10	5765	935	148	0.129	0.065	113
10	5915	935	147	0.129	0.065	101
10	6065	934	147	0.129	0.065	103
10	6215	934	146	0.129	0.065	108
10	6365	934	146	0	0	106
10	6515	934	146	0	0	106
10	6665	934	146	0	0	109
10	6815	934	146	0	0	105
10	6965	934	146	0	0	96
10	7115	935	145	0.182	0.091	91
10	7265	932	145	0.387	0.194	99
10	7415	932	145	0	0	120
10	7565	932	145	0	0	128
10	7715	932	145	0	0	128
10	7865	933	146	0.182	0.091	95
10	8015	933	146	0	0	141
10	8165	932	145	0.182	0.091	97
10	8315	932	145	0	0	108
10	8465	932	145	0	0	87
10	8615	932	145	0	0	94
10	8765	932	145	0	0	95
10	8915	932	146	0.129	0.065	114
10	9065	933	146	0.129	0.065	101
10	9215	933	146	0	0	103
10	9365	933	146	0	0	134
10	9515	933	145	0.129	0.065	111
10	9665	934	146	0.182	0.091	97
10	9815	934	147	0.129	0.065	99
10	9965	933	146	0.182	0.091	103
10	10113	933	146	0	0	107
10	10263	933	146	0	0	113
10	10413	933	146	0	0	116
10	10563	933	146	0	0	111
10	10713	934	145	0.182	0.091	113
10	10863	934	145	0	0	108
10	11013	934	146	0.129	0.065	101
10	11163	934	146	0	0	131
10	11313	935	144	0.288	0.144	111
10	11463	935	144	0	0	130
10	11613	935	144	0	0	134
10	11763	934	145	0.182	0.091	125
10	11913	935	144	0.182	0.091	107
10	12063	934	143	0.182	0.091	100
10	12213	934	143	0	0	108
10	12363	934	143	0	0	105
10	12513	934	143	0	0	102
10	12663	934	143	0	0	108
10	12813	934	142	0.129	0.065	112
10	12960	933	142	0.129	0.065	111
10	13110	933	142	0	0	116
10	13260	932	143	0.182	0.091	114
10	13410	932	143	0	0	106
10	13560	932	143	0	0	123
10	13710	933	144	0.182	0.091	106
10	13860	933	144	0	0	107
10	14010	933	144	0	0	121
10	14160	933	143	0.129	0.065	111
10	14310	933	143	0	0	115
10	14460	933	143	0	0	124
10	14610	933	142	0.129	0.065	114
10	14760	933	141	0.129	0.065	105
10	14910	933	141	0	0	111
10	15060	933	140	0.129	0.065	103
10	15210	932	140	0.129	0.065	104
10	15360	932	140	0	0	114
10	15510	933	141	0.182	0.091	99
10	15660	933	141	0	0	100
10	15810	933	141	0	0	108
10	15960	933	141	0	0	111
10	16110	932	141	0.129	0.065	99
10	16260	932	141	0	0	98
10	16410	932	141	0	0	116
10	16560	931	142	0.182	0.091	108
10	16710	931	142	0	0	111
10	16860	931	142	0	0	112
10	17010	931	142	0	0	112
10	17160	931	142	0	0	115
10	17310	931	142	0	0	113
10	17460	931	142	0	0	112
10	17610	931	142	0	0	117
10	17760	931	142	0	0	118
10	17910	931	142	0	0	116
10	18060	931	142	0	0	125
10	18210	929	140	0.365	0.182	103
10	18360	929	140	0	0	105
10	18510	929	140	0	0	105
10	18660	929	140	0	0	100
10	18810	929	140	0	0	108
10	18960	929	140	0	0	111
10	19110	928	141	0.182	0.091	116
10	19260	928	140	0.129	0.065	108
10	19410	927	140	0.129	0.065	103
10	19560	927	140	0	0	113
10	19706	927	141	0.129	0.065	84
10	19856	927	141	0	0	87
10	20006	927	141	0	0	112
10	20156	926	141	0.129	0.065	96
10	20306	926	141	0	0	88
10	20456	926	141	0	0	91
10	20606	926	141	0	0	91
10	20756	926	141	0	0	110
10	20906	925	140	0.182	0.091	92
10	21056	925	140	0	0	101
10	21206	925	141	0.129	0.065	95
10	21356	925	141	0	0	94
10	21506	925	141	0	0	103
10	21656	924	141	0.129	0.065	97
10	21806	924	140	0.129	0.065	101
10	21956	923	140	0.129	0.065	104
10	22106	922	140	0.129	0.065	103
10	22256	922	140	0	0	107
10	22406	922	141	0.129	0.065	102
10	22556	922	141	0	0	115
10	22706	922	141	0	0	112
10	22856	922	141	0	0	113
10	23006	922	142	0.129	0.065	114
10	23156	920	142	0.258	0.129	111
10	23306	920	142	0	0	118
10	23452	919	145	0.408	0.204	95
10	23602	919	145	0	0	94
10	23752	919	145	0	0	99
10	23902	919	145	0	0	116
10	24052	918	143	0.288	0.144	106
10	24202	919	144	0.182	0.091	86
10	24352	919	144	0	0	83
10	24502	919	144	0	0	118
10	24652	918	144	0.129	0.065	98
10	24802	918	144	0	0	96
10	24952	918	144	0	0	113
10	25102	917	145	0.182	0.091	112
10	25252	916	144	0.182	0.091	106
10	25402	916	145	0.129	0.065	90
10	25552	915	145	0.129	0.065	93
10	25702	915	145	0	0	90
10	25852	915	145	0	0	98
10	26002	915	145	0	0	96
10	26152	915	145	0	0	106
10	26302	915	145	0	0	106
10	26452	915	145	0	0	120
10	26602	914	145	0.129	0.065	116
10	26752	913	146	0.182	0.091	112
10	26902	912	147	0.182	0.091	108
10	27052	912	147	0	0	111
10	27202	912	147	0	0	116
10	27352	912	147	0	0	126
10	27502	912	148	0.129	0.065	123
10	27652	911	149	0.182	0.091	111
10	27802	911	149	0	0	119
10	27949	910	149	0.129	0.065	110
10	28099	910	150	0.129	0.065	93
10	28249	910	150	0	0	94
10	28399	910	150	0	0	108
10	28549	910	151	0.129	0.065	104
10	28699	910	151	0	0	114
10	28849	909	151	0.129	0.065	107
10	28999	909	151	0	0	117
10	29149	908	152	0.182	0.091	102
10	29299	908	152	0	0	103
10	29449	908	152	0	0	106
10	29599	908	152	0	0	119
10	29746	908	154	0.258	0.129	84
10	29896	908	154	0	0	122
10	30046	907	154	0.129	0.065	105
10	30196	908	155	0.182	0.091	120
10	30346	906	155	0.258	0.129	92
10	30496	906	155	0	0	111
10	30646	905	156	0.182	0.091	91
10	30796	904	157	0.182	0.091	114
10	30946	904	157	0	0	115
10	31096	905	157	0.129	0.065	92
10	31246	905	157	0	0	105
10	31396	905	157	0	0	116
10	31546	905	159	0.258	0.129	104
10	31696	904	159	0.129	0.065	93
10	31846	904	159	0	0	105
10	31996	904	160	0.129	0.065	106
10	32146	904	161	0.129	0.065	119
10	32296	904	161	0	0	123
10	32446	902	162	0.288	0.144	109
10	32596	901	162	0.129	0.065	120
10	32746	902	163	0.182	0.091	115
10	32896	902	163	0	0	113
10	33046	902	164	0.129	0.065	113
10	33196	902	164	0	0	120
10	33346	902	164	0	0	115
10	33496	902	164	0	0	124
10	33646	900	165	0.288	0.144	113
10	33793	899	165	0.129	0.065	83
10	33943	899	165	0	0	97
10	34093	898	167	0.288	0.144	113
10	34243	898	166	0.129	0.065	92
10	34393	898	166	0	0	93
10	34543	898	166	0	0	103
10	34693	898	166	0	0	101
10	34843	898	166	0	0	120
10	34993	896	169	0.465	0.233	98
10	35143	896	169	0	0	96
10	35293	896	169	0	0	104
10	35443	895	169	0.129	0.065	105
10	35593	894	170	0.182	0.091	102
10	35743	894	170	0	0	112
10	35893	894	173	0.387	0.194	114
10	36043	894	173	0	0	114
10	36193	894	173	0	0	118
10	36343	894	173	0	0	128
10	36489	890	175	0.577	0.288	92
10	36639	890	175	0	0	95
10	36789	890	175	0	0	97
10	36939	890	175	0	0	91
10	37089	890	175	0	0	100
10	37239	890	176	0.129	0.065	91
10	37389	889	177	0.182	0.091	101
10	37539	889	177	0	0	88
10	37689	889	177	0	0	96
10	37839	889	178	0.129	0.065	94
10	37989	889	179	0.129	0.065	93
10	38139	889	179	0	0	111
10	38289	888	181	0.288	0.144	94
11	1416	1013	142	-1	-1	93
11	1566	1013	142	0	0	71
11	1716	1013	142	0	0	91
11	1866	1013	142	0	0	88
11	2016	1012	142	0.129	0.065	89
11	2166	1012	142	0	0	131
11	2316	1011	144	0.288	0.144	99
11	2466	1011	145	0.129	0.065	84
11	2616	1011	146	0.129	0.065	117
11	2766	1011	146	0	0	88
11	2916	1014	146	0.387	0.194	85
11	3066	1014	147	0.129	0.065	91
11	3216	1014	147	0	0	84
11	3366	1014	147	0	0	93
11	3516	1014	148	0.129	0.065	100
11	3666	1014	149	0.129	0.065	112
11	3816	1015	148	0.182	0.091	107
11	3966	1013	149	0.288	0.144	115
11	4116	1013	148	0.129	0.065	106
11	4266	1014	148	0.129	0.065	107
11	4416	1014	148	0	0	117
11	4566	1015	149	0.182	0.091	113
11	4716	1016	149	0.129	0.065	114
11	4866	1016	151	0.258	0.129	116
11	5016	1015	151	0.129	0.065	114
11	5166	1015	151	0	0	117
11	5316	1015	151	0	0	118
11	5466	1014	152	0.182	0.091	117
11	5616	1014	152	0	0	113
11	5766	1014	152	0	0	123
11	5916	1014	152	0	0	131
11	6066	1014	152	0	0	136
11	6216	1014	151	0.129	0.065	131
11	6366	1014	151	0	0	128
11	6512	1014	149	0.258	0.129	109
11	6662	1014	149	0	0	111
11	6812	1014	149	0	0	112
11	6962	1014	149	0	0	112
11	7112	1014	149	0	0	127
11	7262	1013	148	0.182	0.091	114
11	7412	1013	148	0	0	115
11	7562	1013	148	0	0	115
11	7712	1013	148	0	0	107
11	7862	1013	148	0	0	114
11	8012	1013	148	0	0	98
11	8162	1013	148	0	0	127
11	8312	1013	148	0	0	118
11	8462	1011	148	0.258	0.129	102
11	8612	1010	148	0.129	0.065	105
11	8762	1010	148	0	0	97
11	8912	1010	148	0	0	100
11	9062	1010	148	0	0	109
11	9212	1010	148	0	0	102
11	9362	1010	148	0	0	96
11	9512	1010	148	0	0	88
11	9662	1010	148	0	0	128
11	9812	1010	148	0	0	113
11	9962	1010	148	0	0	110
11	10112	1010	149	0.129	0.065	100
11	10262	1010	149	0	0	99
11	10412	1010	149	0	0	100
11	10562	1010	149	0	0	96
11	10712	1010	149	0	0	105
11	10862	1010	149	0	0	103
11	11012	1010	149	0	0	101
11	11162	1010	149	0	0	105
11	11312	1010	149	0	0	116
11	11462	1010	149	0	0	96
11	11612	1010	149	0	0	115
11	11762	1010	149	0	0	105
11	11912	1010	149	0	0	116
11	12062	1010	149	0	0	119
11	12212	1009	147	0.288	0.144	115
11	12362	1009	147	0	0	119
11	12512	1009	147	0	0	111
11	12654	1006	148	0.408	0.204	100
11	12804	1006	148	0	0	101
11	12954	1006	148	0	0	113
11	13104	1007	147	0.182	0.091	110
11	13254	1007	147	0	0	109
11	13404	1007	147	0	0	109
11	13554	1007	147	0	0	109
11	13704	1008	146	0.182	0.091	110
11	13854	1008	146	0	0	95
11	14004	1008	144	0.258	0.129	100
11	14154	1008	144	0	0	108
11	14304	1008	144	0	0	110
11	14454	1008	144	0	0	108
11	14604	1008	144	0	0	104
11	14754	1007	144	0.129	0.065	113
11	14904	1007	144	0	0	102
11	15054	1007	144	0	0	89
11	15204	1007	144	0	0	102
11	15354	1006	143	0.182	0.091	84
11	15504	1006	143	0	0	93
11	15654	1006	143	0	0	93
11	15804	1006	143	0	0	87
11	15954	1006	143	0	0	90
11	16104	1006	143	0	0	87
11	16254	1006	143	0	0	86
11	16404	1006	143	0	0	114
11	16554	1005	144	0.182	0.091	86
11	16704	1004	144	0.129	0.065	95
11	16854	1004	145	0.129	0.065	110
11	17004	1004	143	0.258	0.129	78
11	17154	1004	143	0	0	102
11	17304	1004	143	0	0	87
11	17454	1004	143	0	0	79
11	17604	1004	143	0	0	95
11	17754	1004	143	0	0	86
11	17904	1004	143	0	0	79
11	18054	1004	143	0	0	87
11	18204	1004	142	0.129	0.065	84
11	18354	1004	142	0	0	81
11	18504	1004	142	0	0	91
11	18654	1004	142	0	0	88
11	18804	1003	142	0.129	0.065	82
11	18954	1003	142	0	0	89
11	19104	1002	143	0.182	0.091	90
11	19254	1001	142	0.182	0.091	81
11	19404	1001	142	0	0	82
11	19554	1001	142	0	0	88
11	19704	1001	142	0	0	91
11	19854	1001	142	0	0	85
11	20004	1001	142	0	0	89
11	20154	1001	142	0	0	91
11	20304	1001	142	0	0	84
11	20454	1001	142	0	0	83
11	20604	1001	142	0	0	92
11	20754	1001	142	0	0	91
11	20904	1001	142	0	0	93
11	21054	1001	142	0	0	91
11	21204	1001	142	0	0	99
11	21354	1001	142	0	0	99
11	21504	1001	142	0	0	105
11	21654	999	142	0.258	0.129	94
11	21804	999	142	0	0	95
11	21954	999	142	0	0	102
11	22104	999	142	0	0	101
11	22254	998	142	0.129	0.065	102
11	22404	997	142	0.129	0.065	101
11	22554	997	142	0	0	108
11	22704	997	142	0	0	112
11	22849	996	144	0.288	0.144	89
11	22999	996	144	0	0	89
11	23149	995	144	0.129	0.065	83
11	23299	995	144	0	0	111
11	23449	993	147	0.465	0.233	122
11	23599	992	146	0.182	0.091	81
11	23749	992	146	0	0	80
11	23899	992	146	0	0	97
11	24049	992	146	0	0	83
11	24199	992	146	0	0	104
11	24349	992	146	0	0	93
11	24499	992	146	0	0	82
11	24649	992	146	0	0	82
11	24799	992	146	0	0	87
11	24949	992	146	0	0	80
11	25099	990	145	0.288	0.144	85
11	25249	990	145	0	0	86
11	25399	990	145	0	0	92
11	25549	990	145	0	0	95
11	25699	989	146	0.182	0.091	89
11	25849	989	146	0	0	88
11	25999	989	146	0	0	87
11	26149	989	146	0	0	99
11	26299	989	146	0	0	96
11	26449	989	146	0	0	99
11	26599	988	146	0.129	0.065	106
11	26749	987	147	0.182	0.091	99
11	26895	986	148	0.182	0.091	76
11	27045	986	148	0	0	93
11	27195	986	148	0	0	93
11	27345	985	149	0.182	0.091	87
11	27495	984	150	0.182	0.091	89
11	27645	983	150	0.129	0.065	84
11	27795	983	150	0	0	93
11	27945	983	150	0	0	85
11	28095	983	150	0	0	87
11	28245	983	150	0	0	84
11	28395	983	150	0	0	88
11	28545	982	150	0.129	0.065	98
11	28695	982	151	0.129	0.065	93
11	28845	982	151	0	0	92
11	28995	982	151	0	0	95
11	29145	982	151	0	0	92
11	29295	982	151	0	0	95
11	29445	981	153	0.288	0.144	114
11	29595	980	153	0.129	0.065	104
11	29745	980	153	0	0	103
11	29895	980	153	0	0	102
11	30045	980	153	0	0	106
11	30195	980	153	0	0	103
11	30345	980	155	0.258	0.129	112
11	30495	979	156	0.182	0.091	120
11	30645	977	155	0.288	0.144	103
11	30795	977	155	0	0	106
11	30945	977	155	0	0	114
11	31095	977	155	0	0	110
11	31245	977	155	0	0	119
11	31395	977	156	0.129	0.065	110
11	31545	977	156	0	0	114
11	31692	977	157	0.129	0.065	87
11	31842	977	158	0.129	0.065	91
11	31992	977	158	0	0	96
11	32142	977	159	0.129	0.065	110
11	32292	974	159	0.387	0.194	104
11	32442	974	159	0	0	103
11	32592	974	159	0	0	101
11	32742	974	159	0	0	99
11	32892	974	159	0	0	116
11	33042	974	160	0.129	0.065	102
11	33192	974	160	0	0	104
11	33342	974	160	0	0	118
11	33492	973	161	0.182	0.091	105
11	33642	972	162	0.182	0.091	100
11	33792	972	162	0	0	102
11	33942	972	162	0	0	106
11	34092	971	163	0.182	0.091	107
11	34242	971	163	0	0	104
11	34392	971	163	0	0	103
11	34542	971	163	0	0	110
11	34692	971	163	0	0	107
11	34842	971	163	0	0	127
11	34992	968	165	0.465	0.233	107
11	35138	968	165	0	0	85
11	35288	968	166	0.129	0.065	87
11	35438	968	166	0	0	107
11	35588	966	167	0.288	0.144	91
11	35738	966	167	0	0	92
11	35888	965	169	0.288	0.144	104
11	36038	965	169	0	0	110
11	36188	965	169	0	0	103
11	36338	963	170	0.288	0.144	107
11	36488	963	170	0	0	96
11	36638	963	170	0	0	100
11	36788	963	170	0	0	97
11	36938	963	170	0	0	101
11	37088	961	172	0.365	0.182	110
11	37238	961	172	0	0	107
11	37387	962	171	0.182	0.091	97
11	37537	961	172	0.182	0.091	102
11	37687	961	172	0	0	104
11	37837	961	173	0.129	0.065	98
11	37987	961	173	0	0	114
11	38137	960	175	0.288	0.144	114
11	38287	959	176	0.182	0.091	110
