# Supplementary material for: Spatiotemporal dynamics of self-organized branching in pancreas-derived organoids
Source: Nat Commun. 2022 Sep 5;13:5219. doi: 10.1038/s41467-022-32806-y (PMC9445099; doi:10.1038/s41467-022-32806-y)
Supplement: Supplementary file 20 — Source Data [file 41467_2022_32806_MOESM20_ESM.zip › Source Data/Fig_2b_Bead_branch_tracking/191122_Extension/csv/Track_191122_9591_Day7-9_fluo_beads_rightwell2_full_stack_in_μm_per_sec_bot_branch.csv]

Track n�	Slice n�	X	Y	Distance	Velocity	Pixel Value
1	4127	393	560	-1	-1	231
1	4210	392	562	0.288	0.144	226
1	4290	392	558	0.516	0.258	221
1	4370	393	562	0.532	0.266	225
1	4450	397	567	0.826	0.413	223
1	4530	397	568	0.129	0.065	227
1	4610	394	565	0.547	0.274	209
1	4690	394	565	0	0	206
1	4770	394	565	0	0	210
1	4850	394	565	0	0	213
1	4930	394	562	0.387	0.194	193
1	5010	394	562	0	0	202
1	5090	393	563	0.182	0.091	219
1	5166	393	563	0	0	217
1	5246	390	559	0.645	0.323	220
1	5326	390	559	0	0	219
1	5406	392	561	0.365	0.182	217
1	5486	393	563	0.288	0.144	219
1	5566	390	568	0.752	0.376	192
1	5646	394	568	0.516	0.258	231
1	5726	394	568	0	0	241
1	5806	394	566	0.258	0.129	220
1	5886	403	572	1.395	0.698	208
1	5966	403	573	0.129	0.065	214
1	6046	407	575	0.577	0.288	245
1	6126	408	576	0.182	0.091	218
1	6206	407	575	0.182	0.091	201
1	6286	410	579	0.645	0.323	201
1	6366	409	577	0.288	0.144	215
1	6446	408	576	0.182	0.091	201
1	6526	405	574	0.465	0.233	206
1	6606	404	574	0.129	0.065	207
1	6686	405	576	0.288	0.144	185
1	6766	406	575	0.182	0.091	197
1	6846	405	583	1.04	0.52	195
1	6926	405	583	0	0	206
1	7006	413	590	1.371	0.686	209
1	7086	416	593	0.547	0.274	219
1	7166	418	597	0.577	0.288	219
1	7246	415	593	0.645	0.323	204
1	7326	419	596	0.645	0.323	223
1	7406	416	595	0.408	0.204	225
1	7486	417	599	0.532	0.266	212
1	7566	418	600	0.182	0.091	206
1	7646	417	600	0.129	0.065	196
1	7726	422	608	1.217	0.608	222
1	7806	416	598	1.504	0.752	210
1	7886	421	604	1.008	0.504	213
1	7966	421	604	0	0	203
1	8046	421	604	0	0	200
1	8126	422	610	0.785	0.392	200
1	8206	426	611	0.532	0.266	211
1	8286	427	619	1.04	0.52	219
1	8366	429	613	0.816	0.408	220
1	8446	430	616	0.408	0.204	228
1	8526	431	623	0.912	0.456	225
1	8606	434	627	0.645	0.323	230
1	8686	438	629	0.577	0.288	235
1	8766	437	627	0.288	0.144	220
1	8846	439	624	0.465	0.233	195
1	8926	437	630	0.816	0.408	195
1	9006	438	634	0.532	0.266	215
1	9086	438	637	0.387	0.194	226
1	9166	439	643	0.785	0.392	227
1	9246	439	644	0.129	0.065	238
1	9326	440	646	0.288	0.144	237
1	9406	440	644	0.258	0.129	242
1	9486	440	653	1.161	0.581	245
1	9566	440	648	0.645	0.323	234
1	9646	441	651	0.408	0.204	215
1	9726	441	653	0.258	0.129	231
1	9806	440	654	0.182	0.091	214
1	9886	438	647	0.939	0.47	224
1	9966	440	647	0.258	0.129	213
1	10046	440	647	0	0	218
1	10126	440	646	0.129	0.065	151
1	10206	440	645	0.129	0.065	212
1	10286	440	644	0.129	0.065	178
1	10366	440	644	0	0	222
1	10446	440	644	0	0	191
1	10526	440	643	0.129	0.065	195
1	10606	442	642	0.288	0.144	207
1	10686	441	640	0.288	0.144	212
1	10766	441	640	0	0	207
1	10846	441	640	0	0	201
1	10926	441	640	0	0	219
1	11006	440	640	0.129	0.065	208
1	11086	440	640	0	0	233
1	11166	439	638	0.288	0.144	213
1	11246	436	635	0.547	0.274	216
1	11326	436	635	0	0	214
1	11406	436	633	0.258	0.129	190
1	11486	436	633	0	0	197
1	11566	437	636	0.408	0.204	207
1	11646	437	636	0	0	199
1	11726	437	636	0	0	207
1	11806	437	636	0	0	197
1	11886	437	636	0	0	203
1	11966	437	636	0	0	199
1	12046	437	636	0	0	189
1	12126	437	636	0	0	189
1	12206	437	636	0	0	193
1	12286	437	636	0	0	189
1	12366	437	636	0	0	189
1	12446	437	636	0	0	192
1	12526	437	636	0	0	188
1	12606	437	637	0.129	0.065	202
1	12686	437	642	0.645	0.323	227
1	12766	437	642	0	0	209
1	12846	438	639	0.408	0.204	208
1	12926	437	637	0.288	0.144	217
1	13006	433	631	0.93	0.465	202
1	13086	428	623	1.217	0.608	180
1	13166	426	620	0.465	0.233	175
1	13246	424	619	0.288	0.144	153
1	13326	424	619	0	0	183
1	13406	423	616	0.408	0.204	172
1	13486	422	615	0.182	0.091	170
1	13566	417	611	0.826	0.413	179
1	13643	419	612	0.288	0.144	220
1	13723	419	611	0.129	0.065	187
1	13803	419	611	0	0	208
1	13883	418	610	0.182	0.091	216
1	13963	415	607	0.547	0.274	182
1	14043	413	605	0.365	0.182	183
1	14123	413	605	0	0	143
1	14203	413	605	0	0	204
1	14283	412	604	0.182	0.091	153
1	14363	408	604	0.516	0.258	172
1	14443	408	603	0.129	0.065	164
1	14523	407	603	0.129	0.065	188
1	14603	405	602	0.288	0.144	168
1	14683	405	602	0	0	169
1	14763	405	602	0	0	173
1	14843	405	600	0.258	0.129	175
1	14923	405	600	0	0	178
1	15003	405	600	0	0	194
1	15083	405	600	0	0	212
1	15163	404	596	0.532	0.266	185
1	15243	406	596	0.258	0.129	186
1	15323	406	596	0	0	159
1	15403	406	596	0	0	197
1	15483	406	595	0.129	0.065	156
1	15563	404	595	0.258	0.129	171
1	15643	403	594	0.182	0.091	188
1	15721	405	593	0.288	0.144	172
1	15801	405	593	0	0	165
1	15881	405	593	0	0	153
1	15961	405	593	0	0	235
1	16041	405	593	0	0	210
1	16121	405	593	0	0	226
1	16201	405	593	0	0	228
1	16281	405	591	0.258	0.129	208
1	16361	405	592	0.129	0.065	230
1	16441	405	592	0	0	232
1	16521	404	594	0.288	0.144	209
1	16601	403	594	0.129	0.065	221
1	16681	401	592	0.365	0.182	193
1	16761	401	593	0.129	0.065	223
1	16841	399	592	0.288	0.144	187
1	16921	399	592	0	0	200
1	17001	399	592	0	0	192
1	17081	399	591	0.129	0.065	219
1	17161	399	590	0.129	0.065	182
1	17241	399	590	0	0	190
1	17321	399	596	0.774	0.387	196
1	17401	399	596	0	0	218
1	17481	398	595	0.182	0.091	219
1	17561	398	595	0	0	220
1	17641	398	595	0	0	210
1	17721	398	595	0	0	196
1	17801	398	595	0	0	217
1	17881	398	595	0	0	218
1	17961	398	595	0	0	203
1	18041	398	598	0.387	0.194	212
1	18121	398	596	0.258	0.129	223
1	18201	399	594	0.288	0.144	146
1	18281	400	596	0.288	0.144	191
1	18361	400	594	0.258	0.129	184
1	18441	400	594	0	0	209
1	18521	399	593	0.182	0.091	204
1	18601	397	589	0.577	0.288	195
1	18681	396	587	0.288	0.144	178
1	18761	396	589	0.258	0.129	210
1	18841	396	589	0	0	220
1	18921	394	584	0.695	0.347	172
1	19001	394	583	0.129	0.065	218
1	19081	393	580	0.408	0.204	182
1	19161	392	579	0.182	0.091	200
1	19241	391	578	0.182	0.091	202
1	19321	388	575	0.547	0.274	215
1	19401	387	573	0.288	0.144	204
1	19481	387	573	0	0	189
1	19561	387	573	0	0	210
1	19641	387	571	0.258	0.129	209
1	19721	387	571	0	0	201
1	19801	386	571	0.129	0.065	232
1	19881	386	569	0.258	0.129	225
1	19961	384	565	0.577	0.288	212
1	20041	383	561	0.532	0.266	196
1	20121	383	561	0	0	196
1	20201	383	561	0	0	200
1	20281	383	561	0	0	197
1	20361	381	560	0.288	0.144	209
1	20441	381	560	0	0	203
2	4126	486	644	-1	-1	182
2	4206	488	645	0.288	0.144	147
2	4286	488	645	0	0	135
2	4366	488	645	0	0	152
2	4446	488	645	0	0	159
2	4526	487	644	0.182	0.091	155
2	4606	487	644	0	0	192
2	4686	486	645	0.182	0.091	176
2	4766	486	645	0	0	176
2	4846	487	646	0.182	0.091	143
2	4926	487	646	0	0	163
2	5006	487	646	0	0	156
2	5086	487	646	0	0	147
2	5166	487	646	0	0	150
2	5246	487	646	0	0	178
2	5326	487	646	0	0	163
2	5406	487	646	0	0	143
2	5486	487	646	0	0	217
2	5566	487	647	0.129	0.065	214
2	5646	486	647	0.129	0.065	162
2	5726	486	647	0	0	159
2	5806	485	647	0.129	0.065	174
2	5886	483	644	0.465	0.233	173
2	5966	483	644	0	0	159
2	6046	483	644	0	0	159
2	6126	483	644	0	0	176
2	6206	482	644	0.129	0.065	168
2	6286	482	644	0	0	170
2	6366	482	644	0	0	186
2	6446	482	643	0.129	0.065	182
2	6526	482	642	0.129	0.065	152
2	6606	481	641	0.182	0.091	159
2	6686	481	641	0	0	180
2	6766	480	642	0.182	0.091	161
2	6846	480	642	0	0	165
2	6926	480	642	0	0	164
2	7006	480	642	0	0	165
2	7082	480	641	0.129	0.065	162
2	7162	480	644	0.387	0.194	194
2	7242	480	643	0.129	0.065	141
2	7322	480	643	0	0	174
2	7402	481	642	0.182	0.091	164
2	7482	478	642	0.387	0.194	181
2	7562	478	642	0	0	166
2	7642	478	642	0	0	159
2	7722	478	642	0	0	161
2	7802	478	642	0	0	152
2	7882	478	642	0	0	120
2	7962	478	642	0	0	117
2	8042	478	642	0	0	144
2	8122	477	640	0.288	0.144	150
2	8202	477	640	0	0	190
2	8282	477	642	0.258	0.129	125
2	8362	477	642	0	0	122
2	8442	477	642	0	0	135
2	8522	476	642	0.129	0.065	131
2	8602	476	642	0	0	148
2	8682	476	643	0.129	0.065	136
2	8762	476	643	0	0	130
2	8842	476	643	0	0	142
2	8922	476	643	0	0	162
2	9002	476	643	0	0	168
2	9082	476	643	0	0	218
2	9162	475	645	0.288	0.144	135
2	9242	475	645	0	0	156
2	9322	475	645	0	0	177
2	9402	474	645	0.129	0.065	133
2	9482	474	645	0	0	139
2	9562	472	644	0.288	0.144	156
2	9642	472	644	0	0	142
2	9722	472	643	0.129	0.065	141
2	9802	472	643	0	0	145
2	9882	472	643	0	0	160
2	9962	471	645	0.288	0.144	196
2	10042	471	645	0	0	188
2	10122	471	644	0.129	0.065	161
2	10202	471	644	0	0	176
2	10282	471	642	0.258	0.129	142
2	10362	471	642	0	0	165
2	10442	471	642	0	0	162
2	10522	471	642	0	0	148
2	10602	471	640	0.258	0.129	169
2	10682	471	640	0	0	151
2	10762	470	641	0.182	0.091	136
2	10842	469	640	0.182	0.091	158
2	10922	469	640	0	0	175
2	11002	469	640	0	0	157
2	11082	469	640	0	0	139
2	11162	469	640	0	0	148
2	11242	468	638	0.288	0.144	171
2	11322	468	638	0	0	177
2	11402	468	638	0	0	222
2	11482	469	641	0.408	0.204	171
2	11562	469	640	0.129	0.065	142
2	11642	469	640	0	0	141
2	11722	469	640	0	0	140
2	11802	469	640	0	0	148
2	11882	469	640	0	0	191
2	11962	470	642	0.288	0.144	146
2	12042	470	642	0	0	146
2	12122	470	642	0	0	164
2	12202	470	643	0.129	0.065	173
2	12282	470	643	0	0	150
2	12362	470	643	0	0	150
2	12442	470	643	0	0	151
2	12522	470	643	0	0	145
2	12602	470	643	0	0	151
2	12682	470	643	0	0	148
2	12762	470	644	0.129	0.065	148
2	12842	470	644	0	0	146
2	12922	470	644	0	0	207
2	13002	471	644	0.129	0.065	144
2	13082	471	644	0	0	146
2	13162	470	643	0.182	0.091	139
2	13242	470	643	0	0	161
2	13322	470	643	0	0	168
2	13402	470	643	0	0	193
2	13482	470	644	0.129	0.065	183
2	13562	472	645	0.288	0.144	146
2	13642	472	645	0	0	177
2	13722	472	646	0.129	0.065	147
2	13802	471	646	0.129	0.065	146
2	13882	471	646	0	0	155
2	13962	470	646	0.129	0.065	157
2	14042	470	646	0	0	174
2	14122	470	647	0.129	0.065	165
2	14202	470	647	0	0	192
2	14282	470	647	0	0	169
2	14362	470	647	0	0	166
2	14442	470	647	0	0	181
2	14522	470	646	0.129	0.065	164
2	14602	470	646	0	0	170
2	14682	470	646	0	0	175
2	14762	470	646	0	0	180
2	14842	470	647	0.129	0.065	160
2	14922	470	647	0	0	172
2	15002	471	648	0.182	0.091	167
2	15082	471	648	0	0	166
2	15162	470	648	0.129	0.065	173
2	15242	470	648	0	0	171
2	15322	470	648	0	0	167
2	15402	470	648	0	0	166
2	15482	470	648	0	0	167
2	15562	470	647	0.129	0.065	193
2	15640	470	648	0.129	0.065	147
2	15720	470	648	0	0	148
2	15800	470	648	0	0	193
2	15880	470	648	0	0	153
2	15960	470	648	0	0	155
2	16040	470	648	0	0	179
2	16120	470	648	0	0	179
2	16200	470	650	0.258	0.129	203
2	16280	471	649	0.182	0.091	155
2	16360	471	649	0	0	168
2	16440	471	649	0	0	205
2	16520	471	649	0	0	208
2	16600	471	649	0	0	225
2	16680	471	650	0.129	0.065	163
2	16760	471	650	0	0	190
2	16840	470	650	0.129	0.065	146
2	16920	470	650	0	0	153
2	17000	470	651	0.129	0.065	153
2	17080	470	651	0	0	151
2	17160	470	651	0	0	150
2	17240	470	651	0	0	153
2	17320	470	651	0	0	176
2	17400	470	651	0	0	161
2	17480	470	651	0	0	164
2	17560	470	651	0	0	159
2	17640	470	651	0	0	181
2	17720	470	651	0	0	190
2	17800	470	651	0	0	235
2	17880	469	652	0.182	0.091	157
2	17960	469	652	0	0	157
2	18040	469	652	0	0	150
2	18120	469	652	0	0	152
2	18200	469	652	0	0	154
2	18280	469	652	0	0	162
2	18360	469	652	0	0	175
2	18440	469	652	0	0	200
2	18520	468	653	0.182	0.091	162
2	18600	468	654	0.129	0.065	159
2	18680	468	654	0	0	158
2	18760	468	654	0	0	158
2	18840	468	654	0	0	153
2	18920	468	654	0	0	165
2	19000	468	654	0	0	176
2	19080	468	654	0	0	197
2	19160	468	654	0	0	218
2	19240	468	654	0	0	211
2	19320	468	655	0.129	0.065	172
2	19400	469	655	0.129	0.065	156
2	19480	469	655	0	0	150
2	19560	469	655	0	0	153
2	19640	469	655	0	0	165
2	19720	469	655	0	0	170
2	19800	469	655	0	0	167
2	19880	469	655	0	0	185
2	19960	469	656	0.129	0.065	163
2	20040	469	656	0	0	170
2	20120	469	656	0	0	172
2	20200	469	656	0	0	162
2	20280	469	657	0.129	0.065	186
2	20360	469	657	0	0	173
2	20440	469	657	0	0	162
3	4135	462	670	-1	-1	166
3	4215	464	670	0.258	0.129	169
3	4295	463	670	0.129	0.065	162
3	4375	463	670	0	0	207
3	4455	463	669	0.129	0.065	200
3	4535	461	669	0.258	0.129	181
3	4615	461	669	0	0	183
3	4695	461	669	0	0	216
3	4775	463	670	0.288	0.144	168
3	4855	463	670	0	0	161
3	4935	463	670	0	0	177
3	5015	463	670	0	0	158
3	5095	463	670	0	0	155
3	5175	463	670	0	0	216
3	5255	462	671	0.182	0.091	166
3	5335	462	671	0	0	179
3	5415	462	671	0	0	202
3	5495	462	670	0.129	0.065	181
3	5575	462	670	0	0	184
3	5655	461	671	0.182	0.091	186
3	5735	461	671	0	0	239
3	5815	460	668	0.408	0.204	191
3	5895	460	668	0	0	199
3	5975	460	667	0.129	0.065	178
3	6055	460	667	0	0	185
3	6135	460	667	0	0	186
3	6215	460	667	0	0	175
3	6295	460	667	0	0	192
3	6375	460	665	0.258	0.129	175
3	6455	460	665	0	0	223
3	6535	459	664	0.182	0.091	197
3	6615	460	663	0.182	0.091	181
3	6695	459	664	0.182	0.091	183
3	6775	459	664	0	0	189
3	6855	457	663	0.288	0.144	201
3	6935	457	663	0	0	201
3	7011	457	661	0.258	0.129	193
3	7091	458	661	0.129	0.065	172
3	7171	458	661	0	0	252
3	7251	458	662	0.129	0.065	210
3	7331	458	662	0	0	153
3	7411	458	662	0	0	139
3	7491	457	661	0.182	0.091	143
3	7571	457	661	0	0	156
3	7651	456	661	0.129	0.065	141
3	7731	456	661	0	0	140
3	7811	456	661	0	0	164
3	7891	455	660	0.182	0.091	148
3	7971	455	659	0.129	0.065	141
3	8051	455	659	0	0	160
3	8131	455	659	0	0	164
3	8211	455	659	0	0	170
3	8291	455	659	0	0	146
3	8371	455	659	0	0	155
3	8451	455	659	0	0	185
3	8531	454	658	0.182	0.091	139
3	8611	454	659	0.129	0.065	146
3	8691	454	657	0.258	0.129	191
3	8771	454	658	0.129	0.065	150
3	8851	454	658	0	0	154
3	8931	454	658	0	0	200
3	9011	452	657	0.288	0.144	180
3	9091	451	656	0.182	0.091	163
3	9171	450	657	0.182	0.091	166
3	9251	450	657	0	0	203
3	9331	449	655	0.288	0.144	154
3	9411	449	655	0	0	161
3	9491	449	655	0	0	173
3	9566	447	654	0.288	0.144	170
3	9646	447	654	0	0	194
3	9726	448	653	0.182	0.091	128
3	9806	448	653	0	0	127
3	9886	447	654	0.182	0.091	158
3	9966	447	654	0	0	202
3	10046	446	653	0.182	0.091	164
3	10126	445	653	0.129	0.065	153
3	10206	444	652	0.182	0.091	171
3	10286	444	652	0	0	179
3	10366	444	651	0.129	0.065	148
3	10446	443	651	0.129	0.065	184
3	10526	444	651	0.129	0.065	158
3	10606	444	651	0	0	161
3	10686	444	651	0	0	153
3	10766	445	651	0.129	0.065	173
3	10846	445	651	0	0	160
3	10926	445	651	0	0	133
3	11006	445	651	0	0	145
3	11086	445	651	0	0	159
3	11166	445	651	0	0	148
3	11246	445	650	0.129	0.065	126
3	11326	445	650	0	0	133
3	11406	445	650	0	0	148
3	11486	444	650	0.129	0.065	161
3	11566	445	649	0.182	0.091	122
3	11646	445	649	0	0	124
3	11726	445	649	0	0	139
3	11806	445	649	0	0	149
3	11886	445	650	0.129	0.065	151
3	11966	445	650	0	0	145
3	12046	445	650	0	0	163
3	12126	445	650	0	0	169
3	12206	445	651	0.129	0.065	139
3	12286	445	651	0	0	146
3	12366	445	651	0	0	131
3	12446	445	651	0	0	189
3	12526	445	652	0.129	0.065	146
3	12606	445	652	0	0	144
3	12686	445	653	0.129	0.065	137
3	12766	445	651	0.258	0.129	186
3	12846	445	653	0.258	0.129	142
3	12926	448	655	0.465	0.233	188
3	13006	447	654	0.182	0.091	128
3	13086	447	655	0.129	0.065	198
3	13166	446	653	0.288	0.144	195
3	13246	447	655	0.288	0.144	131
3	13326	447	655	0	0	148
3	13406	447	656	0.129	0.065	147
3	13486	447	656	0	0	167
3	13566	447	656	0	0	145
3	13646	448	657	0.182	0.091	176
3	13726	448	657	0	0	136
3	13806	448	657	0	0	128
3	13886	448	658	0.129	0.065	138
3	13966	448	658	0	0	152
3	14046	447	659	0.182	0.091	165
3	14126	447	659	0	0	158
3	14206	447	659	0	0	159
3	14286	447	659	0	0	173
3	14366	447	659	0	0	149
3	14446	447	659	0	0	149
3	14526	447	659	0	0	139
3	14606	447	660	0.129	0.065	181
3	14686	447	660	0	0	163
3	14766	447	660	0	0	177
3	14846	447	660	0	0	152
3	14926	446	660	0.129	0.065	196
3	15006	447	662	0.288	0.144	166
3	15086	447	662	0	0	157
3	15166	447	662	0	0	172
3	15246	447	662	0	0	163
3	15326	447	662	0	0	174
3	15406	447	662	0	0	152
3	15486	447	662	0	0	156
3	15566	447	662	0	0	162
3	15646	447	662	0	0	156
3	15726	447	662	0	0	168
3	15806	447	662	0	0	206
3	15886	448	662	0.129	0.065	147
3	15966	448	662	0	0	153
3	16046	447	662	0.129	0.065	229
3	16126	448	663	0.182	0.091	151
3	16206	448	663	0	0	158
3	16286	448	663	0	0	165
3	16366	448	663	0	0	146
3	16446	448	664	0.129	0.065	155
3	16526	448	664	0	0	157
3	16606	448	664	0	0	147
3	16686	448	664	0	0	149
3	16766	448	664	0	0	151
3	16846	447	664	0.129	0.065	165
3	16926	447	664	0	0	161
3	17006	447	664	0	0	168
3	17086	447	664	0	0	164
3	17166	447	664	0	0	162
3	17246	447	664	0	0	156
3	17326	447	664	0	0	165
3	17406	447	665	0.129	0.065	155
3	17486	447	665	0	0	160
3	17566	447	665	0	0	171
3	17646	447	665	0	0	155
3	17726	447	665	0	0	154
3	17806	447	665	0	0	137
3	17886	446	665	0.129	0.065	166
3	17966	446	665	0	0	172
3	18046	446	665	0	0	177
3	18126	446	666	0.129	0.065	169
3	18206	446	666	0	0	161
3	18286	446	666	0	0	177
3	18366	446	667	0.129	0.065	167
3	18446	446	667	0	0	152
3	18526	446	667	0	0	150
3	18606	446	667	0	0	138
3	18686	446	668	0.129	0.065	158
3	18766	446	668	0	0	170
3	18846	446	668	0	0	157
3	18926	446	669	0.129	0.065	175
3	19006	446	669	0	0	171
3	19086	446	669	0	0	174
3	19166	447	669	0.129	0.065	146
3	19246	447	670	0.129	0.065	160
3	19326	447	670	0	0	161
3	19406	447	670	0	0	166
3	19486	447	670	0	0	162
3	19566	447	670	0	0	163
3	19646	447	670	0	0	172
3	19726	448	671	0.182	0.091	163
3	19806	448	671	0	0	200
3	19886	448	671	0	0	184
3	19966	447	671	0.129	0.065	170
3	20046	447	671	0	0	179
3	20126	447	671	0	0	172
3	20206	447	671	0	0	168
3	20286	447	671	0	0	194
3	20366	447	671	0	0	221
3	20446	447	673	0.258	0.129	168
4	4122	488	676	-1	-1	174
4	4202	487	677	0.182	0.091	219
4	4282	488	677	0.129	0.065	173
4	4362	488	677	0	0	199
4	4442	486	676	0.288	0.144	224
4	4522	486	676	0	0	226
4	4602	486	676	0	0	250
4	4682	486	677	0.129	0.065	194
4	4762	487	677	0.129	0.065	184
4	4842	487	678	0.129	0.065	164
4	4922	486	678	0.129	0.065	215
4	5002	486	678	0	0	197
4	5082	486	678	0	0	210
4	5162	486	678	0	0	255
4	5242	486	678	0	0	201
4	5322	486	678	0	0	186
4	5402	486	678	0	0	181
4	5482	486	678	0	0	194
4	5562	486	678	0	0	225
4	5642	486	678	0	0	216
4	5722	486	678	0	0	199
4	5802	486	678	0	0	189
4	5882	485	678	0.129	0.065	179
4	5962	485	678	0	0	183
4	6042	485	678	0	0	195
4	6122	484	678	0.129	0.065	170
4	6202	484	678	0	0	173
4	6282	484	678	0	0	181
4	6362	484	678	0	0	214
4	6442	484	676	0.258	0.129	189
4	6522	484	676	0	0	232
4	6602	482	674	0.365	0.182	245
4	6682	482	674	0	0	236
4	6762	482	675	0.129	0.065	214
4	6842	482	675	0	0	212
4	6922	482	675	0	0	198
4	7002	482	675	0	0	189
4	7082	482	675	0	0	198
4	7162	482	675	0	0	238
4	7242	482	675	0	0	225
4	7322	482	676	0.129	0.065	194
4	7402	482	676	0	0	197
4	7482	482	676	0	0	189
4	7562	482	676	0	0	208
4	7642	482	676	0	0	214
4	7722	482	676	0	0	205
4	7799	481	676	0.129	0.065	152
4	7879	481	676	0	0	176
4	7959	481	676	0	0	170
4	8039	480	676	0.129	0.065	153
4	8119	480	676	0	0	154
4	8199	480	676	0	0	154
4	8279	480	676	0	0	160
4	8359	480	676	0	0	152
4	8439	480	676	0	0	169
4	8519	480	676	0	0	164
4	8599	480	676	0	0	192
4	8679	480	676	0	0	176
4	8759	480	676	0	0	215
4	8839	480	676	0	0	220
4	8919	478	677	0.288	0.144	176
4	8999	478	678	0.129	0.065	181
4	9079	478	678	0	0	167
4	9159	478	678	0	0	184
4	9239	478	678	0	0	178
4	9319	478	678	0	0	162
4	9399	478	678	0	0	155
4	9479	478	678	0	0	184
4	9559	477	678	0.129	0.065	173
4	9639	476	677	0.182	0.091	153
4	9719	476	677	0	0	165
4	9799	476	677	0	0	159
4	9879	476	677	0	0	161
4	9959	476	677	0	0	167
4	10039	476	677	0	0	179
4	10119	476	677	0	0	173
4	10199	476	677	0	0	207
4	10279	476	677	0	0	202
4	10359	475	676	0.182	0.091	165
4	10439	475	676	0	0	194
4	10519	475	676	0	0	194
4	10599	475	676	0	0	185
4	10679	475	676	0	0	173
4	10759	475	676	0	0	172
4	10839	475	676	0	0	179
4	10919	475	676	0	0	160
4	10999	475	676	0	0	175
4	11079	475	676	0	0	189
4	11159	475	676	0	0	209
4	11239	474	675	0.182	0.091	179
4	11319	474	675	0	0	180
4	11399	474	674	0.129	0.065	183
4	11479	474	674	0	0	165
4	11559	474	674	0	0	168
4	11639	474	674	0	0	163
4	11719	474	674	0	0	199
4	11799	474	674	0	0	207
4	11879	474	674	0	0	216
4	11959	474	674	0	0	223
4	12039	473	674	0.129	0.065	226
4	12119	473	674	0	0	242
4	12199	474	676	0.288	0.144	202
4	12279	474	676	0	0	201
4	12359	474	676	0	0	214
4	12439	474	676	0	0	225
4	12519	474	677	0.129	0.065	210
4	12599	474	677	0	0	222
4	12679	475	678	0.182	0.091	189
4	12759	475	678	0	0	181
4	12839	475	678	0	0	181
4	12919	475	678	0	0	226
4	12999	474	679	0.182	0.091	224
4	13079	476	678	0.288	0.144	173
4	13159	476	678	0	0	166
4	13239	476	678	0	0	183
4	13319	476	678	0	0	179
4	13399	476	678	0	0	185
4	13479	476	678	0	0	189
4	13559	476	678	0	0	212
4	13639	476	678	0	0	225
4	13719	476	678	0	0	222
4	13799	476	680	0.258	0.129	189
4	13879	476	680	0	0	188
4	13959	476	681	0.129	0.065	187
4	14036	477	680	0.182	0.091	190
4	14116	477	680	0	0	201
4	14196	477	680	0	0	166
4	14276	477	680	0	0	205
4	14356	477	680	0	0	211
4	14436	477	680	0	0	193
4	14516	477	680	0	0	211
4	14596	477	680	0	0	231
4	14676	477	680	0	0	224
4	14756	477	680	0	0	244
4	14836	477	680	0	0	251
4	14916	477	680	0	0	247
4	14996	477	682	0.258	0.129	155
4	15076	477	682	0	0	153
4	15156	477	682	0	0	156
4	15236	477	682	0	0	159
4	15316	477	682	0	0	156
4	15396	477	682	0	0	188
4	15476	477	682	0	0	215
4	15556	477	682	0	0	227
4	15636	477	682	0	0	229
4	15716	476	683	0.182	0.091	162
4	15796	476	683	0	0	198
4	15876	476	684	0.129	0.065	159
4	15956	476	684	0	0	180
4	16036	476	684	0	0	184
4	16116	476	684	0	0	159
4	16196	476	684	0	0	172
4	16276	476	684	0	0	170
4	16356	476	684	0	0	174
4	16436	476	684	0	0	163
4	16516	476	684	0	0	161
4	16596	476	684	0	0	181
4	16676	476	684	0	0	179
4	16756	476	684	0	0	189
4	16836	476	684	0	0	194
4	16916	476	684	0	0	214
4	16996	476	684	0	0	209
4	17076	476	684	0	0	226
4	17156	475	686	0.288	0.144	173
4	17236	475	686	0	0	170
4	17316	475	686	0	0	174
4	17396	475	686	0	0	170
4	17476	475	686	0	0	177
4	17556	475	686	0	0	179
4	17636	475	686	0	0	170
4	17716	475	686	0	0	170
4	17796	475	686	0	0	177
4	17876	475	686	0	0	168
4	17956	475	686	0	0	158
4	18036	475	686	0	0	181
4	18116	475	686	0	0	198
4	18196	475	686	0	0	194
4	18276	475	686	0	0	193
4	18356	475	686	0	0	224
4	18436	475	687	0.129	0.065	217
4	18516	474	687	0.129	0.065	165
4	18596	474	687	0	0	193
4	18676	474	688	0.129	0.065	159
4	18756	474	688	0	0	164
4	18836	474	688	0	0	153
4	18916	474	688	0	0	161
4	18996	474	688	0	0	165
4	19076	474	688	0	0	180
4	19156	474	688	0	0	223
4	19236	474	689	0.129	0.065	162
4	19316	474	689	0	0	162
4	19396	474	689	0	0	173
4	19476	474	689	0	0	169
4	19556	474	689	0	0	171
4	19636	474	689	0	0	182
4	19716	474	690	0.129	0.065	191
4	19796	474	690	0	0	183
4	19876	474	690	0	0	180
4	19956	474	690	0	0	181
4	20036	474	690	0	0	194
4	20116	474	690	0	0	190
4	20196	474	690	0	0	179
4	20276	474	690	0	0	183
4	20356	474	690	0	0	187
4	20436	474	690	0	0	183
5	4126	428	665	-1	-1	187
5	4206	429	666	0.182	0.091	198
5	4286	428	665	0.182	0.091	171
5	4366	428	665	0	0	209
5	4446	428	665	0	0	196
5	4526	428	665	0	0	192
5	4606	427	665	0.129	0.065	176
5	4686	427	665	0	0	200
5	4766	427	667	0.258	0.129	215
5	4846	427	667	0	0	165
5	4926	427	667	0	0	255
5	5006	427	666	0.129	0.065	213
5	5086	428	666	0.129	0.065	162
5	5166	428	666	0	0	255
5	5246	428	666	0	0	235
5	5326	428	667	0.129	0.065	158
5	5406	428	667	0	0	163
5	5486	428	667	0	0	175
5	5566	428	667	0	0	202
5	5646	428	667	0	0	202
5	5726	427	667	0.129	0.065	243
5	5806	427	665	0.258	0.129	175
5	5886	426	665	0.129	0.065	216
5	5966	426	664	0.129	0.065	176
5	6046	426	664	0	0	177
5	6126	426	664	0	0	205
5	6206	426	664	0	0	163
5	6286	426	664	0	0	161
5	6366	426	664	0	0	142
5	6446	426	664	0	0	248
5	6526	424	661	0.465	0.233	170
5	6606	424	661	0	0	237
5	6686	424	661	0	0	181
5	6766	424	662	0.129	0.065	162
5	6846	424	662	0	0	167
5	6926	424	661	0.129	0.065	146
5	7006	424	661	0	0	148
5	7086	424	661	0	0	159
5	7166	424	661	0	0	236
5	7246	424	662	0.129	0.065	157
5	7326	424	662	0	0	190
5	7406	424	662	0	0	167
5	7486	424	662	0	0	166
5	7566	424	661	0.129	0.065	186
5	7646	424	662	0.129	0.065	178
5	7726	423	662	0.129	0.065	165
5	7806	423	662	0	0	231
5	7886	422	661	0.182	0.091	177
5	7966	422	661	0	0	189
5	8046	422	660	0.129	0.065	157
5	8124	423	659	0.182	0.091	143
5	8204	423	659	0	0	165
5	8284	423	659	0	0	162
5	8364	422	659	0.129	0.065	146
5	8444	422	659	0	0	149
5	8524	422	659	0	0	155
5	8604	422	659	0	0	243
5	8684	422	661	0.258	0.129	134
5	8764	423	661	0.129	0.065	208
5	8844	422	660	0.182	0.091	190
5	8924	422	661	0.129	0.065	152
5	9004	422	661	0	0	146
5	9084	422	661	0	0	173
5	9164	422	661	0	0	221
5	9244	421	661	0.129	0.065	214
5	9324	421	662	0.129	0.065	146
5	9404	421	662	0	0	180
5	9484	420	661	0.182	0.091	154
5	9564	420	661	0	0	170
5	9644	420	661	0	0	218
5	9724	419	659	0.288	0.144	148
5	9804	419	659	0	0	155
5	9884	419	659	0	0	196
5	9964	419	659	0	0	233
5	10044	418	660	0.182	0.091	156
5	10124	418	660	0	0	221
5	10204	418	659	0.129	0.065	214
5	10284	417	659	0.129	0.065	174
5	10364	417	659	0	0	195
5	10444	417	659	0	0	160
5	10524	417	659	0	0	184
5	10604	417	659	0	0	198
5	10684	417	659	0	0	198
5	10764	417	659	0	0	225
5	10844	417	656	0.387	0.194	179
5	10924	417	656	0	0	198
5	11004	417	656	0	0	187
5	11084	417	656	0	0	153
5	11164	417	656	0	0	160
5	11244	417	656	0	0	212
5	11324	417	655	0.129	0.065	204
5	11404	417	655	0	0	210
5	11484	417	655	0	0	218
5	11564	417	655	0	0	189
5	11644	417	655	0	0	197
5	11724	417	655	0	0	164
5	11804	417	655	0	0	193
5	11884	416	655	0.129	0.065	201
5	11964	416	656	0.129	0.065	167
5	12044	416	656	0	0	186
5	12124	416	656	0	0	215
5	12204	416	656	0	0	201
5	12284	416	656	0	0	192
5	12364	416	657	0.129	0.065	188
5	12444	417	658	0.182	0.091	176
5	12524	417	659	0.129	0.065	174
5	12604	417	659	0	0	184
5	12684	417	657	0.258	0.129	165
5	12764	417	657	0	0	173
5	12844	417	657	0	0	217
5	12924	417	658	0.129	0.065	225
5	13004	418	658	0.129	0.065	163
5	13084	418	658	0	0	165
5	13164	418	658	0	0	154
5	13244	418	658	0	0	160
5	13324	418	658	0	0	177
5	13404	418	658	0	0	176
5	13484	418	658	0	0	206
5	13564	418	658	0	0	223
5	13642	418	660	0.258	0.129	146
5	13722	418	660	0	0	161
5	13802	418	660	0	0	179
5	13882	419	660	0.129	0.065	162
5	13962	419	660	0	0	214
5	14042	419	661	0.129	0.065	150
5	14122	419	661	0	0	159
5	14202	419	661	0	0	147
5	14282	419	661	0	0	157
5	14362	419	661	0	0	147
5	14442	419	661	0	0	154
5	14522	419	661	0	0	200
5	14602	419	661	0	0	179
5	14682	419	661	0	0	178
5	14762	419	661	0	0	203
5	14842	419	661	0	0	212
5	14922	418	664	0.408	0.204	242
5	15002	418	663	0.129	0.065	171
5	15082	418	663	0	0	197
5	15162	418	663	0	0	168
5	15242	418	663	0	0	185
5	15322	418	663	0	0	174
5	15402	418	663	0	0	160
5	15482	418	663	0	0	158
5	15562	418	663	0	0	154
5	15642	418	663	0	0	162
5	15722	418	663	0	0	165
5	15802	418	663	0	0	206
5	15882	418	663	0	0	181
5	15962	418	663	0	0	197
5	16042	418	663	0	0	227
5	16122	419	663	0.129	0.065	168
5	16202	419	663	0	0	166
5	16282	419	663	0	0	166
5	16362	419	663	0	0	165
5	16442	419	663	0	0	161
5	16522	419	663	0	0	160
5	16602	419	663	0	0	167
5	16682	419	663	0	0	167
5	16762	419	663	0	0	196
5	16842	419	663	0	0	189
5	16922	419	663	0	0	194
5	17002	419	663	0	0	173
5	17082	419	663	0	0	188
5	17162	419	663	0	0	173
5	17242	419	663	0	0	166
5	17322	419	663	0	0	180
5	17402	419	663	0	0	193
5	17482	419	663	0	0	198
5	17562	419	663	0	0	180
5	17642	419	663	0	0	191
5	17722	419	663	0	0	198
5	17802	419	663	0	0	228
5	17882	419	663	0	0	238
5	17962	419	663	0	0	194
5	18042	419	663	0	0	203
5	18122	419	663	0	0	230
5	18202	419	663	0	0	192
5	18282	419	663	0	0	181
5	18362	419	663	0	0	207
5	18442	419	663	0	0	231
5	18522	419	663	0	0	234
5	18602	419	663	0	0	243
5	18682	418	664	0.182	0.091	185
5	18762	418	664	0	0	240
5	18842	418	665	0.129	0.065	179
5	18922	418	666	0.129	0.065	156
5	19002	418	666	0	0	160
5	19082	418	666	0	0	172
5	19162	418	666	0	0	188
5	19242	418	668	0.258	0.129	223
5	19322	418	666	0.258	0.129	181
5	19402	418	666	0	0	207
5	19482	418	667	0.129	0.065	170
5	19562	418	667	0	0	170
5	19642	418	667	0	0	200
5	19722	418	667	0	0	229
5	19802	418	667	0	0	223
5	19882	418	667	0	0	239
5	19962	418	668	0.129	0.065	186
5	20042	418	668	0	0	219
5	20122	418	668	0	0	214
5	20202	419	669	0.182	0.091	176
5	20282	419	669	0	0	177
5	20362	419	670	0.129	0.065	176
5	20442	419	670	0	0	172
6	4122	484	729	-1	-1	183
6	4202	485	729	0.129	0.065	176
6	4282	484	730	0.182	0.091	200
6	4362	484	730	0	0	198
6	4442	484	730	0	0	184
6	4522	484	730	0	0	203
6	4602	484	730	0	0	174
6	4682	484	731	0.129	0.065	196
6	4762	484	731	0	0	201
6	4842	484	731	0	0	167
6	4922	484	731	0	0	218
6	5002	484	731	0	0	196
6	5082	484	731	0	0	204
6	5162	484	731	0	0	242
6	5242	484	732	0.129	0.065	200
6	5322	484	732	0	0	172
6	5402	484	732	0	0	166
6	5482	484	732	0	0	171
6	5562	483	733	0.182	0.091	164
6	5642	483	733	0	0	154
6	5722	483	733	0	0	202
6	5802	483	732	0.129	0.065	167
6	5882	483	732	0	0	180
6	5962	483	732	0	0	198
6	6042	482	731	0.182	0.091	175
6	6122	482	731	0	0	199
6	6202	482	731	0	0	162
6	6282	482	731	0	0	174
6	6362	482	731	0	0	171
6	6442	482	729	0.258	0.129	187
6	6522	481	728	0.182	0.091	189
6	6602	481	728	0	0	198
6	6682	481	728	0	0	243
6	6762	480	729	0.182	0.091	186
6	6842	480	730	0.129	0.065	158
6	6922	480	730	0	0	174
6	7002	480	729	0.129	0.065	169
6	7082	480	729	0	0	173
6	7162	480	729	0	0	242
6	7242	480	731	0.258	0.129	166
6	7322	480	731	0	0	188
6	7402	480	731	0	0	195
6	7482	479	730	0.182	0.091	180
6	7562	479	730	0	0	154
6	7642	479	730	0	0	162
6	7722	479	730	0	0	162
6	7802	479	730	0	0	158
6	7882	479	730	0	0	190
6	7962	478	729	0.182	0.091	163
6	8042	478	729	0	0	176
6	8122	478	729	0	0	161
6	8202	478	729	0	0	167
6	8282	478	729	0	0	174
6	8362	478	729	0	0	167
6	8442	478	729	0	0	208
6	8522	478	729	0	0	199
6	8602	478	729	0	0	221
6	8682	477	729	0.129	0.065	191
6	8762	477	729	0	0	201
6	8842	477	730	0.129	0.065	187
6	8922	477	731	0.129	0.065	209
6	9002	477	731	0	0	220
6	9082	476	730	0.182	0.091	184
6	9159	477	731	0.182	0.091	150
6	9239	477	731	0	0	154
6	9319	477	731	0	0	185
6	9399	477	730	0.129	0.065	190
6	9479	476	730	0.129	0.065	151
6	9559	476	730	0	0	176
6	9639	475	730	0.129	0.065	188
6	9719	474	728	0.288	0.144	172
6	9799	474	728	0	0	168
6	9879	474	728	0	0	213
6	9959	474	729	0.129	0.065	165
6	10039	474	729	0	0	166
6	10119	473	729	0.129	0.065	172
6	10199	473	729	0	0	149
6	10279	473	728	0.129	0.065	176
6	10359	473	728	0	0	169
6	10439	473	728	0	0	184
6	10519	473	728	0	0	188
6	10599	473	728	0	0	186
6	10679	473	728	0	0	164
6	10759	473	728	0	0	158
6	10839	473	728	0	0	152
6	10919	473	728	0	0	168
6	10999	473	728	0	0	157
6	11079	473	728	0	0	155
6	11159	473	728	0	0	168
6	11239	473	728	0	0	205
6	11319	473	727	0.129	0.065	164
6	11399	473	727	0	0	164
6	11479	473	727	0	0	168
6	11559	473	727	0	0	159
6	11639	473	727	0	0	180
6	11719	473	727	0	0	153
6	11799	473	727	0	0	164
6	11879	473	727	0	0	175
6	11959	473	727	0	0	170
6	12039	473	727	0	0	187
6	12119	473	727	0	0	235
6	12199	473	729	0.258	0.129	200
6	12279	473	728	0.129	0.065	166
6	12359	473	728	0	0	196
6	12439	473	728	0	0	242
6	12519	474	730	0.288	0.144	160
6	12599	474	730	0	0	154
6	12679	474	730	0	0	157
6	12759	474	730	0	0	162
6	12839	474	730	0	0	161
6	12919	474	730	0	0	217
6	12999	474	730	0	0	184
6	13079	474	730	0	0	168
6	13159	474	730	0	0	174
6	13239	474	730	0	0	167
6	13319	474	730	0	0	181
6	13399	474	730	0	0	184
6	13479	474	730	0	0	197
6	13559	475	731	0.182	0.091	165
6	13639	475	731	0	0	189
6	13719	475	732	0.129	0.065	165
6	13799	474	732	0.129	0.065	203
6	13879	474	732	0	0	193
6	13959	474	732	0	0	227
6	14039	474	733	0.129	0.065	183
6	14119	474	733	0	0	182
6	14199	475	734	0.182	0.091	177
6	14279	475	734	0	0	169
6	14359	475	734	0	0	169
6	14439	475	734	0	0	166
6	14519	475	734	0	0	168
6	14599	475	734	0	0	173
6	14679	475	734	0	0	174
6	14759	475	734	0	0	169
6	14839	475	734	0	0	170
6	14919	475	734	0	0	203
6	14999	475	735	0.129	0.065	171
6	15079	475	735	0	0	175
6	15159	475	735	0	0	175
6	15239	475	735	0	0	187
6	15319	475	735	0	0	176
6	15399	475	735	0	0	182
6	15479	475	735	0	0	190
6	15559	475	735	0	0	194
6	15639	475	735	0	0	190
6	15719	475	735	0	0	209
6	15799	475	735	0	0	244
6	15879	475	735	0	0	219
6	15959	475	736	0.129	0.065	190
6	16039	475	736	0	0	208
6	16116	474	735	0.182	0.091	247
6	16196	474	736	0.129	0.065	206
6	16276	474	736	0	0	209
6	16356	475	737	0.182	0.091	175
6	16436	475	737	0	0	177
6	16516	475	737	0	0	170
6	16596	475	737	0	0	162
6	16676	475	737	0	0	171
6	16756	475	737	0	0	191
6	16836	475	737	0	0	186
6	16916	475	737	0	0	206
6	16996	475	737	0	0	191
6	17076	475	737	0	0	229
6	17156	475	737	0	0	248
6	17236	474	737	0.129	0.065	201
6	17316	474	737	0	0	239
6	17396	474	738	0.129	0.065	190
6	17476	474	738	0	0	196
6	17556	474	738	0	0	200
6	17636	474	738	0	0	183
6	17716	474	738	0	0	170
6	17796	474	738	0	0	197
6	17876	473	738	0.129	0.065	182
6	17956	473	738	0	0	185
6	18036	473	738	0	0	182
6	18116	473	739	0.129	0.065	192
6	18196	473	739	0	0	191
6	18276	473	739	0	0	193
6	18356	473	739	0	0	160
6	18436	473	739	0	0	172
6	18516	473	739	0	0	180
6	18596	473	739	0	0	234
6	18676	473	740	0.129	0.065	159
6	18756	473	740	0	0	182
6	18836	473	742	0.258	0.129	180
6	18916	473	742	0	0	202
6	18996	473	742	0	0	188
6	19076	473	742	0	0	168
6	19156	473	742	0	0	160
6	19236	473	742	0	0	155
6	19316	473	742	0	0	158
6	19396	473	742	0	0	166
6	19476	473	742	0	0	165
6	19556	473	742	0	0	167
6	19636	473	742	0	0	188
6	19716	473	742	0	0	207
6	19796	473	742	0	0	190
6	19876	473	742	0	0	192
6	19956	473	742	0	0	190
6	20036	473	742	0	0	199
6	20116	473	742	0	0	204
6	20196	473	742	0	0	214
6	20276	473	743	0.129	0.065	198
6	20356	474	743	0.129	0.065	179
6	20436	474	744	0.129	0.065	164
