# Supplementary material for: Spatiotemporal dynamics of self-organized branching in pancreas-derived organoids
Source: Nat Commun. 2022 Sep 5;13:5219. doi: 10.1038/s41467-022-32806-y (PMC9445099; doi:10.1038/s41467-022-32806-y)
Supplement: Supplementary file 20 — Source Data [file 41467_2022_32806_MOESM20_ESM.zip › Source Data/Fig_2b_Bead_branch_tracking/191122_Extension/csv/Track_191122_9591_Day7-9_fluo_beads_rightwell2_full_stack_in_μm_per_sec_bot_branch_left.csv]

Track n�	Slice n�	X	Y	Distance	Velocity	Pixel Value
1	45	367	481	-1	-1	190
1	125	366	479	0.288	0.144	221
1	205	368	479	0.258	0.129	206
1	285	370	475	0.577	0.288	176
1	365	370	476	0.129	0.065	207
1	445	370	476	0	0	239
1	525	371	473	0.408	0.204	231
1	605	371	473	0	0	214
1	685	371	473	0	0	202
1	765	371	473	0	0	186
1	845	370	472	0.182	0.091	203
1	925	370	472	0	0	203
1	1005	370	475	0.387	0.194	222
1	1085	374	483	1.154	0.577	229
1	1165	368	482	0.785	0.392	243
1	1245	367	482	0.129	0.065	176
1	1325	351	495	2.659	1.33	215
1	1405	350	497	0.288	0.144	250
1	1485	350	497	0	0	220
1	1565	350	497	0	0	213
1	1645	350	497	0	0	203
1	1725	356	495	0.816	0.408	224
1	1805	356	497	0.258	0.129	232
1	1885	347	498	1.168	0.584	210
1	1965	342	498	0.645	0.323	222
1	2045	339	498	0.387	0.194	214
1	2125	343	499	0.532	0.266	231
1	2205	343	499	0	0	225
1	2285	343	499	0	0	214
1	2365	345	499	0.258	0.129	201
1	2445	345	500	0.129	0.065	195
1	2525	334	506	1.616	0.808	236
1	2605	341	501	1.11	0.555	241
1	2685	342	501	0.129	0.065	248
1	2765	342	501	0	0	191
1	2845	342	501	0	0	244
1	2925	344	501	0.258	0.129	185
1	3005	344	501	0	0	228
1	3085	345	507	0.785	0.392	228
1	3165	343	504	0.465	0.233	227
1	3245	342	506	0.288	0.144	255
1	3325	340	506	0.258	0.129	230
1	3405	338	506	0.258	0.129	249
1	3485	338	506	0	0	248
1	3565	345	505	0.912	0.456	207
1	3645	342	508	0.547	0.274	217
1	3725	340	510	0.365	0.182	218
1	3805	340	510	0	0	208
1	3885	337	513	0.547	0.274	212
1	3965	337	514	0.129	0.065	231
1	4045	339	512	0.365	0.182	214
1	4125	340	512	0.129	0.065	230
1	4205	343	512	0.387	0.194	220
1	4285	342	512	0.129	0.065	214
1	4365	342	514	0.258	0.129	209
1	4445	342	514	0	0	224
1	4525	344	510	0.577	0.288	192
1	4605	326	513	2.354	1.177	218
1	4685	326	513	0	0	238
1	4765	325	512	0.182	0.091	227
1	4845	325	512	0	0	229
1	4925	324	511	0.182	0.091	241
1	5005	324	511	0	0	221
1	5085	323	510	0.182	0.091	204
1	5165	331	511	1.04	0.52	210
1	5245	335	512	0.532	0.266	227
1	5325	339	518	0.93	0.465	212
1	5405	338	513	0.658	0.329	215
1	5485	341	512	0.408	0.204	204
1	5565	341	517	0.645	0.323	189
1	5645	341	516	0.129	0.065	193
1	5725	341	516	0	0	206
1	5805	341	516	0	0	177
1	5885	341	520	0.516	0.258	204
1	5965	340	520	0.129	0.065	215
1	6045	340	520	0	0	208
1	6125	340	520	0	0	215
1	6205	334	525	1.008	0.504	210
1	6285	332	526	0.288	0.144	152
1	6365	340	521	1.217	0.608	193
1	6445	337	522	0.408	0.204	198
1	6525	329	522	1.032	0.516	198
1	6605	327	523	0.288	0.144	183
1	6685	331	524	0.532	0.266	225
1	6765	331	524	0	0	202
1	6845	331	524	0	0	216
1	6925	324	523	0.912	0.456	211
1	7005	326	523	0.258	0.129	198
1	7085	322	525	0.577	0.288	180
1	7165	305	537	2.684	1.342	212
1	7245	310	533	0.826	0.413	179
1	7325	303	544	1.682	0.841	220
1	7405	300	542	0.465	0.233	224
1	7485	290	543	1.296	0.648	216
1	7565	285	547	0.826	0.413	238
1	7645	276	549	1.189	0.595	226
1	7725	276	549	0	0	218
1	7805	275	549	0.129	0.065	217
1	7885	275	549	0	0	228
1	7965	277	549	0.258	0.129	235
1	8045	275	554	0.695	0.347	232
1	8125	277	553	0.288	0.144	241
1	8205	272	553	0.645	0.323	210
1	8285	272	553	0	0	224
1	8365	272	550	0.387	0.194	220
1	8445	274	553	0.465	0.233	216
1	8525	274	553	0	0	239
1	8605	275	553	0.129	0.065	234
1	8685	275	553	0	0	217
1	8765	270	554	0.658	0.329	198
1	8845	274	553	0.532	0.266	217
1	8925	262	559	1.731	0.865	238
1	9005	261	559	0.129	0.065	237
1	9085	259	560	0.288	0.144	227
1	9165	256	561	0.408	0.204	231
1	9245	256	561	0	0	215
1	9325	244	576	2.478	1.239	222
1	9405	239	580	0.826	0.413	231
1	9485	236	583	0.547	0.274	234
1	9565	236	583	0	0	210
1	9645	252	575	2.308	1.154	233
1	9725	251	576	0.182	0.091	207
1	9805	250	577	0.182	0.091	209
1	9885	249	579	0.288	0.144	221
1	9965	247	578	0.288	0.144	229
1	10045	240	586	1.371	0.686	235
1	10125	240	586	0	0	231
1	10205	240	585	0.129	0.065	232
1	10285	242	580	0.695	0.347	222
1	10365	247	581	0.658	0.329	214
1	10445	245	582	0.288	0.144	197
1	10525	241	584	0.577	0.288	232
1	10605	245	583	0.532	0.266	221
1	10685	240	583	0.645	0.323	224
1	10765	242	582	0.288	0.144	209
1	10845	243	581	0.182	0.091	193
1	10925	246	580	0.408	0.204	199
1	11005	246	580	0	0	187
1	11085	247	580	0.129	0.065	239
1	11165	247	580	0	0	222
1	11245	248	580	0.129	0.065	200
1	11325	248	581	0.129	0.065	225
1	11405	246	582	0.288	0.144	226
1	11485	247	582	0.129	0.065	218
1	11565	248	580	0.288	0.144	210
1	11645	248	580	0	0	228
1	11725	248	580	0	0	208
1	11805	248	580	0	0	217
1	11885	248	580	0	0	213
1	11965	248	580	0	0	224
1	12045	248	580	0	0	228
1	12125	252	578	0.577	0.288	214
1	12205	253	578	0.129	0.065	239
1	12285	246	580	0.939	0.47	220
1	12365	247	579	0.182	0.091	216
1	12445	246	580	0.182	0.091	212
1	12525	243	580	0.387	0.194	221
1	12605	246	579	0.408	0.204	195
1	12685	252	576	0.865	0.433	222
1	12765	250	578	0.365	0.182	229
1	12845	249	580	0.288	0.144	210
1	12925	248	580	0.129	0.065	204
1	13005	248	581	0.129	0.065	192
1	13085	248	582	0.129	0.065	196
1	13165	248	581	0.129	0.065	212
1	13245	248	581	0	0	201
1	13325	248	581	0	0	211
1	13405	250	579	0.365	0.182	202
1	13485	251	578	0.182	0.091	194
1	13565	252	578	0.129	0.065	203
1	13645	253	577	0.182	0.091	193
1	13725	253	577	0	0	183
1	13805	254	578	0.182	0.091	172
1	13885	255	579	0.182	0.091	222
1	13965	252	583	0.645	0.323	232
1	14045	254	578	0.695	0.347	205
1	14125	250	581	0.645	0.323	215
1	14205	247	582	0.408	0.204	219
1	14285	251	583	0.532	0.266	199
1	14365	254	582	0.408	0.204	198
1	14445	249	581	0.658	0.329	208
1	14525	250	582	0.182	0.091	212
1	14605	250	582	0	0	222
1	14685	251	582	0.129	0.065	209
1	14765	249	585	0.465	0.233	220
1	14845	249	585	0	0	209
1	14925	251	584	0.288	0.144	209
1	15005	252	583	0.182	0.091	203
1	15085	252	582	0.129	0.065	214
1	15165	252	582	0	0	205
1	15245	250	588	0.816	0.408	237
1	15325	250	586	0.258	0.129	239
1	15405	250	586	0	0	226
1	15485	250	586	0	0	229
1	15565	250	586	0	0	219
1	15645	250	586	0	0	236
1	15725	251	583	0.408	0.204	222
1	15805	253	582	0.288	0.144	239
1	15885	255	581	0.288	0.144	226
1	15965	256	580	0.182	0.091	239
1	16045	260	576	0.73	0.365	203
1	16125	262	575	0.288	0.144	209
1	16205	262	575	0	0	215
1	16285	262	575	0	0	238
1	16365	265	571	0.645	0.323	190
1	16445	267	570	0.288	0.144	182
1	16525	270	569	0.408	0.204	199
1	16605	270	569	0	0	199
1	16685	271	569	0.129	0.065	217
1	16765	276	567	0.695	0.347	151
1	16845	278	566	0.288	0.144	187
1	16925	278	566	0	0	220
1	17005	280	565	0.288	0.144	214
1	17085	284	563	0.577	0.288	180
1	17165	287	561	0.465	0.233	139
1	17245	288	560	0.182	0.091	161
1	17325	290	560	0.258	0.129	156
1	17405	290	560	0	0	173
1	17485	292	559	0.288	0.144	178
1	17565	293	559	0.129	0.065	140
1	17645	294	559	0.129	0.065	148
1	17725	294	559	0	0	150
1	17805	294	559	0	0	119
1	17885	294	559	0	0	193
1	17965	296	563	0.577	0.288	185
1	18045	297	562	0.182	0.091	166
1	18125	297	562	0	0	163
1	18205	297	562	0	0	162
1	18285	297	562	0	0	166
1	18365	298	562	0.129	0.065	190
1	18445	298	562	0	0	203
1	18525	298	562	0	0	208
1	18605	297	560	0.288	0.144	183
1	18685	296	562	0.288	0.144	130
1	18765	296	562	0	0	178
1	18845	295	563	0.182	0.091	210
1	18925	296	563	0.129	0.065	187
1	19005	295	563	0.129	0.065	225
1	19085	296	563	0.129	0.065	246
1	19165	301	562	0.658	0.329	227
1	19245	305	559	0.645	0.323	165
1	19325	305	559	0	0	208
1	19405	307	557	0.365	0.182	154
1	19485	308	556	0.182	0.091	183
1	19565	308	556	0	0	181
1	19645	309	556	0.129	0.065	167
1	19725	309	556	0	0	159
1	19805	309	556	0	0	178
1	19885	309	556	0	0	204
1	19965	309	556	0	0	196
1	20045	307	555	0.288	0.144	194
1	20125	306	556	0.182	0.091	147
1	20205	305	556	0.129	0.065	208
1	20285	305	556	0	0	214
1	20365	306	556	0.129	0.065	185
1	20445	307	556	0.129	0.065	180
2	47	217	549	-1	-1	122
2	127	216	551	0.288	0.144	146
2	207	216	551	0	0	198
2	287	217	553	0.288	0.144	190
2	367	218	553	0.129	0.065	156
2	447	219	553	0.129	0.065	154
2	527	219	553	0	0	247
2	607	220	553	0.129	0.065	175
2	687	221	554	0.182	0.091	217
2	767	224	554	0.387	0.194	201
2	844	225	552	0.288	0.144	143
2	924	224	553	0.182	0.091	144
2	1004	224	553	0	0	216
2	1084	225	552	0.182	0.091	174
2	1164	225	553	0.129	0.065	168
2	1244	226	555	0.288	0.144	166
2	1324	226	555	0	0	155
2	1404	226	557	0.258	0.129	161
2	1484	227	557	0.129	0.065	199
2	1564	227	558	0.129	0.065	141
2	1644	226	559	0.182	0.091	185
2	1724	227	559	0.129	0.065	138
2	1804	227	559	0	0	222
2	1884	228	561	0.288	0.144	240
2	1964	230	561	0.258	0.129	222
2	2044	229	562	0.182	0.091	196
2	2124	229	562	0	0	143
2	2204	228	563	0.182	0.091	203
2	2284	228	563	0	0	255
2	2364	230	563	0.258	0.129	233
2	2444	230	562	0.129	0.065	208
2	2524	231	561	0.182	0.091	148
2	2604	231	561	0	0	183
2	2684	231	562	0.129	0.065	187
2	2764	232	563	0.182	0.091	215
2	2844	233	563	0.129	0.065	214
2	2924	233	563	0	0	183
2	3004	233	563	0	0	224
2	3084	234	563	0.129	0.065	221
2	3164	234	563	0	0	255
2	3244	236	562	0.288	0.144	198
2	3324	237	561	0.182	0.091	164
2	3404	237	561	0	0	210
2	3484	236	561	0.129	0.065	213
2	3564	238	562	0.288	0.144	181
2	3644	238	562	0	0	188
2	3724	239	562	0.129	0.065	201
2	3804	238	563	0.182	0.091	243
2	3884	238	564	0.129	0.065	186
2	3964	238	564	0	0	198
2	4044	238	563	0.129	0.065	180
2	4124	241	564	0.408	0.204	217
2	4201	240	562	0.288	0.144	130
2	4281	239	565	0.408	0.204	234
2	4361	237	564	0.288	0.144	159
2	4441	238	564	0.129	0.065	158
2	4521	239	564	0.129	0.065	159
2	4601	239	564	0	0	159
2	4681	240	564	0.129	0.065	134
2	4761	240	564	0	0	234
2	4841	240	566	0.258	0.129	175
2	4921	240	566	0	0	165
2	5001	240	566	0	0	174
2	5081	240	566	0	0	179
2	5161	240	566	0	0	197
2	5241	240	566	0	0	133
2	5321	240	566	0	0	152
2	5401	240	566	0	0	212
2	5481	240	565	0.129	0.065	183
2	5561	241	566	0.182	0.091	139
2	5641	241	567	0.129	0.065	154
2	5721	241	567	0	0	161
2	5801	241	567	0	0	133
2	5881	241	567	0	0	176
2	5961	242	567	0.129	0.065	164
2	6041	242	567	0	0	147
2	6121	242	567	0	0	177
2	6201	242	567	0	0	148
2	6281	242	567	0	0	194
2	6361	243	567	0.129	0.065	148
2	6441	243	567	0	0	169
2	6521	243	567	0	0	189
2	6601	243	567	0	0	215
2	6681	243	567	0	0	179
2	6761	243	567	0	0	216
2	6841	242	566	0.182	0.091	155
2	6921	242	566	0	0	163
2	7001	242	566	0	0	159
2	7081	242	566	0	0	176
2	7161	242	566	0	0	194
2	7241	242	566	0	0	178
2	7321	243	567	0.182	0.091	164
2	7401	243	567	0	0	183
2	7481	243	567	0	0	186
2	7561	243	567	0	0	182
2	7638	243	566	0.129	0.065	137
2	7718	242	565	0.182	0.091	145
2	7798	243	565	0.129	0.065	149
2	7878	243	565	0	0	141
2	7958	243	565	0	0	139
2	8038	243	565	0	0	126
2	8118	243	565	0	0	143
2	8198	243	565	0	0	132
2	8278	243	565	0	0	179
2	8358	243	566	0.129	0.065	151
2	8438	243	566	0	0	117
2	8518	243	566	0	0	149
2	8598	243	566	0	0	215
2	8678	243	566	0	0	216
2	8758	243	567	0.129	0.065	123
2	8838	243	567	0	0	172
2	8918	242	568	0.182	0.091	119
2	8998	242	568	0	0	132
2	9078	242	568	0	0	133
2	9158	242	568	0	0	151
2	9238	242	569	0.129	0.065	124
2	9318	242	569	0	0	164
2	9398	242	569	0	0	221
2	9478	243	569	0.129	0.065	182
2	9558	243	569	0	0	208
2	9638	244	569	0.129	0.065	202
2	9718	244	568	0.129	0.065	119
2	9798	244	568	0	0	133
2	9878	244	568	0	0	165
2	9958	244	569	0.129	0.065	118
2	10038	244	569	0	0	130
2	10118	244	569	0	0	158
2	10198	244	569	0	0	167
2	10278	244	569	0	0	135
2	10358	244	569	0	0	179
2	10438	244	570	0.129	0.065	189
2	10518	245	570	0.129	0.065	147
2	10598	245	570	0	0	153
2	10678	245	570	0	0	115
2	10758	245	570	0	0	141
2	10838	245	570	0	0	158
2	10918	245	570	0	0	175
2	10998	244	570	0.129	0.065	125
2	11078	244	570	0	0	113
2	11158	244	570	0	0	139
2	11238	244	570	0	0	164
2	11318	244	570	0	0	171
2	11398	244	570	0	0	206
2	11478	244	571	0.129	0.065	164
2	11558	244	571	0	0	122
2	11638	244	571	0	0	158
2	11718	244	571	0	0	139
2	11798	244	571	0	0	152
2	11878	244	571	0	0	170
2	11958	244	571	0	0	175
2	12038	244	571	0	0	152
2	12118	244	571	0	0	152
2	12198	244	571	0	0	142
2	12278	244	571	0	0	166
2	12358	244	571	0	0	155
2	12438	244	571	0	0	144
2	12518	244	571	0	0	160
2	12598	244	571	0	0	143
2	12678	244	572	0.129	0.065	163
2	12758	244	572	0	0	160
2	12838	244	572	0	0	165
2	12918	244	572	0	0	147
2	12998	244	572	0	0	148
2	13078	244	572	0	0	158
2	13158	244	572	0	0	166
2	13238	244	572	0	0	161
2	13318	244	572	0	0	167
2	13398	244	572	0	0	152
2	13478	244	572	0	0	146
2	13558	244	572	0	0	139
2	13638	244	572	0	0	129
2	13718	244	572	0	0	123
2	13798	244	572	0	0	140
2	13878	244	572	0	0	140
2	13958	244	572	0	0	153
2	14038	244	572	0	0	161
2	14118	244	572	0	0	164
2	14198	244	572	0	0	185
2	14278	244	572	0	0	201
2	14358	244	572	0	0	212
2	14438	244	573	0.129	0.065	175
2	14518	244	574	0.129	0.065	133
2	14598	244	574	0	0	163
2	14678	244	574	0	0	154
2	14758	244	574	0	0	157
2	14838	244	574	0	0	136
2	14918	244	574	0	0	171
2	14998	244	574	0	0	181
2	15078	243	575	0.182	0.091	154
2	15158	243	575	0	0	173
2	15238	243	575	0	0	162
2	15318	244	575	0.129	0.065	137
2	15398	244	575	0	0	153
2	15478	244	575	0	0	173
2	15558	244	575	0	0	169
2	15638	244	575	0	0	170
2	15718	244	575	0	0	156
2	15798	244	575	0	0	146
2	15878	244	575	0	0	159
2	15958	244	575	0	0	181
2	16038	244	575	0	0	176
2	16118	244	575	0	0	163
2	16198	244	575	0	0	189
2	16278	244	575	0	0	186
2	16358	245	573	0.288	0.144	237
2	16438	245	573	0	0	238
2	16518	244	574	0.182	0.091	188
2	16598	244	574	0	0	179
2	16678	244	574	0	0	181
2	16758	244	574	0	0	150
2	16838	244	574	0	0	168
2	16918	244	574	0	0	165
2	16998	244	574	0	0	161
2	17078	244	574	0	0	151
2	17158	244	574	0	0	162
2	17238	244	574	0	0	163
2	17318	244	574	0	0	187
2	17398	244	574	0	0	190
2	17478	244	575	0.129	0.065	157
2	17558	244	575	0	0	167
2	17638	244	575	0	0	154
2	17718	244	575	0	0	161
2	17798	244	575	0	0	172
2	17878	244	575	0	0	169
2	17958	244	575	0	0	161
2	18038	244	575	0	0	149
2	18118	244	575	0	0	148
2	18198	244	575	0	0	167
2	18278	244	575	0	0	153
2	18358	244	575	0	0	154
2	18438	244	575	0	0	179
2	18518	244	575	0	0	199
2	18598	243	576	0.182	0.091	169
2	18678	243	576	0	0	169
2	18758	243	576	0	0	160
2	18838	243	576	0	0	175
2	18918	243	576	0	0	173
2	18998	243	576	0	0	170
2	19078	243	576	0	0	176
2	19158	244	576	0.129	0.065	170
2	19238	244	576	0	0	183
2	19318	244	576	0	0	186
2	19398	244	576	0	0	193
2	19478	244	576	0	0	204
2	19558	242	575	0.288	0.144	169
2	19638	242	575	0	0	165
2	19718	242	575	0	0	170
2	19798	242	575	0	0	191
2	19878	242	575	0	0	193
2	19958	242	575	0	0	181
2	20038	242	575	0	0	174
2	20118	242	575	0	0	179
2	20198	242	575	0	0	177
2	20278	242	575	0	0	212
2	20358	243	575	0.129	0.065	183
2	20438	243	575	0	0	184
3	44	208	536	-1	-1	154
3	124	208	539	0.387	0.194	188
3	204	208	539	0	0	222
3	284	207	541	0.288	0.144	201
3	364	209	541	0.258	0.129	136
3	444	210	541	0.129	0.065	142
3	524	210	542	0.129	0.065	255
3	604	212	541	0.288	0.144	193
3	684	212	542	0.129	0.065	185
3	764	213	543	0.182	0.091	196
3	844	215	543	0.258	0.129	191
3	924	216	543	0.129	0.065	218
3	1004	216	542	0.129	0.065	204
3	1084	216	543	0.129	0.065	213
3	1161	214	543	0.258	0.129	173
3	1241	216	544	0.288	0.144	134
3	1321	216	545	0.129	0.065	123
3	1401	217	547	0.288	0.144	206
3	1481	217	547	0	0	147
3	1561	217	547	0	0	134
3	1641	217	547	0	0	139
3	1721	217	547	0	0	195
3	1801	217	548	0.129	0.065	255
3	1881	218	551	0.408	0.204	255
3	1961	219	551	0.129	0.065	171
3	2041	219	551	0	0	137
3	2121	219	551	0	0	141
3	2201	219	552	0.129	0.065	156
3	2281	219	552	0	0	189
3	2361	219	552	0	0	221
3	2441	220	551	0.182	0.091	177
3	2521	220	551	0	0	154
3	2601	221	550	0.182	0.091	215
3	2681	221	551	0.129	0.065	170
3	2761	221	551	0	0	196
3	2841	222	551	0.129	0.065	186
3	2921	222	551	0	0	211
3	3001	223	553	0.288	0.144	243
3	3081	224	553	0.129	0.065	255
3	3161	224	552	0.129	0.065	203
3	3241	224	552	0	0	255
3	3321	225	551	0.182	0.091	180
3	3401	226	551	0.129	0.065	223
3	3481	226	550	0.129	0.065	194
3	3561	226	550	0	0	216
3	3641	227	551	0.182	0.091	164
3	3721	227	551	0	0	192
3	3801	228	553	0.288	0.144	255
3	3881	227	554	0.182	0.091	197
3	3961	227	554	0	0	213
3	4041	227	553	0.129	0.065	163
3	4121	227	553	0	0	196
3	4201	228	553	0.129	0.065	180
3	4281	228	553	0	0	226
3	4361	228	553	0	0	251
3	4441	227	554	0.182	0.091	172
3	4521	227	554	0	0	198
3	4601	227	554	0	0	208
3	4681	229	555	0.288	0.144	203
3	4761	229	555	0	0	215
3	4841	229	555	0	0	213
3	4921	229	555	0	0	205
3	5001	229	555	0	0	209
3	5081	229	555	0	0	211
3	5161	229	555	0	0	223
3	5241	229	555	0	0	229
3	5321	229	556	0.129	0.065	194
3	5401	229	556	0	0	191
3	5481	229	556	0	0	197
3	5561	229	556	0	0	203
3	5637	229	556	0	0	142
3	5717	229	558	0.258	0.129	244
3	5797	229	558	0	0	226
3	5877	229	558	0	0	255
3	5957	230	557	0.182	0.091	144
3	6037	232	557	0.258	0.129	252
3	6117	229	556	0.408	0.204	216
3	6197	229	558	0.258	0.129	234
3	6277	231	558	0.258	0.129	210
3	6357	231	557	0.129	0.065	132
3	6437	231	557	0	0	172
3	6517	231	557	0	0	217
3	6597	230	556	0.182	0.091	213
3	6677	231	556	0.129	0.065	118
3	6757	231	556	0	0	234
3	6837	230	556	0.129	0.065	148
3	6917	230	556	0	0	156
3	6997	229	556	0.129	0.065	132
3	7077	229	556	0	0	185
3	7157	229	556	0	0	198
3	7237	229	556	0	0	228
3	7317	230	556	0.129	0.065	177
3	7397	230	556	0	0	129
3	7477	230	556	0	0	150
3	7557	230	556	0	0	121
3	7637	230	556	0	0	125
3	7717	230	556	0	0	152
3	7797	230	556	0	0	168
3	7877	230	556	0	0	168
3	7957	231	556	0.129	0.065	122
3	8037	231	556	0	0	118
3	8117	231	556	0	0	129
3	8197	231	556	0	0	145
3	8277	231	556	0	0	170
3	8357	231	556	0	0	151
3	8437	231	556	0	0	162
3	8517	231	556	0	0	152
3	8597	231	556	0	0	227
3	8677	231	557	0.129	0.065	184
3	8757	231	557	0	0	205
3	8837	231	557	0	0	218
3	8917	230	558	0.182	0.091	124
3	8997	230	558	0	0	127
3	9077	230	558	0	0	157
3	9157	230	558	0	0	180
3	9237	230	558	0	0	178
3	9317	230	558	0	0	147
3	9397	230	559	0.129	0.065	181
3	9477	230	559	0	0	174
3	9557	230	559	0	0	197
3	9637	231	559	0.129	0.065	183
3	9717	231	559	0	0	164
3	9797	231	559	0	0	152
3	9875	231	559	0	0	122
3	9955	231	560	0.129	0.065	147
3	10035	231	560	0	0	124
3	10115	231	560	0	0	116
3	10195	231	560	0	0	137
3	10275	231	560	0	0	129
3	10355	231	560	0	0	125
3	10435	231	560	0	0	203
3	10515	233	562	0.365	0.182	197
3	10595	232	561	0.182	0.091	118
3	10675	232	561	0	0	173
3	10755	232	561	0	0	215
3	10835	232	561	0	0	206
3	10915	232	561	0	0	208
3	10995	232	561	0	0	214
3	11075	231	561	0.129	0.065	179
3	11155	231	561	0	0	115
3	11235	231	561	0	0	126
3	11315	231	561	0	0	156
3	11395	231	561	0	0	191
3	11475	230	562	0.182	0.091	115
3	11555	230	562	0	0	120
3	11635	230	562	0	0	136
3	11715	230	562	0	0	133
3	11795	229	562	0.129	0.065	177
3	11875	229	562	0	0	160
3	11955	229	562	0	0	168
3	12035	229	562	0	0	183
3	12115	229	562	0	0	208
3	12195	229	562	0	0	164
3	12275	230	562	0.129	0.065	148
3	12355	230	562	0	0	144
3	12435	230	562	0	0	122
3	12515	230	562	0	0	113
3	12595	230	562	0	0	110
3	12675	230	562	0	0	112
3	12755	230	562	0	0	117
3	12835	230	562	0	0	125
3	12915	230	562	0	0	148
3	12995	230	562	0	0	122
3	13075	230	562	0	0	121
3	13155	230	562	0	0	113
3	13235	230	562	0	0	115
3	13315	230	562	0	0	129
3	13395	230	562	0	0	107
3	13475	230	562	0	0	119
3	13555	230	562	0	0	144
3	13635	230	562	0	0	137
3	13715	230	562	0	0	153
3	13795	230	562	0	0	158
3	13875	230	562	0	0	160
3	13955	230	562	0	0	162
3	14035	230	563	0.129	0.065	133
3	14115	230	563	0	0	128
3	14195	230	563	0	0	168
3	14275	230	563	0	0	165
3	14355	231	563	0.129	0.065	209
3	14435	231	564	0.129	0.065	157
3	14515	231	564	0	0	189
3	14595	231	564	0	0	201
3	14675	231	564	0	0	192
3	14755	231	564	0	0	213
3	14835	230	564	0.129	0.065	127
3	14915	230	564	0	0	173
3	14995	230	564	0	0	186
3	15075	230	566	0.258	0.129	164
3	15155	230	566	0	0	169
3	15235	230	566	0	0	163
3	15315	230	566	0	0	155
3	15395	231	566	0.129	0.065	183
3	15475	231	566	0	0	198
3	15555	229	565	0.288	0.144	151
3	15635	229	565	0	0	136
3	15715	229	565	0	0	159
3	15795	229	565	0	0	209
3	15875	229	565	0	0	170
3	15955	229	565	0	0	167
3	16035	229	565	0	0	237
3	16115	230	565	0.129	0.065	128
3	16195	230	564	0.129	0.065	182
3	16275	231	565	0.182	0.091	158
3	16355	231	565	0	0	160
3	16435	231	565	0	0	171
3	16515	230	565	0.129	0.065	141
3	16595	230	565	0	0	125
3	16675	230	565	0	0	141
3	16755	230	565	0	0	125
3	16835	230	565	0	0	130
3	16915	230	565	0	0	121
3	16995	230	565	0	0	127
3	17075	230	565	0	0	129
3	17155	230	565	0	0	142
3	17235	230	565	0	0	131
3	17315	230	565	0	0	149
3	17395	230	565	0	0	173
3	17475	230	565	0	0	184
3	17555	230	565	0	0	190
3	17635	230	565	0	0	172
3	17715	230	565	0	0	174
3	17795	230	565	0	0	153
3	17875	230	565	0	0	176
3	17955	230	565	0	0	162
3	18035	230	565	0	0	173
3	18115	230	565	0	0	175
3	18195	230	565	0	0	185
3	18275	230	565	0	0	180
3	18355	230	565	0	0	197
3	18435	230	565	0	0	194
3	18515	230	565	0	0	215
3	18595	230	566	0.129	0.065	170
3	18675	230	566	0	0	154
3	18755	230	567	0.129	0.065	170
3	18835	230	567	0	0	181
3	18915	230	567	0	0	178
3	18995	230	567	0	0	174
3	19075	230	567	0	0	174
3	19155	230	567	0	0	177
3	19235	230	567	0	0	186
3	19315	230	567	0	0	191
3	19395	230	567	0	0	190
3	19475	229	566	0.182	0.091	149
3	19555	228	566	0.129	0.065	164
3	19635	228	566	0	0	181
3	19715	228	566	0	0	186
3	19794	228	565	0.129	0.065	145
3	19874	228	565	0	0	140
3	19954	228	565	0	0	118
3	20034	228	565	0	0	155
3	20114	229	565	0.129	0.065	133
3	20194	229	565	0	0	143
3	20274	229	565	0	0	194
3	20354	229	566	0.129	0.065	151
3	20434	229	566	0	0	142
4	56	150	602	-1	-1	132
4	136	150	603	0.129	0.065	118
4	216	150	604	0.129	0.065	137
4	296	150	605	0.129	0.065	150
4	376	151	605	0.129	0.065	128
4	456	152	605	0.129	0.065	152
4	536	153	605	0.129	0.065	138
4	616	153	605	0	0	145
4	696	156	606	0.408	0.204	185
4	776	156	606	0	0	153
4	856	157	607	0.182	0.091	191
4	936	159	606	0.288	0.144	241
4	1016	158	606	0.129	0.065	163
4	1096	158	606	0	0	200
4	1176	159	606	0.129	0.065	210
4	1256	159	606	0	0	198
4	1336	162	609	0.547	0.274	202
4	1416	162	609	0	0	204
4	1496	162	611	0.258	0.129	184
4	1573	161	609	0.288	0.144	126
4	1653	162	610	0.182	0.091	115
4	1733	162	610	0	0	152
4	1813	163	613	0.408	0.204	152
4	1893	163	613	0	0	163
4	1973	164	613	0.129	0.065	146
4	2053	164	613	0	0	193
4	2133	164	613	0	0	138
4	2213	164	613	0	0	162
4	2293	163	613	0.129	0.065	246
4	2373	166	614	0.408	0.204	136
4	2453	167	613	0.182	0.091	172
4	2533	167	613	0	0	130
4	2613	167	613	0	0	162
4	2693	167	613	0	0	143
4	2773	168	614	0.182	0.091	158
4	2853	168	614	0	0	148
4	2933	168	614	0	0	205
4	3013	170	614	0.258	0.129	150
4	3093	170	614	0	0	145
4	3173	170	614	0	0	222
4	3253	171	614	0.129	0.065	217
4	3333	172	614	0.129	0.065	222
4	3413	173	614	0.129	0.065	145
4	3493	173	614	0	0	180
4	3573	174	614	0.129	0.065	176
4	3653	175	614	0.129	0.065	146
4	3733	175	614	0	0	164
4	3813	175	616	0.258	0.129	162
4	3893	175	616	0	0	152
4	3973	175	615	0.129	0.065	161
4	4053	176	614	0.182	0.091	164
4	4133	177	614	0.129	0.065	176
4	4213	177	614	0	0	191
4	4293	178	615	0.182	0.091	233
4	4373	176	616	0.288	0.144	169
4	4453	176	616	0	0	171
4	4533	176	617	0.129	0.065	195
4	4610	177	615	0.288	0.144	147
4	4690	177	615	0	0	166
4	4770	178	618	0.408	0.204	163
4	4850	178	617	0.129	0.065	173
4	4930	178	616	0.129	0.065	137
4	5010	177	616	0.129	0.065	135
4	5090	178	617	0.182	0.091	145
4	5170	179	617	0.129	0.065	113
4	5250	178	617	0.129	0.065	114
4	5330	178	617	0	0	146
4	5410	179	617	0.129	0.065	160
4	5490	179	617	0	0	142
4	5570	179	617	0	0	135
4	5650	179	618	0.129	0.065	163
4	5730	179	618	0	0	141
4	5810	179	618	0	0	144
4	5890	179	618	0	0	207
4	5970	181	617	0.288	0.144	153
4	6050	181	617	0	0	202
4	6130	180	617	0.129	0.065	171
4	6210	180	619	0.258	0.129	141
4	6290	182	618	0.288	0.144	153
4	6370	182	618	0	0	119
4	6450	181	617	0.182	0.091	133
4	6530	181	617	0	0	130
4	6610	181	617	0	0	175
4	6690	183	616	0.288	0.144	196
4	6770	181	616	0.258	0.129	142
4	6847	181	616	0	0	131
4	6927	181	616	0	0	134
4	7007	181	616	0	0	134
4	7087	181	616	0	0	175
4	7167	181	616	0	0	157
4	7247	182	617	0.182	0.091	112
4	7327	183	616	0.182	0.091	123
4	7407	183	616	0	0	139
4	7487	183	615	0.129	0.065	96
4	7567	184	615	0.129	0.065	198
4	7647	184	615	0	0	165
4	7727	184	615	0	0	119
4	7807	184	615	0	0	153
4	7887	184	615	0	0	179
4	7967	184	614	0.129	0.065	123
4	8047	184	614	0	0	148
4	8127	184	614	0	0	132
4	8207	184	614	0	0	132
4	8287	184	614	0	0	134
4	8367	184	614	0	0	145
4	8447	184	614	0	0	134
4	8527	184	614	0	0	158
4	8607	184	614	0	0	252
4	8687	185	615	0.182	0.091	122
4	8767	185	616	0.129	0.065	215
4	8847	183	616	0.258	0.129	127
4	8927	184	617	0.182	0.091	127
4	9007	184	617	0	0	141
4	9087	184	615	0.258	0.129	108
4	9167	184	615	0	0	192
4	9247	186	616	0.288	0.144	133
4	9327	186	616	0	0	120
4	9407	186	616	0	0	137
4	9487	186	616	0	0	144
4	9567	186	616	0	0	139
4	9647	186	616	0	0	170
4	9727	186	616	0	0	152
4	9807	186	616	0	0	159
4	9887	186	616	0	0	121
4	9967	186	616	0	0	123
4	10047	186	616	0	0	137
4	10127	186	616	0	0	156
4	10207	186	616	0	0	123
4	10287	186	616	0	0	121
4	10367	186	616	0	0	154
4	10447	186	616	0	0	233
4	10527	186	616	0	0	240
4	10607	187	617	0.182	0.091	181
4	10687	187	617	0	0	122
4	10767	187	617	0	0	124
4	10847	187	617	0	0	120
4	10927	187	617	0	0	142
4	11007	187	617	0	0	119
4	11087	187	617	0	0	126
4	11167	187	617	0	0	132
4	11247	187	617	0	0	125
4	11327	187	617	0	0	118
4	11407	187	617	0	0	126
4	11487	187	617	0	0	120
4	11567	187	617	0	0	144
4	11647	187	617	0	0	136
4	11727	187	617	0	0	193
4	11807	187	617	0	0	194
4	11887	187	617	0	0	178
4	11967	188	617	0.129	0.065	129
4	12047	188	617	0	0	172
4	12127	189	616	0.182	0.091	213
4	12207	189	617	0.129	0.065	120
4	12287	189	617	0	0	158
4	12367	189	617	0	0	132
4	12447	189	617	0	0	124
4	12527	189	617	0	0	136
4	12607	189	617	0	0	142
4	12687	189	617	0	0	125
4	12767	189	617	0	0	129
4	12847	189	617	0	0	171
4	12927	189	617	0	0	123
4	13007	189	617	0	0	156
4	13087	189	617	0	0	149
4	13167	189	617	0	0	139
4	13247	189	617	0	0	162
4	13327	189	617	0	0	127
4	13407	189	617	0	0	174
4	13487	189	617	0	0	176
4	13567	189	617	0	0	159
4	13647	189	617	0	0	179
4	13727	189	617	0	0	153
4	13807	189	617	0	0	125
4	13887	188	617	0.129	0.065	144
4	13967	188	617	0	0	151
4	14047	188	617	0	0	173
4	14127	188	618	0.129	0.065	159
4	14207	188	618	0	0	237
4	14287	189	618	0.129	0.065	126
4	14367	189	618	0	0	135
4	14447	189	618	0	0	155
4	14527	189	618	0	0	159
4	14607	189	619	0.129	0.065	165
4	14687	189	619	0	0	155
4	14767	189	619	0	0	162
4	14847	189	619	0	0	142
4	14927	189	619	0	0	156
4	15007	189	620	0.129	0.065	135
4	15087	189	620	0	0	138
4	15167	189	620	0	0	174
4	15247	189	620	0	0	197
4	15327	189	621	0.129	0.065	200
4	15407	190	621	0.129	0.065	141
4	15487	190	621	0	0	167
4	15567	190	621	0	0	188
4	15647	190	621	0	0	184
4	15727	190	621	0	0	156
4	15807	190	621	0	0	153
4	15887	190	621	0	0	151
4	15967	190	621	0	0	164
4	16047	190	621	0	0	179
4	16127	190	621	0	0	144
4	16207	190	621	0	0	154
4	16287	190	621	0	0	157
4	16367	190	621	0	0	144
4	16447	190	621	0	0	147
4	16527	190	621	0	0	151
4	16607	190	621	0	0	145
4	16687	190	621	0	0	142
4	16767	190	621	0	0	167
4	16847	190	621	0	0	160
4	16927	190	621	0	0	180
4	17007	190	621	0	0	185
4	17087	190	621	0	0	191
4	17167	190	621	0	0	199
4	17247	190	621	0	0	203
4	17327	190	621	0	0	219
4	17407	190	621	0	0	201
4	17487	189	621	0.129	0.065	158
4	17567	189	621	0	0	155
4	17647	189	621	0	0	161
4	17727	189	621	0	0	158
4	17807	189	621	0	0	191
4	17887	189	621	0	0	186
4	17967	189	621	0	0	165
4	18047	189	621	0	0	184
4	18127	189	621	0	0	186
4	18207	189	622	0.129	0.065	176
4	18287	189	622	0	0	141
4	18367	188	622	0.129	0.065	179
4	18447	188	622	0	0	153
4	18527	188	622	0	0	152
4	18607	188	622	0	0	148
4	18687	188	623	0.129	0.065	152
4	18767	188	623	0	0	162
4	18847	188	623	0	0	154
4	18927	188	623	0	0	152
4	19007	188	623	0	0	153
4	19087	188	623	0	0	158
4	19167	188	623	0	0	165
4	19247	188	623	0	0	156
4	19327	188	623	0	0	165
4	19407	188	623	0	0	167
4	19487	188	623	0	0	194
4	19567	188	623	0	0	232
4	19647	186	624	0.288	0.144	189
4	19727	186	624	0	0	189
4	19807	186	623	0.129	0.065	158
4	19887	186	623	0	0	168
4	19967	186	623	0	0	155
4	20047	186	623	0	0	162
4	20127	186	623	0	0	175
4	20207	186	623	0	0	189
4	20287	189	623	0.387	0.194	211
4	20367	188	623	0.129	0.065	177
4	20447	188	623	0	0	186
5	45	59	647	-1	-1	106
5	125	59	649	0.258	0.129	124
5	205	59	651	0.258	0.129	179
5	285	59	653	0.258	0.129	218
5	365	60	651	0.288	0.144	144
5	445	61	652	0.182	0.091	210
5	525	61	652	0	0	127
5	605	61	652	0	0	166
5	685	62	653	0.182	0.091	148
5	765	63	655	0.288	0.144	223
5	845	63	655	0	0	255
5	925	64	655	0.129	0.065	245
5	1005	64	655	0	0	255
5	1085	65	654	0.182	0.091	163
5	1163	64	654	0.129	0.065	175
5	1243	66	656	0.365	0.182	160
5	1323	67	656	0.129	0.065	117
5	1403	67	656	0	0	156
5	1483	67	657	0.129	0.065	196
5	1563	66	658	0.182	0.091	160
5	1643	67	660	0.288	0.144	225
5	1723	67	660	0	0	181
5	1803	67	660	0	0	170
5	1883	67	660	0	0	255
5	1963	70	661	0.408	0.204	255
5	2043	69	661	0.129	0.065	146
5	2123	69	661	0	0	224
5	2203	68	663	0.288	0.144	228
5	2283	68	663	0	0	246
5	2363	68	662	0.129	0.065	237
5	2443	69	662	0.129	0.065	251
5	2523	70	662	0.129	0.065	154
5	2603	70	662	0	0	127
5	2683	71	662	0.129	0.065	128
5	2763	72	663	0.182	0.091	235
5	2843	72	663	0	0	163
5	2923	71	663	0.129	0.065	185
5	3003	73	663	0.258	0.129	161
5	3083	73	663	0	0	200
5	3163	73	663	0	0	180
5	3243	73	663	0	0	221
5	3323	74	663	0.129	0.065	203
5	3403	74	663	0	0	255
5	3483	74	663	0	0	255
5	3563	75	662	0.182	0.091	181
5	3643	75	662	0	0	167
5	3723	75	662	0	0	193
5	3803	75	662	0	0	255
5	3883	75	664	0.258	0.129	185
5	3963	76	664	0.129	0.065	214
5	4043	76	664	0	0	216
5	4123	76	664	0	0	234
5	4203	77	664	0.129	0.065	221
5	4283	77	664	0	0	166
5	4363	77	664	0	0	199
5	4443	77	664	0	0	182
5	4523	77	664	0	0	158
5	4603	77	664	0	0	181
5	4683	77	664	0	0	206
5	4763	78	665	0.182	0.091	200
5	4843	78	666	0.129	0.065	211
5	4923	78	666	0	0	219
5	5003	78	666	0	0	205
5	5083	78	666	0	0	201
5	5163	78	666	0	0	234
5	5241	78	667	0.129	0.065	120
5	5321	78	667	0	0	174
5	5401	77	665	0.288	0.144	193
5	5481	77	665	0	0	255
5	5561	77	666	0.129	0.065	231
5	5641	79	667	0.288	0.144	149
5	5721	79	667	0	0	194
5	5801	79	667	0	0	160
5	5881	78	667	0.129	0.065	211
5	5961	78	667	0	0	245
5	6041	79	667	0.129	0.065	155
5	6121	79	667	0	0	147
5	6201	79	667	0	0	132
5	6281	79	667	0	0	205
5	6361	80	667	0.129	0.065	149
5	6441	80	667	0	0	197
5	6521	80	667	0	0	216
5	6601	80	667	0	0	229
5	6681	80	667	0	0	184
5	6761	80	667	0	0	228
5	6841	80	667	0	0	219
5	6921	80	667	0	0	236
5	7001	80	666	0.129	0.065	197
5	7081	80	666	0	0	200
5	7161	80	666	0	0	215
5	7241	80	666	0	0	201
5	7321	80	666	0	0	171
5	7398	79	666	0.129	0.065	133
5	7478	81	666	0.258	0.129	168
5	7558	81	666	0	0	219
5	7638	81	666	0	0	207
5	7718	81	666	0	0	148
5	7798	81	666	0	0	135
5	7878	81	666	0	0	200
5	7958	81	666	0	0	221
5	8038	80	665	0.182	0.091	111
5	8118	80	665	0	0	131
5	8198	80	665	0	0	125
5	8278	80	665	0	0	199
5	8358	80	665	0	0	165
5	8438	80	665	0	0	175
5	8518	80	665	0	0	182
5	8598	80	665	0	0	248
5	8678	80	665	0	0	252
5	8758	80	667	0.258	0.129	115
5	8838	80	667	0	0	125
5	8918	80	667	0	0	117
5	8998	80	667	0	0	118
5	9078	80	667	0	0	131
5	9158	80	667	0	0	119
5	9238	80	667	0	0	118
5	9318	80	667	0	0	145
5	9398	80	667	0	0	125
5	9478	80	667	0	0	145
5	9558	80	667	0	0	137
5	9638	80	667	0	0	147
5	9718	80	667	0	0	142
5	9798	80	667	0	0	145
5	9878	80	667	0	0	173
5	9958	80	667	0	0	193
5	10038	80	667	0	0	245
5	10118	80	667	0	0	245
5	10198	79	669	0.288	0.144	127
5	10278	79	669	0	0	191
5	10358	79	669	0	0	146
5	10438	79	669	0	0	247
5	10518	81	668	0.288	0.144	150
5	10598	81	668	0	0	135
5	10678	81	669	0.129	0.065	165
5	10758	81	669	0	0	216
5	10838	81	669	0	0	219
5	10918	81	669	0	0	229
5	10998	81	669	0	0	221
5	11078	80	669	0.129	0.065	183
5	11158	80	669	0	0	108
5	11238	80	669	0	0	104
5	11318	80	669	0	0	111
5	11398	80	669	0	0	110
5	11478	80	669	0	0	124
5	11558	80	669	0	0	101
5	11638	80	669	0	0	128
5	11718	80	669	0	0	106
5	11798	80	669	0	0	121
5	11878	80	669	0	0	116
5	11958	80	669	0	0	123
5	12038	80	669	0	0	112
5	12118	80	669	0	0	204
5	12198	80	669	0	0	123
5	12278	80	669	0	0	104
5	12358	80	669	0	0	114
5	12438	80	669	0	0	161
5	12518	80	669	0	0	137
5	12598	81	670	0.182	0.091	158
5	12678	81	670	0	0	194
5	12758	81	670	0	0	211
5	12838	81	670	0	0	217
5	12918	81	670	0	0	125
5	12998	81	670	0	0	174
5	13078	81	670	0	0	201
5	13158	81	670	0	0	217
5	13238	81	670	0	0	214
5	13318	80	669	0.182	0.091	137
5	13398	80	669	0	0	116
5	13478	80	669	0	0	133
5	13558	80	669	0	0	157
5	13638	80	670	0.129	0.065	112
5	13718	80	670	0	0	118
5	13798	80	670	0	0	133
5	13878	80	670	0	0	120
5	13958	80	670	0	0	118
5	14038	80	670	0	0	146
5	14118	80	670	0	0	141
5	14198	80	670	0	0	196
5	14278	80	671	0.129	0.065	135
5	14358	80	671	0	0	148
5	14438	80	671	0	0	151
5	14518	80	671	0	0	140
5	14598	80	671	0	0	132
5	14678	80	671	0	0	135
5	14758	80	671	0	0	140
5	14838	80	671	0	0	151
5	14918	80	671	0	0	200
5	14998	80	671	0	0	214
5	15078	80	671	0	0	202
5	15158	80	671	0	0	217
5	15238	80	671	0	0	240
5	15318	80	673	0.258	0.129	229
5	15398	80	673	0	0	201
5	15478	80	673	0	0	180
5	15558	80	673	0	0	152
5	15638	80	673	0	0	150
5	15718	80	673	0	0	178
5	15798	80	673	0	0	214
5	15878	80	673	0	0	169
5	15958	80	673	0	0	234
5	16038	80	673	0	0	255
5	16118	80	673	0	0	207
5	16198	80	673	0	0	255
5	16278	80	673	0	0	254
5	16358	80	673	0	0	241
5	16438	80	673	0	0	230
5	16518	80	673	0	0	243
5	16598	80	673	0	0	196
5	16678	80	673	0	0	215
5	16758	80	673	0	0	205
5	16838	80	673	0	0	199
5	16918	80	673	0	0	170
5	16998	80	673	0	0	157
5	17078	80	673	0	0	187
5	17158	80	673	0	0	207
5	17238	80	673	0	0	185
5	17318	80	673	0	0	144
5	17398	80	673	0	0	155
5	17478	80	673	0	0	136
5	17558	81	673	0.129	0.065	159
5	17638	81	673	0	0	174
5	17718	81	673	0	0	179
5	17798	81	673	0	0	228
5	17878	81	673	0	0	226
5	17958	81	672	0.129	0.065	173
5	18038	81	672	0	0	203
5	18118	81	672	0	0	219
5	18198	80	673	0.182	0.091	129
5	18278	80	673	0	0	155
5	18358	80	673	0	0	171
5	18438	80	673	0	0	160
5	18518	80	673	0	0	162
5	18598	80	674	0.129	0.065	178
5	18678	80	673	0.129	0.065	159
5	18758	80	673	0	0	173
5	18838	80	673	0	0	155
5	18918	80	673	0	0	145
5	18998	80	673	0	0	152
5	19078	80	673	0	0	161
5	19158	80	673	0	0	191
5	19238	80	673	0	0	181
5	19318	80	673	0	0	169
5	19398	80	673	0	0	163
5	19478	80	673	0	0	230
5	19558	80	673	0	0	247
5	19638	80	673	0	0	241
5	19718	80	673	0	0	215
5	19798	80	673	0	0	255
5	19878	80	673	0	0	255
5	19958	79	674	0.182	0.091	170
5	20038	79	674	0	0	161
5	20118	79	674	0	0	164
5	20196	80	673	0.182	0.091	189
5	20276	80	674	0.129	0.065	140
5	20356	79	673	0.182	0.091	153
5	20436	79	673	0	0	145
