# Supplementary material for: Spatiotemporal dynamics of self-organized branching in pancreas-derived organoids
Source: Nat Commun. 2022 Sep 5;13:5219. doi: 10.1038/s41467-022-32806-y (PMC9445099; doi:10.1038/s41467-022-32806-y)
Supplement: Supplementary file 20 — Source Data [file 41467_2022_32806_MOESM20_ESM.zip › Source Data/Fig_2b_Bead_branch_tracking/191122_Extension/csv/Track_191122_9591_Day7-9_fluo_beads_rightwell2_full_stack_in_μm_per_sec_branch_x777_y469.csv]

Track n�	Slice n�	X	Y	Distance	Velocity	Pixel Value
1	48	777	469	-1	-1	135
1	128	772	469	0.645	0.323	180
1	208	771	471	0.288	0.144	165
1	288	771	471	0	0	139
1	368	771	471	0	0	157
1	448	771	474	0.387	0.194	188
1	528	769	480	0.816	0.408	142
1	608	768	482	0.288	0.144	154
1	688	771	485	0.547	0.274	155
1	768	772	485	0.129	0.065	156
1	848	770	489	0.577	0.288	150
1	928	771	489	0.129	0.065	161
1	1008	771	489	0	0	166
1	1088	771	489	0	0	177
1	1168	771	489	0	0	173
1	1248	782	484	1.559	0.779	163
1	1328	783	484	0.129	0.065	158
1	1408	785	483	0.288	0.144	178
1	1488	786	483	0.129	0.065	152
1	1568	798	477	1.731	0.865	187
1	1648	801	476	0.408	0.204	170
1	1728	805	476	0.516	0.258	185
1	1808	805	473	0.387	0.194	199
1	1888	806	475	0.288	0.144	190
1	1968	807	475	0.129	0.065	203
1	2048	807	475	0	0	194
1	2128	807	476	0.129	0.065	202
1	2208	807	476	0	0	203
1	2288	807	476	0	0	200
1	2368	812	476	0.645	0.323	189
1	2448	812	475	0.129	0.065	189
1	2528	812	475	0	0	191
1	2612	811	479	0.532	0.266	202
1	2692	813	478	0.288	0.144	197
1	2772	817	475	0.645	0.323	186
1	2852	815	475	0.258	0.129	186
1	2932	816	475	0.129	0.065	195
1	3012	816	475	0	0	178
1	3092	816	475	0	0	200
1	3169	816	474	0.129	0.065	212
1	3249	816	474	0	0	193
1	3329	817	477	0.408	0.204	185
1	3409	818	477	0.129	0.065	185
1	3489	820	476	0.288	0.144	173
1	3569	821	475	0.182	0.091	179
1	3649	821	475	0	0	187
1	3729	823	475	0.258	0.129	164
1	3809	827	475	0.516	0.258	143
1	3889	837	473	1.316	0.658	179
1	3969	838	473	0.129	0.065	173
1	4049	836	471	0.365	0.182	185
1	4129	835	472	0.182	0.091	191
1	4209	835	472	0	0	188
1	4289	832	473	0.408	0.204	155
1	4369	832	473	0	0	169
1	4449	835	469	0.645	0.323	149
1	4529	835	469	0	0	159
1	4609	835	469	0	0	156
1	4689	845	465	1.389	0.695	182
1	4769	847	465	0.258	0.129	164
1	4849	849	464	0.288	0.144	157
1	4929	847	465	0.288	0.144	141
1	5009	847	465	0	0	138
1	5089	847	466	0.129	0.065	159
1	5169	847	466	0	0	169
1	5249	846	467	0.182	0.091	128
1	5329	845	468	0.182	0.091	160
1	5409	845	465	0.387	0.194	156
1	5489	846	466	0.182	0.091	142
1	5569	848	466	0.258	0.129	154
1	5649	847	469	0.408	0.204	157
1	5729	848	467	0.288	0.144	136
1	5809	848	467	0	0	143
1	5889	848	467	0	0	170
1	5969	848	467	0	0	146
1	6049	848	467	0	0	152
1	6129	848	467	0	0	150
1	6209	848	467	0	0	148
1	6289	848	467	0	0	136
1	6369	848	467	0	0	135
1	6449	848	467	0	0	131
1	6529	848	467	0	0	133
1	6609	848	467	0	0	137
1	6689	851	467	0.387	0.194	162
1	6769	851	467	0	0	175
1	6849	851	467	0	0	178
1	6929	845	468	0.785	0.392	135
1	7009	845	468	0	0	130
1	7089	844	468	0.129	0.065	158
1	7169	842	470	0.365	0.182	178
1	7249	839	475	0.752	0.376	135
1	7329	839	475	0	0	135
1	7409	836	477	0.465	0.233	144
1	7489	836	477	0	0	138
1	7569	836	477	0	0	132
1	7649	836	477	0	0	179
1	7729	827	481	1.271	0.635	125
1	7809	822	484	0.752	0.376	124
1	7889	821	484	0.129	0.065	136
1	7969	815	486	0.816	0.408	122
1	8049	812	488	0.465	0.233	124
1	8129	809	490	0.465	0.233	124
1	8209	805	492	0.577	0.288	123
1	8289	803	493	0.288	0.144	124
1	8369	800	495	0.465	0.233	133
1	8449	795	499	0.826	0.413	112
1	8529	792	501	0.465	0.233	113
1	8609	790	503	0.365	0.182	119
1	8689	789	503	0.129	0.065	119
1	8769	787	504	0.288	0.144	119
1	8849	786	505	0.182	0.091	129
1	8929	786	505	0	0	129
1	9009	785	506	0.182	0.091	136
1	9089	785	506	0	0	141
1	9169	787	506	0.258	0.129	136
1	9249	787	506	0	0	133
1	9329	787	506	0	0	148
1	9409	786	506	0.129	0.065	143
1	9489	786	507	0.129	0.065	149
1	9569	785	508	0.182	0.091	140
1	9649	785	508	0	0	144
1	9729	773	512	1.632	0.816	123
1	9809	773	515	0.387	0.194	105
1	9889	772	518	0.408	0.204	110
1	9969	772	518	0	0	111
1	10049	772	518	0	0	107
1	10129	778	512	1.095	0.547	119
1	10209	780	512	0.258	0.129	106
1	10289	780	512	0	0	102
1	10369	781	512	0.129	0.065	103
1	10449	782	511	0.182	0.091	105
1	10529	783	510	0.182	0.091	115
1	10609	784	510	0.129	0.065	104
1	10689	788	508	0.577	0.288	108
1	10769	792	506	0.577	0.288	128
1	10849	796	503	0.645	0.323	129
1	10929	796	502	0.129	0.065	129
1	11009	798	499	0.465	0.233	115
1	11089	800	498	0.288	0.144	117
1	11169	802	498	0.258	0.129	119
1	11249	806	496	0.577	0.288	137
1	11329	806	496	0	0	144
1	11409	802	502	0.93	0.465	122
1	11489	806	501	0.532	0.266	126
1	11569	810	496	0.826	0.413	149
1	11649	813	495	0.408	0.204	155
1	11729	813	495	0	0	157
1	11809	808	497	0.695	0.347	125
1	11889	808	496	0.129	0.065	140
1	11969	808	496	0	0	147
1	12049	809	496	0.129	0.065	137
1	12129	817	491	1.217	0.608	149
1	12209	817	493	0.258	0.129	142
1	12289	817	493	0	0	151
1	12369	817	493	0	0	132
1	12449	820	491	0.465	0.233	142
1	12529	821	491	0.129	0.065	156
1	12609	821	491	0	0	149
1	12689	821	491	0	0	155
1	12769	821	491	0	0	173
1	12849	821	491	0	0	159
1	12929	820	492	0.182	0.091	147
1	13009	821	497	0.658	0.329	129
1	13089	821	498	0.129	0.065	132
1	13169	822	494	0.532	0.266	139
1	13249	822	494	0	0	150
1	13329	822	494	0	0	143
1	13409	823	494	0.129	0.065	145
1	13489	824	492	0.288	0.144	141
1	13569	824	492	0	0	133
1	13649	822	494	0.365	0.182	148
1	13729	822	494	0	0	138
1	13809	822	494	0	0	143
1	13889	822	494	0	0	131
1	13969	824	491	0.465	0.233	160
1	14049	823	491	0.129	0.065	143
1	14129	823	491	0	0	150
1	14209	823	491	0	0	144
1	14289	826	489	0.465	0.233	161
1	14369	829	488	0.408	0.204	155
1	14449	829	488	0	0	159
1	14529	828	488	0.129	0.065	162
1	14609	830	487	0.288	0.144	156
1	14689	830	487	0	0	151
1	14769	830	487	0	0	159
1	14849	830	487	0	0	152
1	14929	830	487	0	0	146
1	15009	827	492	0.752	0.376	147
1	15089	830	491	0.408	0.204	162
1	15169	827	493	0.465	0.233	153
1	15249	827	493	0	0	156
1	15329	827	493	0	0	171
1	15409	825	493	0.258	0.129	164
1	15489	822	493	0.387	0.194	152
1	15569	822	494	0.129	0.065	153
1	15649	821	494	0.129	0.065	176
1	15729	821	493	0.129	0.065	162
1	15809	820	492	0.182	0.091	162
1	15889	820	495	0.387	0.194	173
1	15969	818	496	0.288	0.144	152
1	16049	818	499	0.387	0.194	146
1	16129	817	501	0.288	0.144	140
1	16209	816	501	0.129	0.065	139
1	16289	816	501	0	0	156
1	16369	814	503	0.365	0.182	140
1	16449	812	505	0.365	0.182	128
1	16529	809	509	0.645	0.323	125
1	16609	805	512	0.645	0.323	134
1	16689	802	513	0.408	0.204	130
1	16769	802	514	0.129	0.065	131
1	16849	795	516	0.939	0.47	135
1	16929	795	516	0	0	134
1	17009	795	516	0	0	141
1	17089	793	518	0.365	0.182	137
1	17169	792	517	0.182	0.091	144
1	17249	796	518	0.532	0.266	131
1	17329	792	519	0.532	0.266	128
1	17409	793	518	0.182	0.091	136
1	17489	793	518	0	0	132
1	17569	790	519	0.408	0.204	119
1	17649	788	520	0.288	0.144	120
1	17729	789	519	0.182	0.091	130
1	17809	789	519	0	0	122
1	17889	790	519	0.129	0.065	136
1	17969	790	519	0	0	143
1	18049	792	514	0.695	0.347	150
1	18129	792	514	0	0	139
1	18209	793	514	0.129	0.065	132
1	18289	793	514	0	0	138
1	18369	793	514	0	0	143
1	18449	794	513	0.182	0.091	137
1	18523	795	511	0.288	0.144	148
1	18603	792	512	0.408	0.204	140
1	18683	794	514	0.365	0.182	145
1	18763	795	513	0.182	0.091	144
1	18843	795	513	0	0	153
1	18923	793	513	0.258	0.129	149
1	19003	792	512	0.182	0.091	136
1	19083	792	514	0.258	0.129	149
1	19163	790	515	0.288	0.144	155
1	19243	789	515	0.129	0.065	148
1	19323	789	515	0	0	160
1	19403	789	515	0	0	156
1	19483	789	515	0	0	161
1	19563	789	515	0	0	169
1	19643	789	515	0	0	168
1	19723	790	515	0.129	0.065	163
1	19803	789	514	0.182	0.091	158
1	19883	792	514	0.387	0.194	160
1	19963	792	514	0	0	164
1	20043	791	517	0.408	0.204	174
1	20123	791	516	0.129	0.065	168
1	20203	796	510	1.008	0.504	159
1	20283	797	509	0.182	0.091	158
1	20363	797	510	0.129	0.065	163
1	20443	796	509	0.182	0.091	169
2	41	953	335	-1	-1	128
2	121	948	339	0.826	0.413	166
2	201	945	343	0.645	0.323	173
2	281	942	344	0.408	0.204	142
2	361	942	345	0.129	0.065	166
2	441	939	348	0.547	0.274	186
2	521	938	349	0.182	0.091	171
2	601	938	350	0.129	0.065	170
2	681	935	352	0.465	0.233	176
2	761	936	353	0.182	0.091	170
2	841	934	354	0.288	0.144	156
2	921	934	355	0.129	0.065	159
2	1001	934	356	0.129	0.065	166
2	1081	934	356	0	0	204
2	1161	932	359	0.465	0.233	177
2	1241	931	361	0.288	0.144	193
2	1321	932	361	0.129	0.065	153
2	1401	931	362	0.182	0.091	172
2	1481	931	365	0.387	0.194	163
2	1561	931	366	0.129	0.065	167
2	1641	931	366	0	0	149
2	1721	929	367	0.288	0.144	165
2	1801	929	367	0	0	195
2	1881	929	370	0.387	0.194	171
2	1961	929	371	0.129	0.065	192
2	2041	928	372	0.182	0.091	193
2	2121	924	373	0.532	0.266	192
2	2201	924	374	0.129	0.065	215
2	2281	923	373	0.182	0.091	209
2	2360	924	375	0.288	0.144	177
2	2440	923	377	0.288	0.144	174
2	2520	922	378	0.182	0.091	173
2	2600	919	380	0.465	0.233	181
2	2680	919	381	0.129	0.065	205
2	2760	919	379	0.258	0.129	186
2	2840	919	379	0	0	190
2	2920	919	381	0.258	0.129	164
2	3000	918	382	0.182	0.091	164
2	3080	917	384	0.288	0.144	192
2	3160	916	384	0.129	0.065	184
2	3240	916	384	0	0	176
2	3320	913	385	0.408	0.204	179
2	3400	912	387	0.288	0.144	170
2	3480	912	387	0	0	175
2	3560	911	388	0.182	0.091	160
2	3640	910	389	0.182	0.091	181
2	3720	910	389	0	0	185
2	3800	910	393	0.516	0.258	158
2	3880	910	393	0	0	174
2	3960	910	393	0	0	178
2	4040	908	394	0.288	0.144	169
2	4120	908	394	0	0	175
2	4200	908	395	0.129	0.065	190
2	4280	908	395	0	0	190
2	4360	905	397	0.465	0.233	185
2	4437	905	394	0.387	0.194	181
2	4517	905	395	0.129	0.065	160
2	4597	904	396	0.182	0.091	164
2	4677	904	397	0.129	0.065	171
2	4757	904	397	0	0	165
2	4837	904	398	0.129	0.065	179
2	4917	904	398	0	0	180
2	4997	903	399	0.182	0.091	159
2	5077	902	401	0.288	0.144	169
2	5157	902	401	0	0	141
2	5237	902	401	0	0	161
2	5317	902	401	0	0	158
2	5397	899	401	0.387	0.194	160
2	5477	899	401	0	0	173
2	5557	899	401	0	0	166
2	5637	898	401	0.129	0.065	174
2	5717	898	401	0	0	189
2	5797	898	403	0.258	0.129	185
2	5877	897	403	0.129	0.065	189
2	5957	897	404	0.129	0.065	164
2	6037	896	405	0.182	0.091	150
2	6117	896	405	0	0	158
2	6197	896	405	0	0	173
2	6277	896	405	0	0	179
2	6357	896	406	0.129	0.065	158
2	6437	896	406	0	0	158
2	6517	895	407	0.182	0.091	172
2	6597	895	407	0	0	151
2	6677	895	407	0	0	164
2	6757	895	407	0	0	185
2	6837	895	407	0	0	193
2	6917	893	407	0.258	0.129	168
2	6997	893	407	0	0	170
2	7077	893	407	0	0	182
2	7157	892	408	0.182	0.091	179
2	7237	891	409	0.182	0.091	162
2	7317	891	409	0	0	153
2	7397	890	410	0.182	0.091	150
2	7477	890	410	0	0	141
2	7557	890	410	0	0	141
2	7637	890	410	0	0	146
2	7717	890	410	0	0	154
2	7797	890	410	0	0	177
2	7877	888	410	0.258	0.129	147
2	7957	887	410	0.129	0.065	144
2	8037	886	409	0.182	0.091	158
2	8117	886	410	0.129	0.065	158
2	8197	886	411	0.129	0.065	151
2	8277	886	411	0	0	154
2	8357	886	411	0	0	146
2	8437	886	411	0	0	155
2	8517	886	411	0	0	142
2	8597	886	411	0	0	170
2	8677	886	411	0	0	160
2	8757	886	413	0.258	0.129	157
2	8837	886	413	0	0	166
2	8917	886	413	0	0	154
2	8997	886	413	0	0	170
2	9077	886	413	0	0	163
2	9157	886	413	0	0	152
2	9237	886	413	0	0	155
2	9317	886	413	0	0	138
2	9397	886	413	0	0	140
2	9477	886	413	0	0	143
2	9557	886	413	0	0	139
2	9637	886	413	0	0	151
2	9717	886	413	0	0	143
2	9797	886	413	0	0	138
2	9877	885	413	0.129	0.065	157
2	9957	885	413	0	0	158
2	10037	885	413	0	0	164
2	10117	885	413	0	0	165
2	10197	885	414	0.129	0.065	167
2	10277	885	414	0	0	162
2	10357	885	414	0	0	161
2	10437	885	414	0	0	178
2	10517	885	414	0	0	166
2	10597	885	414	0	0	149
2	10677	885	414	0	0	142
2	10757	885	414	0	0	156
2	10837	885	414	0	0	160
2	10917	885	414	0	0	150
2	10997	885	414	0	0	156
2	11077	885	414	0	0	149
2	11157	885	414	0	0	149
2	11237	885	414	0	0	145
2	11317	885	414	0	0	135
2	11397	885	414	0	0	136
2	11477	885	414	0	0	149
2	11557	885	414	0	0	144
2	11637	885	414	0	0	165
2	11717	885	414	0	0	161
2	11797	885	414	0	0	167
2	11877	885	414	0	0	183
2	11957	883	415	0.288	0.144	153
2	12037	882	416	0.182	0.091	176
2	12117	882	416	0	0	166
2	12196	881	418	0.288	0.144	186
2	12276	883	417	0.288	0.144	152
2	12356	883	417	0	0	132
2	12436	883	417	0	0	159
2	12516	883	417	0	0	174
2	12596	883	417	0	0	156
2	12676	883	417	0	0	154
2	12756	883	417	0	0	181
2	12836	883	417	0	0	168
2	12916	883	417	0	0	162
2	12996	883	417	0	0	158
2	13076	883	417	0	0	167
2	13156	883	417	0	0	175
2	13236	883	417	0	0	181
2	13316	882	419	0.288	0.144	156
2	13396	882	419	0	0	156
2	13476	882	419	0	0	168
2	13556	882	419	0	0	169
2	13636	883	423	0.532	0.266	171
2	13716	883	422	0.129	0.065	151
2	13796	883	422	0	0	142
2	13876	883	422	0	0	149
2	13956	883	422	0	0	152
2	14036	883	422	0	0	149
2	14116	883	422	0	0	136
2	14196	883	422	0	0	148
2	14276	883	422	0	0	140
2	14356	883	422	0	0	149
2	14436	883	422	0	0	152
2	14516	883	422	0	0	154
2	14596	883	422	0	0	170
2	14676	883	422	0	0	177
2	14756	882	422	0.129	0.065	168
2	14836	882	422	0	0	161
2	14916	882	422	0	0	170
2	14996	882	422	0	0	169
2	15076	882	422	0	0	169
2	15156	882	422	0	0	174
2	15236	882	422	0	0	178
2	15316	882	422	0	0	189
2	15396	882	422	0	0	186
2	15476	882	422	0	0	191
2	15556	882	422	0	0	191
2	15636	882	422	0	0	194
2	15716	882	423	0.129	0.065	194
2	15796	882	423	0	0	188
2	15876	882	425	0.258	0.129	160
2	15956	882	425	0	0	175
2	16036	882	425	0	0	160
2	16116	882	425	0	0	164
2	16196	882	425	0	0	180
2	16276	882	425	0	0	170
2	16356	882	425	0	0	168
2	16436	883	425	0.129	0.065	159
2	16516	883	425	0	0	170
2	16596	883	425	0	0	168
2	16676	883	425	0	0	159
2	16754	882	426	0.182	0.091	160
2	16834	882	425	0.129	0.065	147
2	16914	882	425	0	0	144
2	16994	882	425	0	0	142
2	17074	882	425	0	0	145
2	17154	882	425	0	0	157
2	17234	882	426	0.129	0.065	165
2	17314	882	426	0	0	156
2	17394	882	426	0	0	158
2	17474	882	426	0	0	157
2	17554	882	426	0	0	152
2	17634	882	426	0	0	155
2	17714	882	426	0	0	158
2	17794	882	426	0	0	156
2	17874	882	426	0	0	167
2	17954	882	426	0	0	149
2	18034	882	426	0	0	155
2	18114	882	426	0	0	160
2	18194	882	426	0	0	169
2	18274	881	426	0.129	0.065	177
2	18354	881	426	0	0	188
2	18434	882	428	0.288	0.144	147
2	18514	882	428	0	0	147
2	18594	882	428	0	0	152
2	18674	881	428	0.129	0.065	158
2	18754	881	428	0	0	179
2	18834	881	428	0	0	180
2	18914	881	428	0	0	175
2	18994	881	428	0	0	185
2	19074	881	427	0.129	0.065	143
2	19154	881	427	0	0	148
2	19234	881	427	0	0	151
2	19314	881	427	0	0	148
2	19394	881	427	0	0	153
2	19474	881	427	0	0	143
2	19554	881	427	0	0	154
2	19634	881	427	0	0	161
2	19714	881	427	0	0	158
2	19794	881	427	0	0	166
2	19874	881	427	0	0	171
2	19954	881	427	0	0	155
2	20034	881	427	0	0	161
2	20114	881	427	0	0	171
2	20194	881	427	0	0	174
2	20274	883	428	0.288	0.144	167
2	20354	883	428	0	0	178
2	20434	882	429	0.182	0.091	177
3	52	971	318	-1	-1	128
3	132	966	323	0.912	0.456	164
3	212	962	324	0.532	0.266	151
3	292	961	328	0.532	0.266	162
3	371	959	327	0.288	0.144	156
3	451	957	331	0.577	0.288	156
3	531	957	333	0.258	0.129	156
3	611	955	334	0.288	0.144	134
3	691	953	336	0.365	0.182	162
3	771	953	336	0	0	156
3	851	953	337	0.129	0.065	151
3	931	953	339	0.258	0.129	169
3	1011	951	341	0.365	0.182	169
3	1091	951	341	0	0	170
3	1171	951	342	0.129	0.065	178
3	1251	949	344	0.365	0.182	167
3	1331	949	345	0.129	0.065	155
3	1411	950	349	0.532	0.266	196
3	1491	950	349	0	0	151
3	1571	949	349	0.129	0.065	156
3	1649	947	352	0.465	0.233	146
3	1729	947	353	0.129	0.065	148
3	1809	947	353	0	0	172
3	1889	946	355	0.288	0.144	147
3	1969	946	356	0.129	0.065	160
3	2049	944	357	0.288	0.144	157
3	2129	944	357	0	0	202
3	2209	942	359	0.365	0.182	167
3	2289	941	359	0.129	0.065	176
3	2369	940	363	0.532	0.266	199
3	2449	940	363	0	0	163
3	2529	940	363	0	0	214
3	2609	935	366	0.752	0.376	179
3	2689	935	366	0	0	189
3	2769	935	366	0	0	162
3	2849	934	368	0.288	0.144	168
3	2929	934	368	0	0	156
3	3009	934	369	0.129	0.065	173
3	3089	933	370	0.182	0.091	171
3	3169	932	371	0.182	0.091	168
3	3249	930	371	0.258	0.129	152
3	3329	930	371	0	0	191
3	3409	928	374	0.465	0.233	165
3	3489	926	375	0.288	0.144	155
3	3569	925	377	0.288	0.144	144
3	3649	925	377	0	0	161
3	3729	922	381	0.645	0.323	212
3	3809	923	381	0.129	0.065	168
3	3888	924	380	0.182	0.091	146
3	3968	924	382	0.258	0.129	189
3	4048	923	382	0.129	0.065	162
3	4128	922	384	0.288	0.144	161
3	4208	921	384	0.129	0.065	171
3	4288	920	385	0.182	0.091	177
3	4368	919	386	0.182	0.091	167
3	4448	919	386	0	0	179
3	4528	918	387	0.182	0.091	174
3	4608	918	387	0	0	154
3	4688	918	387	0	0	164
3	4768	916	389	0.365	0.182	164
3	4848	916	389	0	0	166
3	4926	915	390	0.182	0.091	168
3	5006	914	390	0.129	0.065	155
3	5086	914	392	0.258	0.129	168
3	5166	913	392	0.129	0.065	175
3	5246	913	393	0.129	0.065	156
3	5326	913	393	0	0	143
3	5406	913	393	0	0	160
3	5486	913	393	0	0	164
3	5566	910	395	0.465	0.233	145
3	5646	910	395	0	0	154
3	5726	910	396	0.129	0.065	159
3	5806	909	396	0.129	0.065	155
3	5886	907	398	0.365	0.182	153
3	5966	907	398	0	0	147
3	6046	907	398	0	0	151
3	6126	907	398	0	0	145
3	6206	907	398	0	0	150
3	6286	906	400	0.288	0.144	137
3	6366	906	400	0	0	155
3	6446	906	400	0	0	157
3	6526	906	400	0	0	171
3	6606	906	400	0	0	158
3	6686	906	400	0	0	151
3	6766	905	402	0.288	0.144	185
3	6846	905	402	0	0	171
3	6926	905	402	0	0	160
3	7006	904	401	0.182	0.091	151
3	7086	904	401	0	0	165
3	7166	903	402	0.182	0.091	163
3	7245	900	403	0.408	0.204	148
3	7325	900	403	0	0	149
3	7405	900	403	0	0	136
3	7485	899	403	0.129	0.065	152
3	7565	900	403	0.129	0.065	132
3	7645	900	403	0	0	140
3	7725	900	403	0	0	140
3	7805	900	404	0.129	0.065	151
3	7885	900	404	0	0	155
3	7965	898	402	0.365	0.182	138
3	8045	898	402	0	0	132
3	8125	898	402	0	0	137
3	8205	898	402	0	0	147
3	8285	898	402	0	0	156
3	8365	898	403	0.129	0.065	133
3	8445	898	403	0	0	146
3	8525	898	403	0	0	140
3	8605	898	403	0	0	146
3	8685	898	403	0	0	151
3	8765	898	403	0	0	144
3	8845	898	403	0	0	147
3	8925	898	403	0	0	132
3	9005	898	403	0	0	138
3	9085	898	403	0	0	140
3	9165	898	403	0	0	140
3	9245	898	403	0	0	140
3	9325	898	403	0	0	135
3	9405	898	403	0	0	133
3	9485	898	403	0	0	140
3	9565	898	403	0	0	139
3	9645	898	403	0	0	125
3	9725	898	403	0	0	142
3	9805	898	403	0	0	130
3	9885	898	403	0	0	151
3	9965	898	403	0	0	146
3	10045	898	403	0	0	150
3	10125	898	403	0	0	153
3	10205	898	403	0	0	131
3	10285	898	403	0	0	128
3	10365	898	403	0	0	127
3	10445	898	403	0	0	146
3	10525	898	403	0	0	152
3	10605	898	403	0	0	155
3	10685	898	403	0	0	170
3	10765	898	403	0	0	173
3	10845	896	405	0.365	0.182	144
3	10925	896	405	0	0	143
3	11005	896	405	0	0	143
3	11085	896	405	0	0	139
3	11165	896	405	0	0	136
3	11245	896	405	0	0	134
3	11325	896	405	0	0	129
3	11405	896	405	0	0	130
3	11485	896	405	0	0	143
3	11565	896	405	0	0	135
3	11645	896	405	0	0	147
3	11725	896	405	0	0	145
3	11805	896	405	0	0	154
3	11885	896	405	0	0	159
3	11965	896	405	0	0	167
3	12045	896	407	0.258	0.129	150
3	12125	896	407	0	0	162
3	12205	896	407	0	0	172
3	12285	894	409	0.365	0.182	147
3	12365	894	409	0	0	150
3	12445	893	409	0.129	0.065	164
3	12525	892	412	0.408	0.204	133
3	12605	895	411	0.408	0.204	153
3	12685	895	411	0	0	143
3	12765	893	411	0.258	0.129	142
3	12845	893	411	0	0	157
3	12925	896	410	0.408	0.204	151
3	13005	896	410	0	0	158
3	13085	892	411	0.532	0.266	157
3	13165	892	411	0	0	144
3	13245	892	411	0	0	141
3	13325	892	411	0	0	156
3	13405	892	411	0	0	149
3	13485	892	411	0	0	169
3	13565	892	412	0.129	0.065	162
3	13645	893	413	0.182	0.091	147
3	13725	893	413	0	0	157
3	13805	893	413	0	0	157
3	13885	893	414	0.129	0.065	159
3	13965	893	414	0	0	154
3	14045	893	415	0.129	0.065	148
3	14125	893	415	0	0	154
3	14202	893	415	0	0	147
3	14282	893	415	0	0	148
3	14362	893	415	0	0	148
3	14442	893	415	0	0	156
3	14522	893	416	0.129	0.065	140
3	14602	892	416	0.129	0.065	149
3	14682	892	416	0	0	148
3	14762	892	416	0	0	149
3	14842	892	416	0	0	154
3	14922	892	416	0	0	159
3	15002	892	416	0	0	161
3	15082	892	416	0	0	156
3	15162	892	416	0	0	155
3	15242	892	416	0	0	157
3	15322	892	416	0	0	168
3	15402	892	416	0	0	167
3	15482	892	416	0	0	170
3	15562	892	416	0	0	175
3	15642	892	416	0	0	173
3	15722	892	416	0	0	181
3	15802	892	416	0	0	188
3	15882	892	417	0.129	0.065	161
3	15962	892	419	0.258	0.129	179
3	16042	892	419	0	0	171
3	16122	892	419	0	0	165
3	16202	892	419	0	0	185
3	16282	892	419	0	0	192
3	16362	892	419	0	0	191
3	16442	892	419	0	0	192
3	16522	892	418	0.129	0.065	171
3	16602	892	417	0.129	0.065	167
3	16682	892	417	0	0	193
3	16762	893	417	0.129	0.065	150
3	16842	893	417	0	0	151
3	16922	893	417	0	0	154
3	17002	893	417	0	0	146
3	17082	893	417	0	0	151
3	17162	893	417	0	0	172
3	17242	893	417	0	0	161
3	17322	893	417	0	0	157
3	17402	893	417	0	0	156
3	17482	893	417	0	0	159
3	17562	893	417	0	0	154
3	17642	893	417	0	0	141
3	17722	893	417	0	0	152
3	17802	893	417	0	0	143
3	17882	893	417	0	0	149
3	17962	893	417	0	0	144
3	18042	893	417	0	0	142
3	18122	893	417	0	0	158
3	18202	893	417	0	0	163
3	18282	893	417	0	0	176
3	18362	893	418	0.129	0.065	167
3	18442	893	418	0	0	168
3	18522	893	419	0.129	0.065	141
3	18602	893	419	0	0	141
3	18682	893	419	0	0	142
3	18762	893	419	0	0	130
3	18842	893	419	0	0	143
3	18922	893	419	0	0	152
3	19002	893	418	0.129	0.065	145
3	19082	893	418	0	0	144
3	19162	893	418	0	0	148
3	19242	893	418	0	0	151
3	19322	893	418	0	0	157
3	19402	893	418	0	0	157
3	19482	893	418	0	0	155
3	19562	893	418	0	0	155
3	19642	893	418	0	0	146
3	19722	893	418	0	0	138
3	19802	893	418	0	0	137
3	19882	893	418	0	0	162
3	19962	893	418	0	0	142
3	20042	893	418	0	0	149
3	20122	893	418	0	0	157
3	20202	893	418	0	0	168
3	20282	893	418	0	0	162
3	20362	893	418	0	0	162
3	20442	893	418	0	0	168
4	50	1004	319	-1	-1	168
4	130	1000	321	0.577	0.288	168
4	210	996	324	0.645	0.323	149
4	290	994	326	0.365	0.182	144
4	370	993	326	0.129	0.065	164
4	450	992	331	0.658	0.329	205
4	530	989	332	0.408	0.204	191
4	610	988	334	0.288	0.144	185
4	690	987	337	0.408	0.204	184
4	770	986	337	0.129	0.065	182
4	850	986	338	0.129	0.065	184
4	930	986	338	0	0	158
4	1010	985	339	0.182	0.091	175
4	1090	985	340	0.129	0.065	163
4	1170	984	342	0.288	0.144	200
4	1250	984	342	0	0	155
4	1329	983	344	0.288	0.144	148
4	1409	982	346	0.288	0.144	207
4	1489	982	348	0.258	0.129	163
4	1569	981	350	0.288	0.144	186
4	1649	981	351	0.129	0.065	182
4	1729	980	352	0.182	0.091	201
4	1809	980	353	0.129	0.065	191
4	1889	979	355	0.288	0.144	213
4	1969	978	355	0.129	0.065	171
4	2049	977	357	0.288	0.144	220
4	2129	975	357	0.258	0.129	193
4	2209	975	357	0	0	175
4	2289	975	357	0	0	190
4	2369	974	360	0.408	0.204	182
4	2449	972	360	0.258	0.129	173
4	2529	969	362	0.465	0.233	210
4	2609	969	362	0	0	194
4	2688	969	362	0	0	199
4	2768	968	364	0.288	0.144	197
4	2848	968	364	0	0	171
4	2928	967	366	0.288	0.144	172
4	3008	967	366	0	0	185
4	3088	965	368	0.365	0.182	167
4	3168	965	368	0	0	165
4	3248	965	368	0	0	215
4	3328	961	370	0.577	0.288	181
4	3408	961	371	0.129	0.065	194
4	3488	959	374	0.465	0.233	183
4	3568	959	374	0	0	174
4	3648	958	374	0.129	0.065	175
4	3728	958	375	0.129	0.065	161
4	3807	956	378	0.465	0.233	164
4	3887	956	378	0	0	163
4	3967	955	379	0.182	0.091	192
4	4047	955	379	0	0	164
4	4127	953	381	0.365	0.182	187
4	4207	953	382	0.129	0.065	177
4	4287	951	383	0.288	0.144	159
4	4367	950	383	0.129	0.065	171
4	4447	950	383	0	0	188
4	4527	950	383	0	0	155
4	4607	950	383	0	0	181
4	4687	949	385	0.288	0.144	175
4	4766	949	385	0	0	163
4	4846	946	387	0.465	0.233	188
4	4926	946	387	0	0	188
4	5006	946	387	0	0	154
4	5086	945	389	0.288	0.144	189
4	5166	946	390	0.182	0.091	148
4	5246	944	389	0.288	0.144	166
4	5326	944	389	0	0	163
4	5406	944	389	0	0	154
4	5486	944	390	0.129	0.065	184
4	5566	942	392	0.365	0.182	166
4	5646	942	392	0	0	140
4	5726	942	393	0.129	0.065	167
4	5806	941	394	0.182	0.091	177
4	5886	941	394	0	0	186
4	5966	939	395	0.288	0.144	184
4	6046	939	395	0	0	167
4	6126	939	395	0	0	149
4	6206	938	395	0.129	0.065	150
4	6286	938	396	0.129	0.065	138
4	6366	938	396	0	0	152
4	6446	938	396	0	0	164
4	6526	937	395	0.182	0.091	152
4	6606	937	395	0	0	151
4	6686	937	395	0	0	177
4	6766	935	396	0.288	0.144	160
4	6846	935	396	0	0	170
4	6926	935	397	0.129	0.065	181
4	7006	935	397	0	0	171
4	7086	934	398	0.182	0.091	171
4	7166	934	398	0	0	183
4	7246	931	401	0.547	0.274	169
4	7324	933	399	0.365	0.182	167
4	7404	932	400	0.182	0.091	154
4	7484	932	400	0	0	144
4	7564	932	400	0	0	154
4	7644	932	400	0	0	158
4	7724	932	400	0	0	154
4	7804	932	400	0	0	162
4	7884	930	399	0.288	0.144	131
4	7964	930	399	0	0	132
4	8044	930	399	0	0	142
4	8124	930	399	0	0	133
4	8204	930	399	0	0	128
4	8284	930	399	0	0	142
4	8364	930	399	0	0	143
4	8444	930	399	0	0	169
4	8524	930	399	0	0	145
4	8604	930	399	0	0	151
4	8684	930	399	0	0	158
4	8764	930	399	0	0	150
4	8844	930	399	0	0	157
4	8924	930	399	0	0	148
4	9004	930	399	0	0	159
4	9084	930	399	0	0	149
4	9164	930	399	0	0	157
4	9244	930	399	0	0	152
4	9324	930	399	0	0	147
4	9404	930	399	0	0	147
4	9484	930	399	0	0	156
4	9564	930	399	0	0	143
4	9644	930	399	0	0	140
4	9724	930	399	0	0	141
4	9804	930	399	0	0	145
4	9884	930	399	0	0	157
4	9964	930	399	0	0	157
4	10044	930	399	0	0	158
4	10124	930	399	0	0	158
4	10204	930	399	0	0	146
4	10284	930	399	0	0	133
4	10364	930	399	0	0	153
4	10444	930	399	0	0	158
4	10524	930	399	0	0	156
4	10604	930	399	0	0	174
4	10684	930	399	0	0	176
4	10764	930	399	0	0	179
4	10844	928	401	0.365	0.182	155
4	10924	927	401	0.129	0.065	138
4	11004	927	400	0.129	0.065	153
4	11084	927	401	0.129	0.065	142
4	11164	927	401	0	0	138
4	11244	927	401	0	0	145
4	11324	927	401	0	0	158
4	11404	927	401	0	0	156
4	11484	927	401	0	0	135
4	11564	927	401	0	0	138
4	11644	927	401	0	0	140
4	11724	927	401	0	0	147
4	11804	927	401	0	0	152
4	11884	927	401	0	0	174
4	11964	927	401	0	0	186
4	12044	927	401	0	0	179
4	12124	927	401	0	0	181
4	12204	926	403	0.288	0.144	177
4	12284	926	406	0.387	0.194	157
4	12364	924	406	0.258	0.129	175
4	12444	924	406	0	0	147
4	12524	924	406	0	0	145
4	12604	924	406	0	0	149
4	12684	924	406	0	0	162
4	12764	924	406	0	0	171
4	12844	924	406	0	0	169
4	12924	924	406	0	0	175
4	13004	924	406	0	0	165
4	13084	924	406	0	0	154
4	13164	924	406	0	0	153
4	13244	924	406	0	0	158
4	13324	924	406	0	0	156
4	13404	924	406	0	0	162
4	13484	924	406	0	0	183
4	13564	924	406	0	0	183
4	13644	924	410	0.516	0.258	154
4	13724	924	410	0	0	148
4	13804	924	410	0	0	150
4	13884	924	410	0	0	145
4	13964	924	410	0	0	150
4	14044	924	410	0	0	163
4	14124	924	410	0	0	155
4	14204	924	410	0	0	165
4	14284	924	410	0	0	175
4	14364	923	411	0.182	0.091	155
4	14444	923	411	0	0	162
4	14524	923	412	0.129	0.065	164
4	14604	923	412	0	0	160
4	14684	923	412	0	0	163
4	14764	923	412	0	0	145
4	14844	923	412	0	0	159
4	14924	923	413	0.129	0.065	165
4	15002	923	413	0	0	149
4	15082	923	412	0.129	0.065	149
4	15162	923	412	0	0	156
4	15242	923	412	0	0	164
4	15322	923	412	0	0	161
4	15402	923	412	0	0	160
4	15482	923	412	0	0	163
4	15562	923	412	0	0	161
4	15642	923	412	0	0	158
4	15722	923	412	0	0	163
4	15802	923	412	0	0	186
4	15882	923	414	0.258	0.129	164
4	15962	923	414	0	0	183
4	16042	923	413	0.129	0.065	182
4	16122	923	413	0	0	180
4	16202	923	413	0	0	198
4	16282	923	413	0	0	191
4	16362	924	413	0.129	0.065	177
4	16442	924	413	0	0	183
4	16522	924	413	0	0	193
4	16602	925	412	0.182	0.091	149
4	16682	925	412	0	0	181
4	16762	925	412	0	0	155
4	16842	925	412	0	0	140
4	16922	926	412	0.129	0.065	158
4	17002	926	412	0	0	153
4	17082	926	412	0	0	159
4	17162	926	412	0	0	153
4	17242	926	412	0	0	152
4	17322	926	412	0	0	172
4	17402	926	412	0	0	156
4	17482	926	412	0	0	146
4	17562	926	412	0	0	157
4	17642	926	412	0	0	153
4	17722	926	412	0	0	160
4	17802	926	412	0	0	161
4	17882	926	412	0	0	172
4	17962	926	412	0	0	154
4	18042	926	412	0	0	153
4	18122	926	412	0	0	196
4	18202	926	412	0	0	190
4	18282	926	412	0	0	191
4	18362	925	414	0.288	0.144	154
4	18442	924	416	0.288	0.144	164
4	18522	924	413	0.387	0.194	161
4	18602	924	414	0.129	0.065	158
4	18682	924	414	0	0	168
4	18762	924	414	0	0	182
4	18842	924	414	0	0	187
4	18922	924	414	0	0	184
4	19002	925	413	0.182	0.091	162
4	19082	925	413	0	0	174
4	19162	925	413	0	0	157
4	19242	925	413	0	0	145
4	19322	925	413	0	0	157
4	19402	925	413	0	0	174
4	19482	925	412	0.129	0.065	173
4	19562	925	412	0	0	171
4	19642	925	412	0	0	169
4	19722	925	412	0	0	170
4	19802	925	412	0	0	168
4	19882	926	415	0.408	0.204	184
4	19962	925	414	0.182	0.091	168
4	20042	925	414	0	0	164
4	20122	925	414	0	0	162
4	20202	925	414	0	0	156
4	20282	924	415	0.182	0.091	203
4	20362	924	415	0	0	200
4	20442	924	415	0	0	190
5	49	925	304	-1	-1	153
5	129	919	308	0.93	0.465	171
5	209	915	311	0.645	0.323	178
5	285	913	314	0.465	0.233	181
5	369	913	315	0.129	0.065	160
5	449	911	318	0.465	0.233	182
5	529	909	320	0.365	0.182	210
5	609	908	320	0.129	0.065	186
5	686	907	322	0.288	0.144	157
5	766	905	324	0.365	0.182	169
5	846	906	325	0.182	0.091	155
5	926	906	325	0	0	188
5	1006	904	327	0.365	0.182	191
5	1086	904	327	0	0	217
5	1166	903	329	0.288	0.144	185
5	1246	903	330	0.129	0.065	161
5	1326	903	331	0.129	0.065	172
5	1406	902	331	0.129	0.065	228
5	1486	902	334	0.387	0.194	171
5	1566	902	334	0	0	176
5	1646	902	334	0	0	185
5	1726	902	336	0.258	0.129	198
5	1806	901	339	0.408	0.204	194
5	1886	901	340	0.129	0.065	193
5	1966	900	343	0.408	0.204	187
5	2046	899	343	0.129	0.065	200
5	2126	899	343	0	0	224
5	2206	897	344	0.288	0.144	174
5	2286	897	344	0	0	196
5	2366	896	344	0.129	0.065	217
5	2446	896	345	0.129	0.065	220
5	2526	895	347	0.288	0.144	222
5	2606	893	350	0.465	0.233	167
5	2686	893	351	0.129	0.065	199
5	2766	892	351	0.129	0.065	182
5	2846	892	351	0	0	185
5	2926	892	353	0.258	0.129	193
5	3006	890	354	0.288	0.144	184
5	3086	890	354	0	0	187
5	3166	888	356	0.365	0.182	218
5	3246	887	355	0.182	0.091	194
5	3326	886	357	0.288	0.144	168
5	3406	886	357	0	0	202
5	3486	884	359	0.365	0.182	195
5	3566	882	362	0.465	0.233	193
5	3646	882	362	0	0	203
5	3726	882	362	0	0	189
5	3806	882	362	0	0	198
5	3884	881	364	0.288	0.144	165
5	3964	881	364	0	0	179
5	4044	879	366	0.365	0.182	178
5	4124	879	369	0.387	0.194	207
5	4204	879	368	0.129	0.065	191
5	4284	877	368	0.258	0.129	150
5	4364	876	369	0.182	0.091	197
5	4444	876	369	0	0	198
5	4524	876	368	0.129	0.065	157
5	4604	875	369	0.182	0.091	170
5	4684	875	369	0	0	180
5	4764	875	369	0	0	181
5	4844	875	369	0	0	202
5	4924	875	370	0.129	0.065	187
5	5004	874	370	0.129	0.065	192
5	5084	874	370	0	0	204
5	5164	872	374	0.577	0.288	191
5	5244	872	374	0	0	175
5	5324	872	374	0	0	156
5	5404	872	374	0	0	144
5	5484	872	374	0	0	167
5	5562	871	375	0.182	0.091	156
5	5642	869	376	0.288	0.144	180
5	5722	869	376	0	0	163
5	5802	869	377	0.129	0.065	174
5	5882	867	378	0.288	0.144	181
5	5962	867	378	0	0	172
5	6042	866	379	0.182	0.091	195
5	6122	866	379	0	0	181
5	6202	866	379	0	0	157
5	6282	866	380	0.129	0.065	163
5	6362	866	380	0	0	156
5	6442	866	380	0	0	180
5	6522	865	378	0.288	0.144	149
5	6602	865	378	0	0	163
5	6682	865	378	0	0	170
5	6762	864	380	0.288	0.144	141
5	6842	864	380	0	0	151
5	6922	864	380	0	0	154
5	7002	864	380	0	0	153
5	7082	863	381	0.182	0.091	172
5	7162	863	381	0	0	173
5	7242	862	381	0.129	0.065	162
5	7322	862	382	0.129	0.065	140
5	7402	862	382	0	0	154
5	7482	861	382	0.129	0.065	160
5	7562	861	382	0	0	144
5	7642	861	382	0	0	139
5	7722	860	382	0.129	0.065	159
5	7802	860	383	0.129	0.065	144
5	7882	860	383	0	0	160
5	7962	860	384	0.129	0.065	172
5	8042	857	383	0.408	0.204	167
5	8122	857	383	0	0	154
5	8202	857	383	0	0	151
5	8282	857	383	0	0	156
5	8362	857	385	0.258	0.129	181
5	8442	857	384	0.129	0.065	164
5	8522	857	384	0	0	166
5	8602	857	384	0	0	158
5	8682	857	384	0	0	165
5	8762	857	385	0.129	0.065	144
5	8842	857	385	0	0	148
5	8922	857	385	0	0	149
5	9002	857	385	0	0	152
5	9082	857	385	0	0	154
5	9162	857	385	0	0	141
5	9242	857	385	0	0	155
5	9322	857	385	0	0	138
5	9402	857	385	0	0	146
5	9482	857	385	0	0	142
5	9562	857	385	0	0	149
5	9642	857	385	0	0	152
5	9722	857	385	0	0	155
5	9802	857	385	0	0	139
5	9882	857	385	0	0	155
5	9962	857	385	0	0	150
5	10042	857	385	0	0	157
5	10122	857	385	0	0	157
5	10202	857	385	0	0	145
5	10282	857	385	0	0	156
5	10362	857	385	0	0	155
5	10442	857	385	0	0	158
5	10522	857	385	0	0	161
5	10602	857	385	0	0	166
5	10682	857	385	0	0	181
5	10762	854	386	0.408	0.204	154
5	10842	854	386	0	0	149
5	10922	854	386	0	0	160
5	11002	854	386	0	0	153
5	11082	854	386	0	0	158
5	11162	854	386	0	0	158
5	11242	854	386	0	0	157
5	11322	854	386	0	0	164
5	11402	854	386	0	0	165
5	11482	854	386	0	0	149
5	11562	854	386	0	0	157
5	11642	854	386	0	0	160
5	11722	854	386	0	0	160
5	11802	854	386	0	0	160
5	11882	854	386	0	0	181
5	11962	854	386	0	0	179
5	12042	854	387	0.129	0.065	165
5	12122	854	388	0.129	0.065	158
5	12202	854	390	0.258	0.129	152
5	12282	854	390	0	0	156
5	12362	854	390	0	0	152
5	12442	854	390	0	0	171
5	12522	854	390	0	0	175
5	12602	853	391	0.182	0.091	153
5	12682	853	391	0	0	151
5	12762	853	391	0	0	157
5	12842	853	391	0	0	153
5	12922	853	391	0	0	164
5	13002	853	391	0	0	156
5	13082	853	391	0	0	154
5	13162	853	391	0	0	153
5	13242	853	391	0	0	164
5	13322	853	391	0	0	165
5	13402	853	391	0	0	169
5	13482	853	391	0	0	180
5	13562	853	391	0	0	179
5	13642	853	395	0.516	0.258	162
5	13722	853	395	0	0	163
5	13802	853	395	0	0	165
5	13880	852	395	0.129	0.065	157
5	13960	852	395	0	0	167
5	14040	852	395	0	0	177
5	14120	853	395	0.129	0.065	155
5	14200	853	395	0	0	161
5	14280	853	395	0	0	159
5	14360	853	396	0.129	0.065	151
5	14440	853	396	0	0	147
5	14520	853	396	0	0	144
5	14600	853	396	0	0	153
5	14680	853	396	0	0	159
5	14760	853	396	0	0	167
5	14840	853	396	0	0	148
5	14920	853	396	0	0	177
5	15000	853	396	0	0	173
5	15080	853	396	0	0	167
5	15160	853	396	0	0	159
5	15240	853	396	0	0	168
5	15320	853	396	0	0	184
5	15400	853	397	0.129	0.065	179
5	15480	853	397	0	0	190
5	15560	853	397	0	0	184
5	15640	852	398	0.182	0.091	168
5	15720	852	398	0	0	163
5	15800	852	398	0	0	195
5	15880	852	399	0.129	0.065	156
5	15960	852	399	0	0	168
5	16040	852	399	0	0	160
5	16120	852	399	0	0	148
5	16200	852	399	0	0	165
5	16280	852	399	0	0	172
5	16360	852	399	0	0	178
5	16440	852	399	0	0	182
5	16520	852	399	0	0	171
5	16600	852	399	0	0	169
5	16680	852	399	0	0	177
5	16760	852	399	0	0	154
5	16840	852	399	0	0	164
5	16920	852	399	0	0	165
5	17000	852	399	0	0	170
5	17080	852	400	0.129	0.065	182
5	17160	852	400	0	0	191
5	17240	852	400	0	0	190
5	17320	852	400	0	0	191
5	17400	852	400	0	0	176
5	17480	852	400	0	0	164
5	17560	852	400	0	0	171
5	17640	852	400	0	0	178
5	17720	852	400	0	0	169
5	17800	852	400	0	0	161
5	17880	852	400	0	0	170
5	17960	852	400	0	0	175
5	18040	852	400	0	0	160
5	18120	852	400	0	0	181
5	18200	852	400	0	0	164
5	18280	852	401	0.129	0.065	167
5	18360	852	402	0.129	0.065	154
5	18440	852	402	0	0	169
5	18520	852	402	0	0	174
5	18600	852	402	0	0	162
5	18680	852	402	0	0	156
5	18760	852	402	0	0	162
5	18840	852	402	0	0	162
5	18920	852	402	0	0	164
5	19000	852	402	0	0	174
5	19080	852	400	0.258	0.129	170
5	19160	852	400	0	0	174
5	19240	852	400	0	0	172
5	19320	852	400	0	0	173
5	19400	852	401	0.129	0.065	150
5	19480	852	401	0	0	161
5	19560	852	401	0	0	158
5	19640	852	401	0	0	170
5	19720	852	403	0.258	0.129	185
5	19800	852	403	0	0	179
5	19880	852	403	0	0	181
5	19960	852	403	0	0	180
5	20040	852	403	0	0	179
5	20120	851	402	0.182	0.091	187
5	20200	851	402	0	0	168
5	20280	851	402	0	0	188
5	20360	852	401	0.182	0.091	176
5	20440	852	402	0.129	0.065	164
