# Supplementary material for: Spatiotemporal dynamics of self-organized branching in pancreas-derived organoids
Source: Nat Commun. 2022 Sep 5;13:5219. doi: 10.1038/s41467-022-32806-y (PMC9445099; doi:10.1038/s41467-022-32806-y)
Supplement: Supplementary file 20 — Source Data [file 41467_2022_32806_MOESM20_ESM.zip › Source Data/Fig_2b_Bead_branch_tracking/191122_Extension/csv/Track_191122_9591_Day7-9_fluo_beads_rightwell3_full_stack_in_μm_per_sec_branch_x182_y789.csv]

Track n�	Slice n�	X	Y	Distance	Velocity	Pixel Value
1	56	182	789	-1	-1	137
1	136	183	792	0.408	0.204	111
1	218	182	794	0.288	0.144	151
1	300	186	793	0.532	0.266	148
1	382	186	793	0	0	161
1	464	189	793	0.387	0.194	139
1	546	187	793	0.258	0.129	165
1	628	187	795	0.258	0.129	150
1	710	183	800	0.826	0.413	142
1	792	182	802	0.288	0.144	137
1	874	182	802	0	0	130
1	956	181	803	0.182	0.091	115
1	1038	181	803	0	0	144
1	1120	181	803	0	0	144
1	1202	177	809	0.93	0.465	179
1	1284	177	809	0	0	163
1	1366	176	812	0.408	0.204	153
1	1448	175	817	0.658	0.329	175
1	1530	173	816	0.288	0.144	149
1	1612	174	816	0.129	0.065	172
1	1690	178	811	0.826	0.413	114
1	1772	179	813	0.288	0.144	153
1	1854	170	824	1.833	0.917	184
1	1936	169	824	0.129	0.065	177
1	2018	166	830	0.865	0.433	170
1	2100	168	825	0.695	0.347	197
1	2182	167	829	0.532	0.266	175
1	2264	170	826	0.547	0.274	183
1	2346	172	824	0.365	0.182	186
1	2428	172	819	0.645	0.323	146
1	2510	169	819	0.387	0.194	183
1	2592	169	819	0	0	184
1	2674	163	824	1.008	0.504	173
1	2756	161	825	0.288	0.144	164
1	2838	160	823	0.288	0.144	194
1	2920	166	820	0.865	0.433	195
1	3002	168	817	0.465	0.233	193
1	3084	172	814	0.645	0.323	186
1	3166	176	812	0.577	0.288	186
1	3248	176	812	0	0	176
1	3330	178	808	0.577	0.288	186
1	3412	180	806	0.365	0.182	177
1	3494	182	804	0.365	0.182	150
1	3576	185	803	0.408	0.204	153
1	3658	189	800	0.645	0.323	161
1	3740	189	801	0.129	0.065	174
1	3822	189	801	0	0	173
1	3904	192	798	0.547	0.274	162
1	3986	192	798	0	0	158
1	4068	192	798	0	0	145
1	4150	193	795	0.408	0.204	138
1	4232	193	795	0	0	161
1	4314	201	785	1.652	0.826	150
1	4396	203	780	0.695	0.347	127
1	4478	199	782	0.577	0.288	153
1	4560	203	780	0.577	0.288	87
1	4642	203	777	0.387	0.194	126
1	4724	203	777	0	0	127
1	4806	204	775	0.288	0.144	132
1	4888	206	774	0.288	0.144	139
1	4970	207	771	0.408	0.204	144
1	5052	207	771	0	0	132
1	5134	207	771	0	0	132
1	5216	207	770	0.129	0.065	137
1	5298	207	771	0.129	0.065	152
1	5380	210	769	0.465	0.233	145
1	5462	210	769	0	0	154
1	5544	212	766	0.465	0.233	139
1	5626	212	766	0	0	151
1	5708	203	774	1.553	0.777	141
1	5790	205	773	0.288	0.144	142
1	5872	205	773	0	0	132
1	5954	205	772	0.129	0.065	144
1	6036	205	772	0	0	144
1	6118	205	772	0	0	139
1	6200	205	772	0	0	152
1	6282	207	771	0.288	0.144	140
1	6364	209	769	0.365	0.182	155
1	6446	209	769	0	0	140
1	6528	209	771	0.258	0.129	147
1	6610	210	770	0.182	0.091	143
1	6692	210	769	0.129	0.065	146
1	6774	216	764	1.008	0.504	145
1	6856	217	764	0.129	0.065	96
1	6938	216	766	0.288	0.144	144
1	7020	214	767	0.288	0.144	151
1	7102	214	767	0	0	123
1	7184	214	767	0	0	138
1	7266	210	771	0.73	0.365	136
1	7348	210	770	0.129	0.065	154
1	7430	213	766	0.645	0.323	150
1	7512	214	765	0.182	0.091	153
1	7594	214	765	0	0	153
1	7676	216	764	0.288	0.144	144
1	7758	216	764	0	0	166
1	7840	216	762	0.258	0.129	165
1	7922	217	760	0.288	0.144	146
1	8004	221	760	0.516	0.258	126
1	8086	220	759	0.182	0.091	150
1	8168	221	757	0.288	0.144	127
1	8250	221	757	0	0	136
1	8332	222	757	0.129	0.065	153
1	8414	222	757	0	0	158
1	8496	223	755	0.288	0.144	130
1	8578	223	755	0	0	141
1	8660	223	755	0	0	163
1	8742	224	753	0.288	0.144	135
1	8819	224	755	0.258	0.129	142
1	8901	224	755	0	0	129
1	8983	221	756	0.408	0.204	118
1	9065	221	756	0	0	114
1	9147	217	762	0.93	0.465	150
1	9229	217	762	0	0	141
1	9311	219	760	0.365	0.182	124
1	9393	220	758	0.288	0.144	159
1	9475	221	765	0.912	0.456	148
1	9557	217	760	0.826	0.413	125
1	9639	219	758	0.365	0.182	121
1	9721	219	765	0.903	0.452	122
1	9803	214	760	0.912	0.456	144
1	9885	215	760	0.129	0.065	146
1	9967	215	760	0	0	149
1	10049	219	758	0.577	0.288	112
1	10131	220	756	0.288	0.144	151
1	10213	219	760	0.532	0.266	143
1	10295	219	760	0	0	141
1	10377	219	760	0	0	140
1	10459	219	760	0	0	151
1	10541	219	760	0	0	114
1	10623	219	758	0.258	0.129	144
1	10705	219	758	0	0	146
1	10787	219	758	0	0	159
1	10869	219	758	0	0	134
1	10951	219	759	0.129	0.065	136
1	11033	217	761	0.365	0.182	133
1	11115	217	761	0	0	145
1	11197	220	759	0.465	0.233	140
1	11279	211	762	1.224	0.612	150
1	11361	211	763	0.129	0.065	135
1	11443	210	764	0.182	0.091	140
1	11525	206	765	0.532	0.266	155
1	11607	206	765	0	0	143
1	11689	209	764	0.408	0.204	144
1	11771	206	764	0.387	0.194	158
1	11853	208	760	0.577	0.288	135
1	11935	210	759	0.288	0.144	131
1	12017	209	761	0.288	0.144	119
1	12099	206	765	0.645	0.323	151
1	12181	206	764	0.129	0.065	152
1	12263	205	767	0.408	0.204	142
1	12345	205	763	0.516	0.258	163
1	12427	205	763	0	0	158
1	12509	204	763	0.129	0.065	136
1	12591	206	763	0.258	0.129	162
1	12673	206	765	0.258	0.129	157
1	12755	205	766	0.182	0.091	137
1	12837	205	766	0	0	144
1	12919	209	762	0.73	0.365	136
1	13001	209	762	0	0	155
1	13083	209	759	0.387	0.194	135
1	13165	211	758	0.288	0.144	124
1	13247	211	758	0	0	118
1	13329	211	758	0	0	135
1	13411	211	758	0	0	138
1	13493	211	758	0	0	145
1	13575	211	758	0	0	145
1	13657	211	758	0	0	149
1	13739	211	758	0	0	154
1	13821	211	758	0	0	150
1	13903	211	758	0	0	110
1	13985	211	758	0	0	129
1	14067	213	758	0.258	0.129	147
1	14149	213	758	0	0	149
1	14231	213	759	0.129	0.065	99
1	14313	213	759	0	0	123
1	14395	213	759	0	0	114
1	14477	213	759	0	0	98
1	14559	213	759	0	0	100
1	14641	213	759	0	0	145
1	14723	214	758	0.182	0.091	138
1	14805	214	758	0	0	126
1	14887	214	758	0	0	124
1	14969	214	758	0	0	147
1	15051	218	758	0.516	0.258	136
1	15133	218	758	0	0	108
1	15215	218	758	0	0	131
1	15297	218	758	0	0	154
1	15379	222	753	0.826	0.413	135
1	15461	225	752	0.408	0.204	147
1	15543	225	752	0	0	137
1	15625	226	754	0.288	0.144	120
1	15707	228	754	0.258	0.129	122
1	15789	224	752	0.577	0.288	137
1	15871	225	752	0.129	0.065	125
1	15953	226	751	0.182	0.091	112
1	16035	225	752	0.182	0.091	159
1	16117	225	751	0.129	0.065	156
1	16199	227	750	0.288	0.144	107
1	16281	227	750	0	0	133
1	16363	229	749	0.288	0.144	147
1	16445	230	749	0.129	0.065	148
1	16527	231	749	0.129	0.065	125
1	16609	231	749	0	0	121
1	16691	231	748	0.129	0.065	136
1	16773	232	748	0.129	0.065	156
1	16855	234	746	0.365	0.182	136
1	16934	231	747	0.408	0.204	147
1	17016	235	745	0.577	0.288	108
1	17098	235	745	0	0	119
1	17180	235	745	0	0	123
1	17262	235	745	0	0	120
1	17344	236	745	0.129	0.065	155
1	17426	237	744	0.182	0.091	117
1	17508	237	743	0.129	0.065	140
1	17590	237	742	0.129	0.065	166
1	17672	238	742	0.129	0.065	174
1	17754	239	742	0.129	0.065	120
1	17836	239	742	0	0	122
1	17918	239	742	0	0	136
1	18000	239	742	0	0	126
1	18082	239	742	0	0	158
1	18164	240	740	0.288	0.144	121
1	18246	240	740	0	0	127
1	18328	240	740	0	0	124
1	18410	240	740	0	0	166
1	18492	241	738	0.288	0.144	127
1	18574	241	737	0.129	0.065	133
1	18656	242	737	0.129	0.065	131
1	18738	242	737	0	0	114
1	18820	242	737	0	0	126
1	18902	242	737	0	0	120
1	18984	242	737	0	0	106
1	19066	242	736	0.129	0.065	121
1	19148	242	736	0	0	121
1	19230	242	734	0.258	0.129	132
1	19312	242	732	0.258	0.129	123
1	19390	240	732	0.258	0.129	128
1	19472	242	732	0.258	0.129	109
1	19554	244	731	0.288	0.144	129
1	19636	244	730	0.129	0.065	135
1	19718	244	730	0	0	137
1	19800	245	729	0.182	0.091	114
1	19882	246	728	0.182	0.091	122
1	19964	247	727	0.182	0.091	88
1	20046	247	726	0.129	0.065	86
1	20128	248	725	0.182	0.091	91
1	20210	248	724	0.129	0.065	85
1	20292	249	723	0.182	0.091	84
1	20374	249	723	0	0	82
1	20456	250	721	0.288	0.144	77
1	20538	252	720	0.288	0.144	95
1	20617	248	721	0.532	0.266	120
1	20699	250	721	0.258	0.129	139
1	20781	250	721	0	0	106
1	20863	252	720	0.288	0.144	136
1	20945	252	720	0	0	135
2	56	87	881	-1	-1	112
2	138	93	878	0.865	0.433	96
2	220	96	877	0.408	0.204	116
2	302	98	875	0.365	0.182	139
2	384	100	874	0.288	0.144	114
2	466	101	873	0.182	0.091	167
2	548	104	872	0.408	0.204	134
2	630	105	871	0.182	0.091	128
2	712	107	871	0.258	0.129	129
2	794	107	871	0	0	144
2	872	108	870	0.182	0.091	89
2	954	108	868	0.258	0.129	108
2	1036	108	868	0	0	176
2	1118	110	867	0.288	0.144	105
2	1200	110	867	0	0	100
2	1282	110	867	0	0	124
2	1364	111	867	0.129	0.065	105
2	1446	111	867	0	0	154
2	1528	112	867	0.129	0.065	124
2	1610	113	867	0.129	0.065	107
2	1692	114	866	0.182	0.091	87
2	1774	114	866	0	0	109
2	1856	115	865	0.182	0.091	101
2	1938	115	865	0	0	126
2	2020	116	865	0.129	0.065	107
2	2102	117	864	0.182	0.091	115
2	2184	117	863	0.129	0.065	151
2	2266	118	864	0.182	0.091	131
2	2348	119	864	0.129	0.065	100
2	2430	119	864	0	0	152
2	2512	121	864	0.258	0.129	110
2	2594	121	864	0	0	114
2	2676	121	864	0	0	140
2	2758	122	862	0.288	0.144	124
2	2840	123	861	0.182	0.091	129
2	2922	122	861	0.129	0.065	110
2	3004	122	861	0	0	126
2	3086	122	861	0	0	138
2	3166	121	861	0.129	0.065	127
2	3248	123	861	0.258	0.129	110
2	3330	123	860	0.129	0.065	141
2	3412	123	860	0	0	131
2	3494	123	860	0	0	178
2	3576	123	860	0	0	177
2	3658	124	861	0.182	0.091	103
2	3740	125	861	0.129	0.065	118
2	3822	125	862	0.129	0.065	119
2	3904	124	863	0.182	0.091	110
2	3986	123	863	0.129	0.065	97
2	4068	123	863	0	0	93
2	4150	121	864	0.288	0.144	110
2	4232	121	864	0	0	136
2	4314	122	866	0.288	0.144	112
2	4396	122	865	0.129	0.065	124
2	4478	121	865	0.129	0.065	130
2	4560	120	864	0.182	0.091	107
2	4642	121	864	0.129	0.065	95
2	4724	121	864	0	0	90
2	4806	121	864	0	0	91
2	4888	121	864	0	0	103
2	4970	121	864	0	0	139
2	5052	123	863	0.288	0.144	168
2	5134	123	862	0.129	0.065	98
2	5216	123	862	0	0	117
2	5298	124	862	0.129	0.065	109
2	5380	124	862	0	0	140
2	5462	122	862	0.258	0.129	102
2	5544	122	862	0	0	99
2	5626	122	862	0	0	86
2	5708	122	862	0	0	85
2	5790	121	863	0.182	0.091	99
2	5872	121	863	0	0	183
2	5954	121	862	0.129	0.065	134
2	6036	121	862	0	0	180
2	6118	121	861	0.129	0.065	172
2	6200	122	860	0.182	0.091	125
2	6282	123	859	0.182	0.091	102
2	6364	123	859	0	0	101
2	6446	123	859	0	0	173
2	6528	125	858	0.288	0.144	100
2	6610	125	857	0.129	0.065	156
2	6692	124	857	0.129	0.065	127
2	6774	125	858	0.182	0.091	133
2	6856	126	858	0.129	0.065	157
2	6938	125	859	0.182	0.091	119
2	7020	125	859	0	0	123
2	7102	125	859	0	0	139
2	7184	125	859	0	0	147
2	7266	125	859	0	0	159
2	7348	126	857	0.288	0.144	172
2	7430	126	857	0	0	142
2	7512	126	857	0	0	124
2	7594	127	856	0.182	0.091	119
2	7676	127	856	0	0	111
2	7758	127	856	0	0	116
2	7840	127	856	0	0	141
2	7922	127	856	0	0	148
2	8004	128	855	0.182	0.091	133
2	8086	129	854	0.182	0.091	131
2	8168	129	854	0	0	153
2	8250	129	853	0.129	0.065	136
2	8332	130	852	0.182	0.091	120
2	8414	130	852	0	0	134
2	8496	131	852	0.129	0.065	159
2	8573	131	850	0.258	0.129	104
2	8655	131	850	0	0	104
2	8737	132	849	0.182	0.091	125
2	8819	132	849	0	0	162
2	8901	134	849	0.258	0.129	142
2	8983	134	849	0	0	155
2	9065	134	849	0	0	136
2	9147	134	849	0	0	153
2	9229	133	849	0.129	0.065	117
2	9311	133	848	0.129	0.065	119
2	9393	135	847	0.288	0.144	150
2	9475	135	847	0	0	129
2	9557	135	847	0	0	86
2	9639	135	847	0	0	111
2	9721	135	847	0	0	124
2	9803	135	847	0	0	170
2	9885	136	846	0.182	0.091	136
2	9967	137	845	0.182	0.091	85
2	10049	138	845	0.129	0.065	127
2	10131	138	844	0.129	0.065	80
2	10213	138	844	0	0	103
2	10295	138	844	0	0	119
2	10377	138	844	0	0	108
2	10459	139	844	0.129	0.065	136
2	10541	140	843	0.182	0.091	97
2	10623	140	843	0	0	101
2	10705	140	842	0.129	0.065	143
2	10787	141	841	0.182	0.091	146
2	10869	141	841	0	0	129
2	10951	142	841	0.129	0.065	158
2	11033	142	841	0	0	158
2	11115	142	841	0	0	162
2	11197	142	841	0	0	162
2	11279	141	841	0.129	0.065	117
2	11361	141	840	0.129	0.065	108
2	11443	141	840	0	0	122
2	11525	141	840	0	0	119
2	11607	142	839	0.182	0.091	92
2	11689	142	839	0	0	106
2	11771	142	839	0	0	109
2	11853	142	839	0	0	100
2	11935	143	839	0.129	0.065	126
2	12017	143	839	0	0	126
2	12099	143	839	0	0	149
2	12181	143	838	0.129	0.065	138
2	12263	143	838	0	0	139
2	12345	143	838	0	0	127
2	12427	143	837	0.129	0.065	114
2	12509	143	837	0	0	113
2	12591	143	837	0	0	139
2	12673	143	837	0	0	110
2	12755	143	837	0	0	124
2	12837	143	837	0	0	141
2	12919	143	837	0	0	148
2	13001	144	837	0.129	0.065	124
2	13083	144	837	0	0	150
2	13165	144	836	0.129	0.065	139
2	13247	144	836	0	0	166
2	13329	145	836	0.129	0.065	145
2	13411	146	835	0.182	0.091	101
2	13493	146	835	0	0	120
2	13575	146	835	0	0	120
2	13657	147	834	0.182	0.091	111
2	13739	147	834	0	0	114
2	13818	145	834	0.258	0.129	134
2	13900	147	833	0.288	0.144	79
2	13982	147	833	0	0	79
2	14064	147	833	0	0	91
2	14146	147	833	0	0	82
2	14228	147	833	0	0	107
2	14310	147	833	0	0	105
2	14392	147	833	0	0	119
2	14474	147	833	0	0	102
2	14556	148	833	0.129	0.065	89
2	14638	148	833	0	0	113
2	14720	148	833	0	0	106
2	14802	148	833	0	0	93
2	14884	148	833	0	0	129
2	14966	148	833	0	0	129
2	15048	148	833	0	0	124
2	15130	148	833	0	0	131
2	15212	148	833	0	0	170
2	15294	149	833	0.129	0.065	128
2	15376	150	833	0.129	0.065	114
2	15458	150	833	0	0	115
2	15540	151	832	0.182	0.091	112
2	15622	151	832	0	0	129
2	15704	152	832	0.129	0.065	95
2	15786	152	832	0	0	105
2	15868	152	832	0	0	114
2	15950	153	832	0.129	0.065	131
2	16032	153	831	0.129	0.065	87
2	16114	153	831	0	0	94
2	16196	153	831	0	0	139
2	16278	153	831	0	0	147
2	16360	154	831	0.129	0.065	179
2	16442	155	830	0.182	0.091	125
2	16524	156	829	0.182	0.091	173
2	16606	156	829	0	0	139
2	16688	156	829	0	0	93
2	16770	156	829	0	0	93
2	16852	156	829	0	0	107
2	16934	156	829	0	0	131
2	17016	157	828	0.182	0.091	110
2	17098	157	827	0.129	0.065	107
2	17180	157	827	0	0	123
2	17262	158	827	0.129	0.065	105
2	17344	158	827	0	0	126
2	17426	158	826	0.129	0.065	127
2	17508	159	826	0.129	0.065	113
2	17590	159	826	0	0	152
2	17672	159	825	0.129	0.065	125
2	17754	160	824	0.182	0.091	160
2	17836	160	824	0	0	156
2	17918	160	824	0	0	159
2	18000	160	824	0	0	136
2	18082	160	824	0	0	114
2	18164	160	824	0	0	121
2	18246	160	824	0	0	123
2	18328	160	824	0	0	139
2	18410	161	824	0.129	0.065	155
2	18492	161	823	0.129	0.065	126
2	18574	161	823	0	0	143
2	18656	161	822	0.129	0.065	118
2	18738	161	822	0	0	136
2	18820	162	821	0.182	0.091	137
2	18902	162	821	0	0	150
2	18984	162	821	0	0	129
2	19066	162	821	0	0	143
2	19148	162	821	0	0	156
2	19230	162	821	0	0	160
2	19312	162	820	0.129	0.065	136
2	19390	161	819	0.182	0.091	92
2	19472	161	818	0.129	0.065	117
2	19554	161	818	0	0	105
2	19636	161	818	0	0	115
2	19718	161	818	0	0	124
2	19800	161	818	0	0	114
2	19882	162	818	0.129	0.065	135
2	19964	162	818	0	0	148
2	20046	162	818	0	0	121
2	20128	162	818	0	0	132
2	20210	163	818	0.129	0.065	100
2	20292	163	817	0.129	0.065	114
2	20374	163	817	0	0	100
2	20456	163	817	0	0	113
2	20538	163	816	0.129	0.065	117
2	20620	165	816	0.258	0.129	94
2	20702	165	816	0	0	148
2	20784	166	815	0.182	0.091	124
2	20866	167	815	0.129	0.065	110
2	20948	167	814	0.129	0.065	109
3	55	75	858	-1	-1	108
3	137	78	857	0.408	0.204	126
3	219	82	856	0.532	0.266	121
3	301	85	853	0.547	0.274	108
3	383	87	853	0.258	0.129	97
3	465	88	853	0.129	0.065	136
3	547	90	852	0.288	0.144	103
3	629	91	851	0.182	0.091	114
3	711	92	851	0.129	0.065	125
3	793	95	850	0.408	0.204	129
3	875	96	849	0.182	0.091	159
3	957	96	849	0	0	132
3	1039	96	849	0	0	134
3	1121	97	849	0.129	0.065	141
3	1203	97	849	0	0	147
3	1285	97	849	0	0	117
3	1367	97	849	0	0	128
3	1449	98	849	0.129	0.065	161
3	1531	99	848	0.182	0.091	139
3	1613	100	848	0.129	0.065	121
3	1695	101	848	0.129	0.065	126
3	1777	101	848	0	0	131
3	1859	101	847	0.129	0.065	126
3	1941	101	847	0	0	142
3	2023	101	847	0	0	168
3	2105	103	846	0.288	0.144	140
3	2187	103	846	0	0	157
3	2269	104	846	0.129	0.065	146
3	2351	104	846	0	0	185
3	2433	106	846	0.258	0.129	162
3	2515	108	846	0.258	0.129	144
3	2597	108	846	0	0	150
3	2679	109	845	0.182	0.091	161
3	2761	109	845	0	0	141
3	2839	109	844	0.129	0.065	107
3	2921	110	843	0.182	0.091	183
3	3003	110	843	0	0	184
3	3085	110	843	0	0	102
3	3167	110	843	0	0	95
3	3249	110	843	0	0	140
3	3331	111	843	0.129	0.065	94
3	3413	112	843	0.129	0.065	161
3	3495	112	842	0.129	0.065	188
3	3577	111	843	0.182	0.091	135
3	3659	111	843	0	0	136
3	3741	111	843	0	0	146
3	3823	112	843	0.129	0.065	121
3	3905	111	844	0.182	0.091	145
3	3987	111	845	0.129	0.065	117
3	4069	112	845	0.129	0.065	167
3	4151	111	845	0.129	0.065	169
3	4233	110	845	0.129	0.065	164
3	4315	109	847	0.288	0.144	135
3	4397	109	846	0.129	0.065	93
3	4479	109	846	0	0	135
3	4561	109	846	0	0	164
3	4643	109	846	0	0	142
3	4725	109	845	0.129	0.065	88
3	4807	109	845	0	0	87
3	4889	109	845	0	0	94
3	4971	109	845	0	0	110
3	5053	110	843	0.288	0.144	100
3	5135	110	843	0	0	101
3	5217	110	843	0	0	92
3	5299	110	843	0	0	164
3	5381	110	843	0	0	117
3	5463	111	843	0.129	0.065	120
3	5545	111	843	0	0	153
3	5627	111	843	0	0	147
3	5709	111	843	0	0	156
3	5791	111	843	0	0	167
3	5873	109	843	0.258	0.129	113
3	5955	109	843	0	0	112
3	6037	109	843	0	0	182
3	6119	110	842	0.182	0.091	127
3	6201	110	841	0.129	0.065	111
3	6283	110	841	0	0	119
3	6365	110	841	0	0	137
3	6447	111	841	0.129	0.065	166
3	6529	112	839	0.288	0.144	102
3	6611	112	839	0	0	97
3	6693	112	839	0	0	117
3	6775	112	839	0	0	150
3	6855	111	840	0.182	0.091	144
3	6936	112	840	0.129	0.065	101
3	7018	112	839	0.129	0.065	90
3	7100	112	839	0	0	125
3	7182	112	839	0	0	114
3	7264	112	839	0	0	99
3	7346	113	838	0.182	0.091	165
3	7428	114	839	0.182	0.091	87
3	7510	114	839	0	0	87
3	7592	114	838	0.129	0.065	116
3	7674	115	837	0.182	0.091	81
3	7756	115	837	0	0	83
3	7838	115	837	0	0	102
3	7920	115	836	0.129	0.065	88
3	8002	115	836	0	0	153
3	8084	116	835	0.182	0.091	81
3	8166	116	834	0.129	0.065	123
3	8248	116	834	0	0	163
3	8330	118	833	0.288	0.144	82
3	8412	119	832	0.182	0.091	112
3	8494	119	832	0	0	128
3	8576	119	832	0	0	111
3	8658	120	831	0.182	0.091	85
3	8740	121	831	0.129	0.065	118
3	8822	121	830	0.129	0.065	152
3	8904	121	830	0	0	130
3	8986	121	830	0	0	108
3	9068	121	830	0	0	106
3	9150	121	830	0	0	88
3	9232	121	830	0	0	97
3	9314	121	830	0	0	152
3	9396	122	830	0.129	0.065	123
3	9478	122	829	0.129	0.065	98
3	9560	123	829	0.129	0.065	109
3	9642	123	828	0.129	0.065	117
3	9724	123	828	0	0	120
3	9806	123	828	0	0	166
3	9888	124	826	0.288	0.144	129
3	9970	125	826	0.129	0.065	114
3	10052	125	825	0.129	0.065	122
3	10134	126	825	0.129	0.065	126
3	10216	126	825	0	0	130
3	10298	126	825	0	0	133
3	10380	126	825	0	0	132
3	10462	128	825	0.258	0.129	129
3	10544	128	825	0	0	148
3	10626	128	824	0.129	0.065	122
3	10708	129	823	0.182	0.091	126
3	10790	129	823	0	0	151
3	10872	130	823	0.129	0.065	121
3	10954	131	823	0.129	0.065	159
3	11033	128	822	0.408	0.204	117
3	11115	129	823	0.182	0.091	141
3	11197	129	823	0	0	144
3	11279	129	822	0.129	0.065	91
3	11361	130	822	0.129	0.065	149
3	11443	130	821	0.129	0.065	93
3	11525	130	821	0	0	94
3	11607	130	821	0	0	106
3	11689	131	820	0.182	0.091	82
3	11771	131	820	0	0	77
3	11853	131	820	0	0	91
3	11935	131	820	0	0	98
3	12017	131	820	0	0	90
3	12099	131	820	0	0	124
3	12181	131	819	0.129	0.065	139
3	12263	131	819	0	0	132
3	12345	131	819	0	0	114
3	12427	131	819	0	0	101
3	12509	131	819	0	0	83
3	12591	131	819	0	0	92
3	12673	131	819	0	0	86
3	12755	131	819	0	0	116
3	12837	132	819	0.129	0.065	93
3	12919	132	819	0	0	149
3	13001	133	818	0.182	0.091	101
3	13083	133	818	0	0	129
3	13165	134	817	0.182	0.091	105
3	13247	134	817	0	0	126
3	13329	134	816	0.129	0.065	115
3	13411	135	816	0.129	0.065	117
3	13493	135	816	0	0	134
3	13575	135	816	0	0	123
3	13657	135	816	0	0	119
3	13739	135	815	0.129	0.065	98
3	13821	135	815	0	0	90
3	13903	135	815	0	0	107
3	13985	135	815	0	0	115
3	14067	135	815	0	0	111
3	14149	136	814	0.182	0.091	117
3	14231	136	814	0	0	111
3	14313	136	814	0	0	114
3	14395	136	814	0	0	124
3	14477	136	814	0	0	125
3	14559	136	814	0	0	139
3	14639	137	815	0.182	0.091	94
3	14721	137	814	0.129	0.065	90
3	14803	137	814	0	0	87
3	14885	137	814	0	0	119
3	14967	137	814	0	0	125
3	15049	137	814	0	0	115
3	15131	137	814	0	0	126
3	15213	137	814	0	0	162
3	15295	137	814	0	0	172
3	15377	138	814	0.129	0.065	136
3	15459	138	814	0	0	154
3	15541	138	814	0	0	180
3	15623	139	814	0.129	0.065	177
3	15705	141	812	0.365	0.182	108
3	15787	141	812	0	0	127
3	15869	141	812	0	0	100
3	15951	141	812	0	0	125
3	16033	142	812	0.129	0.065	100
3	16115	142	812	0	0	102
3	16197	142	812	0	0	134
3	16279	142	812	0	0	130
3	16361	145	811	0.408	0.204	95
3	16443	145	811	0	0	114
3	16525	145	811	0	0	161
3	16607	144	811	0.129	0.065	110
3	16689	144	811	0	0	134
3	16771	144	811	0	0	153
3	16853	144	811	0	0	162
3	16935	144	810	0.129	0.065	171
3	17017	145	809	0.182	0.091	123
3	17099	145	809	0	0	136
3	17181	146	809	0.129	0.065	143
3	17263	146	808	0.129	0.065	146
3	17345	147	808	0.129	0.065	139
3	17427	147	808	0	0	150
3	17509	147	808	0	0	171
3	17591	148	806	0.288	0.144	141
3	17673	149	806	0.129	0.065	124
3	17755	149	806	0	0	131
3	17837	149	806	0	0	134
3	17919	149	806	0	0	147
3	18001	149	806	0	0	134
3	18083	149	805	0.129	0.065	138
3	18165	149	805	0	0	144
3	18247	149	805	0	0	129
3	18329	149	805	0	0	133
3	18411	149	805	0	0	139
3	18489	148	803	0.288	0.144	109
3	18571	148	803	0	0	113
3	18653	148	803	0	0	102
3	18735	148	803	0	0	138
3	18817	149	802	0.182	0.091	112
3	18899	149	802	0	0	124
3	18981	149	802	0	0	103
3	19063	149	802	0	0	96
3	19145	149	802	0	0	140
3	19227	149	801	0.129	0.065	113
3	19309	149	801	0	0	98
3	19391	149	801	0	0	108
3	19473	149	800	0.129	0.065	112
3	19555	149	800	0	0	96
3	19637	149	800	0	0	102
3	19719	149	800	0	0	129
3	19801	150	800	0.129	0.065	109
3	19883	150	800	0	0	121
3	19965	151	800	0.129	0.065	148
3	20047	152	799	0.182	0.091	90
3	20129	152	799	0	0	93
3	20211	152	799	0	0	96
3	20293	152	799	0	0	93
3	20375	152	799	0	0	114
3	20457	153	798	0.182	0.091	101
3	20539	153	798	0	0	98
3	20621	153	797	0.129	0.065	130
3	20703	154	797	0.129	0.065	98
3	20785	154	797	0	0	169
3	20867	156	796	0.288	0.144	103
3	20949	156	796	0	0	123
4	56	53	927	-1	-1	110
4	138	57	925	0.577	0.288	120
4	220	61	924	0.532	0.266	99
4	302	63	922	0.365	0.182	115
4	384	64	922	0.129	0.065	118
4	466	68	920	0.577	0.288	144
4	548	69	920	0.129	0.065	101
4	630	69	920	0	0	149
4	712	72	919	0.408	0.204	91
4	794	72	919	0	0	106
4	876	73	919	0.129	0.065	110
4	958	74	918	0.182	0.091	121
4	1040	74	917	0.129	0.065	142
4	1122	77	916	0.408	0.204	183
4	1204	76	916	0.129	0.065	124
4	1286	76	916	0	0	116
4	1368	76	916	0	0	144
4	1450	77	916	0.129	0.065	147
4	1532	77	916	0	0	160
4	1614	78	916	0.129	0.065	143
4	1696	79	916	0.129	0.065	155
4	1778	79	915	0.129	0.065	148
4	1860	79	915	0	0	155
4	1942	80	915	0.129	0.065	173
4	2024	82	915	0.258	0.129	148
4	2106	82	913	0.258	0.129	162
4	2188	83	913	0.129	0.065	137
4	2270	83	913	0	0	147
4	2352	83	913	0	0	155
4	2434	84	913	0.129	0.065	157
4	2516	84	913	0	0	171
4	2598	84	913	0	0	180
4	2680	86	913	0.258	0.129	118
4	2762	86	913	0	0	178
4	2844	87	913	0.129	0.065	183
4	2926	88	911	0.288	0.144	175
4	3008	88	911	0	0	177
4	3090	88	911	0	0	127
4	3172	88	911	0	0	132
4	3254	88	911	0	0	143
4	3336	88	911	0	0	164
4	3418	88	911	0	0	174
4	3500	89	910	0.182	0.091	182
4	3582	89	911	0.129	0.065	141
4	3660	87	911	0.258	0.129	156
4	3742	88	911	0.129	0.065	151
4	3824	89	911	0.129	0.065	118
4	3906	90	910	0.182	0.091	178
4	3988	90	910	0	0	186
4	4070	88	912	0.365	0.182	108
4	4152	88	912	0	0	160
4	4234	87	913	0.182	0.091	109
4	4316	87	913	0	0	185
4	4398	87	914	0.129	0.065	93
4	4480	87	914	0	0	158
4	4562	85	914	0.258	0.129	163
4	4644	85	913	0.129	0.065	120
4	4726	85	913	0	0	134
4	4808	85	913	0	0	121
4	4890	85	913	0	0	160
4	4972	86	913	0.129	0.065	112
4	5054	86	913	0	0	183
4	5136	88	911	0.365	0.182	97
4	5218	88	911	0	0	87
4	5300	88	911	0	0	151
4	5382	88	911	0	0	115
4	5464	88	911	0	0	87
4	5546	88	911	0	0	121
4	5628	88	911	0	0	126
4	5710	87	911	0.129	0.065	94
4	5792	87	911	0	0	100
4	5874	87	912	0.129	0.065	114
4	5956	87	912	0	0	150
4	6038	87	911	0.129	0.065	143
4	6120	88	910	0.182	0.091	111
4	6202	88	910	0	0	136
4	6284	88	910	0	0	141
4	6366	88	910	0	0	171
4	6448	89	909	0.182	0.091	177
4	6530	90	908	0.182	0.091	102
4	6612	90	907	0.129	0.065	96
4	6694	90	907	0	0	108
4	6776	90	907	0	0	143
4	6858	90	907	0	0	155
4	6940	90	908	0.129	0.065	108
4	7022	90	908	0	0	103
4	7104	90	908	0	0	125
4	7186	90	908	0	0	121
4	7268	90	908	0	0	151
4	7350	91	908	0.129	0.065	111
4	7432	91	908	0	0	133
4	7514	91	908	0	0	169
4	7596	91	908	0	0	169
4	7678	92	906	0.288	0.144	129
4	7760	92	906	0	0	131
4	7842	93	905	0.182	0.091	114
4	7924	94	905	0.129	0.065	121
4	8006	94	905	0	0	127
4	8088	94	905	0	0	162
4	8170	94	904	0.129	0.065	163
4	8252	94	903	0.129	0.065	155
4	8334	95	903	0.129	0.065	146
4	8416	95	901	0.258	0.129	144
4	8498	96	901	0.129	0.065	164
4	8580	96	901	0	0	159
4	8662	97	900	0.182	0.091	138
4	8744	98	899	0.182	0.091	128
4	8826	98	898	0.129	0.065	169
4	8908	99	898	0.129	0.065	164
4	8986	98	900	0.288	0.144	99
4	9068	99	899	0.182	0.091	85
4	9150	99	899	0	0	84
4	9232	99	899	0	0	98
4	9314	99	898	0.129	0.065	106
4	9396	100	898	0.129	0.065	88
4	9478	100	897	0.129	0.065	82
4	9560	100	897	0	0	131
4	9642	100	897	0	0	141
4	9724	101	896	0.182	0.091	134
4	9806	102	896	0.129	0.065	90
4	9888	102	895	0.129	0.065	129
4	9970	102	895	0	0	126
4	10052	103	894	0.182	0.091	135
4	10134	103	894	0	0	127
4	10216	103	894	0	0	139
4	10298	104	894	0.129	0.065	126
4	10380	106	893	0.288	0.144	146
4	10462	106	893	0	0	93
4	10544	106	893	0	0	109
4	10626	106	892	0.129	0.065	105
4	10708	107	892	0.129	0.065	109
4	10790	107	891	0.129	0.065	149
4	10872	108	891	0.129	0.065	94
4	10954	108	891	0	0	153
4	11036	108	891	0	0	155
4	11118	106	891	0.258	0.129	116
4	11200	106	891	0	0	119
4	11282	106	891	0	0	164
4	11364	107	890	0.182	0.091	128
4	11446	108	889	0.182	0.091	96
4	11528	108	889	0	0	94
4	11610	108	889	0	0	95
4	11692	109	889	0.129	0.065	103
4	11774	109	889	0	0	121
4	11856	109	889	0	0	131
4	11938	109	889	0	0	137
4	12020	109	889	0	0	136
4	12102	109	889	0	0	145
4	12184	109	889	0	0	153
4	12266	107	887	0.365	0.182	126
4	12348	107	887	0	0	135
4	12430	108	887	0.129	0.065	147
4	12512	109	887	0.129	0.065	95
4	12594	109	887	0	0	116
4	12676	109	887	0	0	99
4	12758	109	887	0	0	135
4	12840	110	887	0.129	0.065	113
4	12922	110	887	0	0	120
4	13004	112	886	0.288	0.144	129
4	13086	112	886	0	0	138
4	13168	112	886	0	0	129
4	13250	112	886	0	0	151
4	13332	113	885	0.182	0.091	114
4	13414	113	885	0	0	138
4	13496	112	884	0.182	0.091	112
4	13578	112	884	0	0	99
4	13660	112	884	0	0	124
4	13742	112	883	0.129	0.065	129
4	13824	112	883	0	0	130
4	13906	112	883	0	0	145
4	13988	112	883	0	0	143
4	14070	113	883	0.129	0.065	116
4	14152	113	883	0	0	118
4	14234	113	883	0	0	135
4	14316	113	883	0	0	135
4	14398	113	883	0	0	144
4	14480	114	883	0.129	0.065	134
4	14562	114	883	0	0	134
4	14644	114	883	0	0	136
4	14726	115	882	0.182	0.091	147
4	14808	115	882	0	0	158
4	14890	115	882	0	0	142
4	14972	115	883	0.129	0.065	139
4	15054	115	883	0	0	131
4	15136	115	883	0	0	138
4	15218	115	883	0	0	151
4	15300	115	883	0	0	155
4	15382	116	883	0.129	0.065	145
4	15464	116	883	0	0	164
4	15546	117	883	0.129	0.065	154
4	15625	119	881	0.365	0.182	144
4	15707	119	881	0	0	111
4	15789	119	881	0	0	117
4	15871	119	881	0	0	98
4	15953	119	881	0	0	111
4	16035	119	880	0.129	0.065	107
4	16117	119	880	0	0	101
4	16199	119	880	0	0	164
4	16281	120	880	0.129	0.065	126
4	16363	120	880	0	0	179
4	16445	121	880	0.129	0.065	131
4	16527	122	879	0.182	0.091	150
4	16609	122	879	0	0	115
4	16691	122	879	0	0	101
4	16773	122	879	0	0	102
4	16855	123	879	0.129	0.065	157
4	16937	123	879	0	0	159
4	17019	123	878	0.129	0.065	127
4	17101	123	878	0	0	130
4	17183	123	878	0	0	172
4	17265	124	877	0.182	0.091	115
4	17347	124	877	0	0	148
4	17429	124	877	0	0	166
4	17511	124	877	0	0	188
4	17593	125	876	0.182	0.091	167
4	17675	126	875	0.182	0.091	123
4	17757	126	875	0	0	122
4	17839	126	874	0.129	0.065	134
4	17921	126	874	0	0	144
4	18003	126	874	0	0	117
4	18085	126	874	0	0	115
4	18167	126	874	0	0	117
4	18249	126	874	0	0	132
4	18331	126	874	0	0	147
4	18413	126	873	0.129	0.065	145
4	18495	126	873	0	0	135
4	18577	126	873	0	0	171
4	18659	127	872	0.182	0.091	125
4	18741	128	871	0.182	0.091	133
4	18823	128	871	0	0	117
4	18905	128	871	0	0	130
4	18987	128	871	0	0	127
4	19069	128	871	0	0	140
4	19151	128	871	0	0	149
4	19233	128	871	0	0	161
4	19315	128	870	0.129	0.065	135
4	19397	128	870	0	0	152
4	19479	128	869	0.129	0.065	123
4	19561	128	869	0	0	142
4	19643	128	869	0	0	136
4	19725	128	869	0	0	128
4	19804	128	869	0	0	108
4	19886	128	868	0.129	0.065	126
4	19968	129	868	0.129	0.065	133
4	20050	129	868	0	0	142
4	20132	129	868	0	0	123
4	20214	129	868	0	0	115
4	20296	130	868	0.129	0.065	104
4	20378	130	868	0	0	129
4	20460	130	868	0	0	160
4	20542	130	867	0.129	0.065	99
4	20624	131	866	0.182	0.091	137
4	20706	131	866	0	0	135
4	20788	131	865	0.129	0.065	187
4	20870	133	865	0.258	0.129	126
4	20952	132	866	0.182	0.091	194
5	55	112	905	-1	-1	92
5	137	116	902	0.645	0.323	117
5	219	119	900	0.465	0.233	118
5	301	123	898	0.577	0.288	124
5	383	125	896	0.365	0.182	157
5	465	125	896	0	0	135
5	547	125	896	0	0	164
5	629	127	895	0.288	0.144	142
5	706	128	893	0.288	0.144	105
5	788	129	893	0.129	0.065	119
5	870	130	893	0.129	0.065	78
5	952	130	893	0	0	104
5	1034	131	890	0.408	0.204	134
5	1116	131	890	0	0	136
5	1198	132	890	0.129	0.065	116
5	1280	132	890	0	0	109
5	1362	132	890	0	0	118
5	1444	132	890	0	0	147
5	1526	134	890	0.258	0.129	107
5	1608	135	891	0.182	0.091	150
5	1690	135	890	0.129	0.065	160
5	1772	136	887	0.408	0.204	107
5	1854	137	886	0.182	0.091	100
5	1936	137	886	0	0	104
5	2018	137	886	0	0	115
5	2100	138	886	0.129	0.065	109
5	2182	139	885	0.182	0.091	150
5	2264	139	885	0	0	158
5	2346	137	887	0.365	0.182	132
5	2428	138	888	0.182	0.091	113
5	2510	138	888	0	0	107
5	2592	139	888	0.129	0.065	97
5	2674	139	888	0	0	109
5	2756	140	886	0.288	0.144	101
5	2838	140	886	0	0	124
5	2920	140	885	0.129	0.065	107
5	3002	140	885	0	0	108
5	3084	140	885	0	0	157
5	3166	141	885	0.129	0.065	110
5	3248	142	885	0.129	0.065	128
5	3330	142	884	0.129	0.065	121
5	3412	143	883	0.182	0.091	113
5	3494	143	883	0	0	150
5	3576	143	884	0.129	0.065	127
5	3658	143	884	0	0	134
5	3740	144	885	0.182	0.091	138
5	3822	144	884	0.129	0.065	145
5	3904	145	886	0.288	0.144	127
5	3983	142	886	0.387	0.194	105
5	4065	143	885	0.182	0.091	98
5	4147	141	886	0.288	0.144	132
5	4229	141	886	0	0	86
5	4311	143	888	0.365	0.182	98
5	4393	141	886	0.365	0.182	92
5	4475	141	886	0	0	104
5	4557	140	886	0.129	0.065	116
5	4639	140	886	0	0	91
5	4721	141	886	0.129	0.065	73
5	4803	141	886	0	0	76
5	4885	141	886	0	0	86
5	4967	141	886	0	0	114
5	5049	142	885	0.182	0.091	100
5	5131	142	884	0.129	0.065	105
5	5213	142	884	0	0	92
5	5295	142	884	0	0	160
5	5377	143	884	0.129	0.065	78
5	5459	143	884	0	0	96
5	5541	142	883	0.182	0.091	119
5	5623	142	883	0	0	89
5	5705	142	883	0	0	101
5	5787	142	885	0.258	0.129	143
5	5869	141	884	0.182	0.091	129
5	5951	142	883	0.182	0.091	96
5	6033	142	883	0	0	88
5	6115	142	882	0.129	0.065	100
5	6197	143	882	0.129	0.065	89
5	6279	143	882	0	0	92
5	6361	143	881	0.129	0.065	85
5	6443	143	881	0	0	139
5	6525	144	881	0.129	0.065	93
5	6607	144	879	0.258	0.129	112
5	6689	145	879	0.129	0.065	94
5	6771	145	879	0	0	134
5	6853	145	879	0	0	127
5	6935	144	881	0.288	0.144	95
5	7017	144	881	0	0	97
5	7099	145	880	0.182	0.091	90
5	7181	146	880	0.129	0.065	122
5	7263	146	879	0.129	0.065	110
5	7345	146	880	0.129	0.065	99
5	7427	147	880	0.129	0.065	105
5	7509	147	879	0.129	0.065	95
5	7591	147	877	0.258	0.129	116
5	7673	148	877	0.129	0.065	94
5	7755	148	877	0	0	97
5	7837	148	876	0.129	0.065	110
5	7919	148	877	0.129	0.065	116
5	8001	148	876	0.129	0.065	109
5	8083	149	876	0.129	0.065	108
5	8165	149	875	0.129	0.065	108
5	8247	150	874	0.182	0.091	105
5	8326	150	873	0.129	0.065	105
5	8408	150	873	0	0	83
5	8490	152	873	0.258	0.129	67
5	8572	152	873	0	0	99
5	8654	152	870	0.387	0.194	118
5	8736	152	870	0	0	106
5	8818	153	871	0.182	0.091	113
5	8900	154	871	0.129	0.065	90
5	8982	154	871	0	0	103
5	9064	153	871	0.129	0.065	78
5	9146	153	871	0	0	86
5	9228	153	870	0.129	0.065	93
5	9310	154	869	0.182	0.091	84
5	9392	154	869	0	0	86
5	9474	154	869	0	0	87
5	9556	154	869	0	0	100
5	9638	155	869	0.129	0.065	122
5	9720	155	868	0.129	0.065	100
5	9802	156	867	0.182	0.091	89
5	9884	157	867	0.129	0.065	105
5	9966	157	866	0.129	0.065	100
5	10048	157	866	0	0	103
5	10130	157	866	0	0	121
5	10212	157	866	0	0	130
5	10294	157	866	0	0	133
5	10376	158	865	0.182	0.091	106
5	10458	158	865	0	0	121
5	10540	159	865	0.129	0.065	103
5	10622	160	865	0.129	0.065	110
5	10704	160	865	0	0	108
5	10786	160	864	0.129	0.065	148
5	10868	161	863	0.182	0.091	110
5	10950	162	863	0.129	0.065	153
5	11032	160	863	0.258	0.129	100
5	11110	159	863	0.129	0.065	81
5	11192	159	863	0	0	93
5	11274	159	863	0	0	111
5	11356	160	862	0.182	0.091	98
5	11438	160	861	0.129	0.065	98
5	11520	160	861	0	0	86
5	11602	160	861	0	0	77
5	11684	160	861	0	0	109
5	11766	161	861	0.129	0.065	101
5	11848	161	861	0	0	93
5	11930	161	861	0	0	91
5	12012	161	861	0	0	92
5	12094	161	861	0	0	115
5	12176	161	860	0.129	0.065	71
5	12258	161	860	0	0	97
5	12340	161	860	0	0	100
5	12422	161	860	0	0	102
5	12504	161	859	0.129	0.065	73
5	12586	161	859	0	0	106
5	12668	161	859	0	0	84
5	12750	161	859	0	0	148
5	12832	162	859	0.129	0.065	90
5	12914	163	859	0.129	0.065	97
5	12996	163	859	0	0	98
5	13078	163	859	0	0	92
5	13160	163	858	0.129	0.065	119
5	13242	164	857	0.182	0.091	121
5	13324	164	857	0	0	76
5	13406	165	856	0.182	0.091	108
5	13488	163	857	0.288	0.144	99
5	13570	164	856	0.182	0.091	76
5	13652	166	856	0.258	0.129	111
5	13734	166	856	0	0	138
5	13816	165	855	0.182	0.091	113
5	13898	165	855	0	0	111
5	13980	165	855	0	0	111
5	14062	165	855	0	0	112
5	14144	165	855	0	0	113
5	14226	165	855	0	0	117
5	14308	165	855	0	0	119
5	14390	165	855	0	0	127
5	14472	166	855	0.129	0.065	118
5	14554	166	855	0	0	117
5	14636	166	855	0	0	116
5	14718	166	855	0	0	113
5	14800	166	855	0	0	118
5	14882	166	855	0	0	118
5	14964	166	855	0	0	129
5	15046	166	855	0	0	114
5	15128	166	855	0	0	124
5	15210	166	855	0	0	168
5	15292	166	855	0	0	179
5	15374	168	855	0.258	0.129	99
5	15456	169	855	0.129	0.065	94
5	15538	169	854	0.129	0.065	103
5	15620	170	854	0.129	0.065	89
5	15702	170	854	0	0	92
5	15784	170	854	0	0	98
5	15866	170	854	0	0	107
5	15948	170	853	0.129	0.065	114
5	16030	171	853	0.129	0.065	93
5	16112	171	853	0	0	100
5	16194	171	853	0	0	119
5	16276	171	853	0	0	111
5	16358	174	852	0.408	0.204	102
5	16440	174	852	0	0	91
5	16522	173	853	0.182	0.091	116
5	16604	173	853	0	0	119
5	16686	173	851	0.258	0.129	117
5	16768	173	851	0	0	112
5	16850	173	851	0	0	111
5	16932	173	851	0	0	123
5	17014	174	850	0.182	0.091	120
5	17096	174	850	0	0	121
5	17178	174	850	0	0	141
5	17260	174	850	0	0	165
5	17342	176	850	0.258	0.129	129
5	17424	176	849	0.129	0.065	111
5	17506	176	849	0	0	117
5	17588	176	849	0	0	144
5	17670	177	848	0.182	0.091	114
5	17752	177	848	0	0	117
5	17834	177	848	0	0	125
5	17916	177	848	0	0	130
5	17998	177	848	0	0	124
5	18080	177	848	0	0	141
5	18162	177	847	0.129	0.065	125
5	18244	177	846	0.129	0.065	122
5	18326	177	846	0	0	134
5	18405	178	845	0.182	0.091	87
5	18487	178	844	0.129	0.065	95
5	18569	178	844	0	0	120
5	18651	178	843	0.129	0.065	101
5	18733	178	843	0	0	90
5	18815	178	843	0	0	111
5	18897	178	843	0	0	103
5	18979	178	843	0	0	119
5	19061	179	842	0.182	0.091	75
5	19143	179	842	0	0	89
5	19225	179	841	0.129	0.065	82
5	19307	179	841	0	0	82
5	19389	179	841	0	0	100
5	19471	179	841	0	0	93
5	19553	179	841	0	0	140
5	19635	179	840	0.129	0.065	84
5	19717	179	840	0	0	91
5	19799	179	840	0	0	117
5	19881	179	840	0	0	130
5	19963	179	840	0	0	191
5	20045	180	839	0.182	0.091	106
5	20127	180	839	0	0	114
5	20209	181	839	0.129	0.065	92
5	20291	181	839	0	0	92
5	20373	181	839	0	0	98
5	20455	181	838	0.129	0.065	97
5	20537	181	838	0	0	109
5	20619	182	837	0.182	0.091	106
5	20701	182	837	0	0	125
5	20783	184	836	0.288	0.144	117
5	20865	185	836	0.129	0.065	104
5	20947	185	836	0	0	100
6	60	140	849	-1	-1	102
6	142	145	847	0.695	0.347	116
6	224	148	846	0.408	0.204	147
6	306	151	843	0.547	0.274	118
6	388	154	841	0.465	0.233	164
6	470	155	841	0.129	0.065	122
6	552	155	841	0	0	160
6	634	157	840	0.288	0.144	150
6	716	160	839	0.408	0.204	145
6	798	161	838	0.182	0.091	144
6	880	161	838	0	0	144
6	959	159	836	0.365	0.182	153
6	1041	160	836	0.129	0.065	185
6	1123	162	835	0.288	0.144	118
6	1205	162	835	0	0	120
6	1287	163	835	0.129	0.065	122
6	1369	163	835	0	0	116
6	1451	164	834	0.182	0.091	130
6	1533	164	834	0	0	148
6	1615	165	834	0.129	0.065	134
6	1697	167	834	0.258	0.129	135
6	1779	167	833	0.129	0.065	124
6	1861	167	833	0	0	122
6	1943	167	833	0	0	123
6	2025	167	833	0	0	112
6	2107	168	833	0.129	0.065	139
6	2189	168	833	0	0	159
6	2271	168	833	0	0	143
6	2353	168	833	0	0	131
6	2435	168	833	0	0	140
6	2517	168	833	0	0	135
6	2599	168	833	0	0	181
6	2681	168	833	0	0	193
6	2763	170	831	0.365	0.182	153
6	2845	171	830	0.182	0.091	154
6	2927	171	830	0	0	146
6	3009	171	830	0	0	149
6	3091	171	830	0	0	156
6	3173	171	830	0	0	155
6	3255	171	830	0	0	197
6	3337	172	829	0.182	0.091	180
6	3419	174	828	0.288	0.144	152
6	3501	174	828	0	0	168
6	3583	174	828	0	0	164
6	3661	174	829	0.129	0.065	108
6	3743	175	828	0.182	0.091	117
6	3825	175	829	0.129	0.065	115
6	3907	175	829	0	0	101
6	3989	174	829	0.129	0.065	95
6	4071	174	829	0	0	124
6	4153	173	829	0.129	0.065	93
6	4235	172	829	0.129	0.065	103
6	4317	173	830	0.182	0.091	124
6	4399	172	829	0.182	0.091	113
6	4481	172	829	0	0	103
6	4563	172	829	0	0	109
6	4645	172	829	0	0	98
6	4727	172	829	0	0	95
6	4809	172	828	0.129	0.065	102
6	4891	172	828	0	0	109
6	4973	172	828	0	0	121
6	5055	172	828	0	0	164
6	5137	173	827	0.182	0.091	105
6	5219	174	826	0.182	0.091	120
6	5301	174	826	0	0	149
6	5383	174	827	0.129	0.065	105
6	5465	173	827	0.129	0.065	97
6	5547	173	826	0.129	0.065	89
6	5629	173	826	0	0	104
6	5711	173	826	0	0	128
6	5793	173	827	0.129	0.065	124
6	5875	173	827	0	0	147
6	5957	173	826	0.129	0.065	103
6	6039	173	826	0	0	155
6	6121	174	825	0.182	0.091	120
6	6203	174	824	0.129	0.065	107
6	6285	174	824	0	0	103
6	6367	175	823	0.182	0.091	100
6	6449	176	822	0.182	0.091	116
6	6531	176	822	0	0	100
6	6613	176	821	0.129	0.065	138
6	6695	176	821	0	0	143
6	6777	176	822	0.129	0.065	139
6	6858	175	824	0.288	0.144	131
6	6940	175	823	0.129	0.065	109
6	7022	175	823	0	0	107
6	7104	175	823	0	0	119
6	7186	176	823	0.129	0.065	111
6	7268	176	822	0.129	0.065	108
6	7350	176	822	0	0	160
6	7432	177	823	0.182	0.091	97
6	7514	177	823	0	0	132
6	7596	177	823	0	0	159
6	7678	178	821	0.288	0.144	121
6	7760	178	821	0	0	123
6	7839	179	819	0.288	0.144	89
6	7921	179	819	0	0	100
6	8003	180	818	0.182	0.091	94
6	8085	180	818	0	0	97
6	8167	180	817	0.129	0.065	110
6	8249	180	817	0	0	85
6	8331	181	816	0.182	0.091	89
6	8413	181	816	0	0	97
6	8495	182	816	0.129	0.065	123
6	8577	183	815	0.182	0.091	85
6	8659	183	815	0	0	131
6	8741	184	814	0.182	0.091	109
6	8823	184	813	0.129	0.065	150
6	8905	185	814	0.182	0.091	87
6	8987	185	814	0	0	114
6	9069	184	813	0.182	0.091	95
6	9151	184	813	0	0	89
6	9233	184	813	0	0	117
6	9315	185	812	0.182	0.091	93
6	9397	185	812	0	0	100
6	9479	185	812	0	0	108
6	9561	185	812	0	0	150
6	9643	186	811	0.182	0.091	136
6	9725	186	811	0	0	153
6	9807	187	810	0.182	0.091	129
6	9889	189	808	0.365	0.182	122
6	9971	189	808	0	0	95
6	10053	189	808	0	0	101
6	10135	189	808	0	0	125
6	10217	190	807	0.182	0.091	119
6	10299	190	807	0	0	112
6	10381	191	808	0.182	0.091	129
6	10463	191	807	0.129	0.065	135
6	10545	192	806	0.182	0.091	113
6	10627	193	806	0.129	0.065	117
6	10709	194	805	0.182	0.091	111
6	10788	194	804	0.129	0.065	96
6	10870	194	803	0.129	0.065	95
6	10952	194	803	0	0	151
6	11034	191	803	0.387	0.194	114
6	11116	191	803	0	0	110
6	11198	191	803	0	0	106
6	11280	191	803	0	0	158
6	11362	192	803	0.129	0.065	137
6	11444	193	802	0.182	0.091	111
6	11526	193	802	0	0	118
6	11608	193	802	0	0	109
6	11690	194	802	0.129	0.065	92
6	11772	194	802	0	0	97
6	11854	194	802	0	0	94
6	11936	194	801	0.129	0.065	86
6	12018	194	801	0	0	94
6	12100	194	801	0	0	89
6	12182	194	801	0	0	93
6	12264	194	801	0	0	110
6	12346	194	801	0	0	111
6	12428	194	801	0	0	110
6	12510	194	801	0	0	117
6	12592	194	800	0.129	0.065	98
6	12674	194	800	0	0	131
6	12756	194	800	0	0	157
6	12838	196	800	0.258	0.129	101
6	12920	196	800	0	0	110
6	13002	197	799	0.182	0.091	82
6	13084	197	799	0	0	101
6	13166	197	798	0.129	0.065	104
6	13248	197	798	0	0	167
6	13330	200	797	0.408	0.204	147
6	13412	199	798	0.182	0.091	127
6	13494	198	798	0.129	0.065	93
6	13576	198	798	0	0	127
6	13658	198	797	0.129	0.065	100
6	13740	198	797	0	0	93
6	13822	198	797	0	0	110
6	13904	199	796	0.182	0.091	102
6	13986	199	796	0	0	112
6	14068	199	796	0	0	106
6	14150	199	796	0	0	127
6	14232	199	796	0	0	153
6	14314	200	796	0.129	0.065	113
6	14396	200	796	0	0	122
6	14478	200	796	0	0	114
6	14560	201	796	0.129	0.065	102
6	14642	201	796	0	0	126
6	14724	201	796	0	0	113
6	14806	201	796	0	0	110
6	14888	201	796	0	0	125
6	14970	201	796	0	0	135
6	15052	201	796	0	0	135
6	15134	201	796	0	0	150
6	15216	202	795	0.182	0.091	126
6	15298	202	795	0	0	144
6	15380	202	795	0	0	158
6	15462	204	794	0.288	0.144	119
6	15541	204	793	0.129	0.065	88
6	15623	204	793	0	0	100
6	15705	204	793	0	0	104
6	15787	205	793	0.129	0.065	90
6	15869	205	793	0	0	132
6	15951	206	793	0.129	0.065	94
6	16033	206	792	0.129	0.065	85
6	16115	206	792	0	0	87
6	16197	206	792	0	0	112
6	16279	206	792	0	0	109
6	16361	206	792	0	0	173
6	16443	209	791	0.408	0.204	105
6	16525	208	791	0.129	0.065	99
6	16607	208	791	0	0	91
6	16689	208	791	0	0	117
6	16771	209	791	0.129	0.065	96
6	16853	209	791	0	0	120
6	16935	209	791	0	0	134
6	17017	209	790	0.129	0.065	102
6	17099	209	790	0	0	129
6	17181	209	789	0.129	0.065	119
6	17263	210	789	0.129	0.065	106
6	17345	210	789	0	0	139
6	17427	211	788	0.182	0.091	113
6	17509	211	787	0.129	0.065	94
6	17591	212	787	0.129	0.065	100
6	17673	212	786	0.129	0.065	97
6	17755	212	786	0	0	126
6	17837	211	786	0.129	0.065	103
6	17919	211	786	0	0	97
6	18001	211	786	0	0	112
6	18083	211	786	0	0	119
6	18165	212	785	0.182	0.091	132
6	18247	212	785	0	0	127
6	18327	212	784	0.129	0.065	94
6	18409	212	784	0	0	111
6	18491	213	783	0.182	0.091	137
6	18573	213	783	0	0	91
6	18655	213	783	0	0	101
6	18737	213	783	0	0	125
6	18819	213	782	0.129	0.065	94
6	18901	213	782	0	0	131
6	18983	213	782	0	0	93
6	19065	213	781	0.129	0.065	91
6	19147	213	781	0	0	91
6	19229	213	781	0	0	104
6	19311	213	781	0	0	138
6	19393	213	780	0.129	0.065	109
6	19475	213	780	0	0	91
6	19557	213	780	0	0	115
6	19639	213	779	0.129	0.065	95
6	19721	213	779	0	0	98
6	19803	213	779	0	0	109
6	19885	214	779	0.129	0.065	93
6	19967	214	779	0	0	123
6	20049	215	779	0.129	0.065	98
6	20131	215	779	0	0	97
6	20213	215	779	0	0	96
6	20295	215	779	0	0	103
6	20377	215	779	0	0	112
6	20459	215	779	0	0	132
6	20541	215	778	0.129	0.065	104
6	20623	215	778	0	0	142
6	20705	216	778	0.129	0.065	141
6	20787	218	777	0.288	0.144	102
6	20869	219	777	0.129	0.065	124
6	20951	219	777	0	0	107
