# Supplementary material for: Spatiotemporal dynamics of self-organized branching in pancreas-derived organoids
Source: Nat Commun. 2022 Sep 5;13:5219. doi: 10.1038/s41467-022-32806-y (PMC9445099; doi:10.1038/s41467-022-32806-y)
Supplement: Supplementary file 20 — Source Data [file 41467_2022_32806_MOESM20_ESM.zip › Source Data/Fig_2b_Bead_branch_tracking/191122_Extension/csv/Track_191122_9591_Day7-9_fluo_beads_rightwell3_full_stack_in_μm_per_sec_branch_x211_y611.csv]

Track n�	Slice n�	X	Y	Distance	Velocity	Pixel Value
1	66	211	611	-1	-1	150
1	148	214	609	0.465	0.233	183
1	230	217	607	0.465	0.233	164
1	312	222	609	0.695	0.347	141
1	394	226	613	0.73	0.365	126
1	476	225	611	0.288	0.144	164
1	558	224	606	0.658	0.329	153
1	640	222	606	0.258	0.129	171
1	722	222	605	0.129	0.065	142
1	804	219	604	0.408	0.204	139
1	886	217	604	0.258	0.129	154
1	968	220	604	0.387	0.194	138
1	1050	228	612	1.459	0.73	151
1	1132	228	611	0.129	0.065	166
1	1214	228	613	0.258	0.129	143
1	1296	228	613	0	0	163
1	1378	229	614	0.182	0.091	131
1	1460	229	614	0	0	137
1	1542	222	615	0.912	0.456	134
1	1624	226	615	0.516	0.258	141
1	1706	228	615	0.258	0.129	106
1	1788	229	615	0.129	0.065	165
1	1870	234	608	1.11	0.555	151
1	1952	233	606	0.288	0.144	168
1	2034	233	606	0	0	101
1	2116	233	605	0.129	0.065	147
1	2198	233	605	0	0	167
1	2280	230	615	1.347	0.673	165
1	2362	230	615	0	0	179
1	2444	232	615	0.258	0.129	154
1	2526	233	618	0.408	0.204	134
1	2608	233	617	0.129	0.065	122
1	2690	233	617	0	0	126
1	2772	233	616	0.129	0.065	150
1	2854	232	616	0.129	0.065	168
1	2936	234	614	0.365	0.182	142
1	3018	234	614	0	0	156
1	3100	234	614	0	0	159
1	3182	236	614	0.258	0.129	151
1	3257	235	613	0.182	0.091	156
1	3339	235	613	0	0	151
1	3421	237	612	0.288	0.144	141
1	3503	236	611	0.182	0.091	172
1	3585	236	615	0.516	0.258	119
1	3667	236	612	0.387	0.194	144
1	3749	236	610	0.258	0.129	143
1	3831	236	610	0	0	150
1	3913	237	613	0.408	0.204	120
1	3995	238	612	0.182	0.091	116
1	4077	236	608	0.577	0.288	120
1	4159	238	610	0.365	0.182	144
1	4241	238	610	0	0	135
1	4323	240	613	0.465	0.233	120
1	4405	240	613	0	0	120
1	4487	240	611	0.258	0.129	107
1	4569	240	611	0	0	77
1	4651	228	614	1.596	0.798	160
1	4733	228	613	0.129	0.065	160
1	4815	235	611	0.939	0.47	101
1	4897	235	611	0	0	113
1	4979	235	611	0	0	133
1	5061	235	611	0	0	98
1	5143	226	613	1.189	0.595	141
1	5225	225	610	0.408	0.204	125
1	5307	224	609	0.182	0.091	135
1	5389	224	609	0	0	127
1	5471	228	609	0.516	0.258	100
1	5553	228	609	0	0	106
1	5635	219	606	1.224	0.612	161
1	5717	219	606	0	0	159
1	5802	231	607	1.553	0.777	140
1	5884	231	607	0	0	135
1	5966	220	602	1.559	0.779	158
1	6048	220	602	0	0	175
1	6130	220	602	0	0	164
1	6212	220	602	0	0	155
1	6294	220	601	0.129	0.065	143
1	6376	221	601	0.129	0.065	137
1	6458	221	601	0	0	139
1	6540	223	601	0.258	0.129	146
1	6622	223	601	0	0	130
1	6704	223	602	0.129	0.065	121
1	6786	224	603	0.182	0.091	143
1	6868	225	603	0.129	0.065	142
1	6950	230	605	0.695	0.347	91
1	7032	230	605	0	0	113
1	7114	230	605	0	0	114
1	7196	230	605	0	0	116
1	7278	227	600	0.752	0.376	115
1	7360	227	603	0.387	0.194	137
1	7442	217	604	1.296	0.648	141
1	7524	219	604	0.258	0.129	129
1	7606	217	604	0.258	0.129	143
1	7688	221	603	0.532	0.266	115
1	7770	222	602	0.182	0.091	142
1	7852	222	602	0	0	134
1	7934	222	601	0.129	0.065	133
1	8016	222	601	0	0	139
1	8098	223	600	0.182	0.091	134
1	8180	225	599	0.288	0.144	126
1	8262	227	596	0.465	0.233	137
1	8344	225	597	0.288	0.144	120
1	8426	225	597	0	0	137
1	8508	227	595	0.365	0.182	128
1	8590	227	595	0	0	144
1	8672	227	593	0.258	0.129	127
1	8754	227	593	0	0	144
1	8836	228	596	0.408	0.204	140
1	8918	230	597	0.288	0.144	111
1	9000	229	596	0.182	0.091	124
1	9082	228	594	0.288	0.144	147
1	9164	228	594	0	0	155
1	9246	228	594	0	0	135
1	9328	228	592	0.258	0.129	142
1	9410	228	592	0	0	143
1	9492	228	592	0	0	132
1	9574	229	592	0.129	0.065	140
1	9656	229	592	0	0	153
1	9738	229	592	0	0	151
1	9820	229	592	0	0	150
1	9902	231	591	0.288	0.144	128
1	9984	232	588	0.408	0.204	146
1	10066	232	588	0	0	151
1	10148	232	588	0	0	148
1	10230	232	592	0.516	0.258	138
1	10312	232	592	0	0	149
1	10394	232	591	0.129	0.065	148
1	10476	233	590	0.182	0.091	152
1	10558	233	590	0	0	138
1	10640	233	588	0.258	0.129	136
1	10722	232	585	0.408	0.204	149
1	10804	233	585	0.129	0.065	133
1	10886	233	585	0	0	155
1	10968	233	584	0.129	0.065	120
1	11050	233	584	0	0	123
1	11132	233	584	0	0	136
1	11214	231	583	0.288	0.144	127
1	11296	231	582	0.129	0.065	142
1	11378	231	582	0	0	141
1	11460	230	580	0.288	0.144	147
1	11542	230	580	0	0	146
1	11620	230	579	0.129	0.065	126
1	11702	230	578	0.129	0.065	127
1	11784	232	578	0.258	0.129	94
1	11866	232	578	0	0	117
1	11948	232	578	0	0	103
1	12030	231	581	0.408	0.204	129
1	12112	231	580	0.129	0.065	152
1	12194	230	579	0.182	0.091	144
1	12276	228	578	0.288	0.144	152
1	12358	227	577	0.182	0.091	145
1	12440	231	579	0.577	0.288	103
1	12522	231	579	0	0	123
1	12604	231	579	0	0	151
1	12686	230	578	0.182	0.091	136
1	12768	232	578	0.258	0.129	134
1	12850	232	578	0	0	137
1	12932	232	577	0.129	0.065	136
1	13014	232	576	0.129	0.065	116
1	13096	232	576	0	0	109
1	13178	232	576	0	0	132
1	13260	233	575	0.182	0.091	141
1	13342	233	575	0	0	137
1	13424	233	576	0.129	0.065	129
1	13506	233	576	0	0	126
1	13588	234	575	0.182	0.091	100
1	13670	234	574	0.129	0.065	136
1	13752	234	574	0	0	130
1	13834	235	573	0.182	0.091	133
1	13916	235	573	0	0	138
1	13998	235	573	0	0	122
1	14080	235	573	0	0	131
1	14162	235	573	0	0	121
1	14244	235	573	0	0	101
1	14326	235	573	0	0	134
1	14408	235	572	0.129	0.065	143
1	14490	235	572	0	0	121
1	14572	235	572	0	0	126
1	14654	235	572	0	0	153
1	14736	233	569	0.465	0.233	159
1	14818	233	568	0.129	0.065	148
1	14900	237	572	0.73	0.365	128
1	14982	237	572	0	0	138
1	15064	236	572	0.129	0.065	140
1	15146	233	571	0.408	0.204	163
1	15228	236	572	0.408	0.204	147
1	15310	236	572	0	0	154
1	15392	238	573	0.288	0.144	148
1	15474	238	573	0	0	132
1	15556	239	571	0.288	0.144	161
1	15638	240	571	0.129	0.065	153
1	15720	241	571	0.129	0.065	125
1	15802	238	570	0.408	0.204	165
1	15884	238	570	0	0	152
1	15966	239	571	0.182	0.091	150
1	16048	239	571	0	0	140
1	16130	239	571	0	0	129
1	16212	239	571	0	0	149
1	16294	241	572	0.288	0.144	151
1	16376	242	570	0.288	0.144	153
1	16458	242	570	0	0	146
1	16540	242	569	0.129	0.065	163
1	16622	242	571	0.258	0.129	163
1	16704	242	571	0	0	163
1	16786	243	571	0.129	0.065	144
1	16868	243	570	0.129	0.065	146
1	16950	243	570	0	0	164
1	17032	244	570	0.129	0.065	157
1	17112	241	566	0.645	0.323	148
1	17194	242	566	0.129	0.065	151
1	17276	245	568	0.465	0.233	145
1	17358	245	568	0	0	146
1	17440	245	568	0	0	134
1	17522	246	567	0.182	0.091	133
1	17604	246	566	0.129	0.065	144
1	17686	248	566	0.258	0.129	127
1	17768	248	566	0	0	136
1	17850	247	565	0.182	0.091	133
1	17932	247	565	0	0	130
1	18014	247	565	0	0	133
1	18096	247	565	0	0	141
1	18178	247	566	0.129	0.065	131
1	18260	247	567	0.129	0.065	137
1	18342	246	567	0.129	0.065	126
1	18424	246	567	0	0	120
1	18506	246	566	0.129	0.065	138
1	18588	246	566	0	0	154
1	18670	249	566	0.387	0.194	136
1	18752	248	565	0.182	0.091	130
1	18834	247	566	0.182	0.091	136
1	18916	247	567	0.129	0.065	139
1	18998	248	567	0.129	0.065	145
1	19080	248	568	0.129	0.065	146
1	19162	249	568	0.129	0.065	134
1	19244	250	568	0.129	0.065	128
1	19321	250	566	0.258	0.129	121
1	19403	250	566	0	0	133
1	19485	249	565	0.182	0.091	116
1	19567	250	566	0.182	0.091	113
1	19649	250	567	0.129	0.065	134
1	19731	250	567	0	0	143
1	19813	250	566	0.129	0.065	124
1	19895	250	567	0.129	0.065	122
1	19977	251	567	0.129	0.065	138
1	20059	252	567	0.129	0.065	151
1	20141	252	567	0	0	168
1	20223	253	566	0.182	0.091	160
1	20305	255	566	0.258	0.129	125
1	20387	255	566	0	0	148
1	20469	255	566	0	0	168
1	20551	256	566	0.129	0.065	149
1	20633	256	566	0	0	161
1	20715	257	566	0.129	0.065	155
1	20797	259	569	0.465	0.233	156
1	20879	258	568	0.182	0.091	156
1	20961	258	567	0.129	0.065	156
2	72	151	565	-1	-1	113
2	154	156	564	0.658	0.329	167
2	236	163	564	0.903	0.452	153
2	318	166	566	0.465	0.233	113
2	400	167	566	0.129	0.065	106
2	482	169	566	0.258	0.129	127
2	564	172	565	0.408	0.204	164
2	646	172	566	0.129	0.065	138
2	728	174	566	0.258	0.129	134
2	805	172	566	0.258	0.129	107
2	887	174	567	0.288	0.144	107
2	969	174	567	0	0	114
2	1051	175	565	0.288	0.144	127
2	1133	175	565	0	0	140
2	1215	175	565	0	0	130
2	1297	176	567	0.288	0.144	109
2	1379	176	567	0	0	117
2	1461	176	567	0	0	131
2	1543	177	567	0.129	0.065	106
2	1625	177	568	0.129	0.065	107
2	1707	178	569	0.182	0.091	110
2	1789	179	570	0.182	0.091	127
2	1871	179	570	0	0	126
2	1953	180	570	0.129	0.065	105
2	2035	180	570	0	0	119
2	2117	181	570	0.129	0.065	125
2	2199	180	570	0.129	0.065	135
2	2281	181	571	0.182	0.091	115
2	2363	182	571	0.129	0.065	117
2	2445	183	571	0.129	0.065	98
2	2527	183	571	0	0	129
2	2609	183	572	0.129	0.065	121
2	2691	184	572	0.129	0.065	109
2	2773	184	572	0	0	120
2	2855	185	572	0.129	0.065	116
2	2937	185	572	0	0	114
2	3019	185	572	0	0	113
2	3101	187	571	0.288	0.144	154
2	3183	187	572	0.129	0.065	111
2	3265	187	572	0	0	114
2	3347	188	572	0.129	0.065	122
2	3429	188	571	0.129	0.065	134
2	3511	188	571	0	0	154
2	3593	189	571	0.129	0.065	134
2	3675	189	570	0.129	0.065	147
2	3757	192	570	0.387	0.194	127
2	3839	194	570	0.258	0.129	141
2	3921	194	571	0.129	0.065	146
2	4003	193	572	0.182	0.091	140
2	4081	193	571	0.129	0.065	122
2	4163	193	570	0.129	0.065	101
2	4245	193	570	0	0	102
2	4327	193	570	0	0	166
2	4409	194	572	0.288	0.144	111
2	4491	194	572	0	0	105
2	4573	194	572	0	0	118
2	4655	194	572	0	0	103
2	4737	195	572	0.129	0.065	127
2	4819	196	572	0.129	0.065	105
2	4901	197	572	0.129	0.065	127
2	4983	197	572	0	0	91
2	5065	197	572	0	0	105
2	5147	197	572	0	0	126
2	5229	197	572	0	0	103
2	5311	198	573	0.182	0.091	106
2	5393	198	573	0	0	107
2	5475	198	573	0	0	141
2	5557	198	571	0.258	0.129	108
2	5639	198	571	0	0	95
2	5721	198	571	0	0	93
2	5803	198	572	0.129	0.065	111
2	5885	199	572	0.129	0.065	130
2	5967	200	571	0.182	0.091	97
2	6049	200	570	0.129	0.065	118
2	6131	200	570	0	0	128
2	6213	200	570	0	0	157
2	6295	201	570	0.129	0.065	115
2	6377	201	570	0	0	131
2	6459	202	569	0.182	0.091	124
2	6541	202	567	0.258	0.129	93
2	6623	202	567	0	0	103
2	6705	202	567	0	0	98
2	6787	203	567	0.129	0.065	116
2	6869	203	568	0.129	0.065	119
2	6949	202	568	0.129	0.065	98
2	7031	202	568	0	0	109
2	7113	202	567	0.129	0.065	99
2	7195	203	566	0.182	0.091	90
2	7277	203	566	0	0	92
2	7359	203	566	0	0	96
2	7441	202	566	0.129	0.065	137
2	7523	203	566	0.129	0.065	109
2	7605	204	566	0.129	0.065	127
2	7687	205	565	0.182	0.091	126
2	7769	204	565	0.129	0.065	97
2	7851	204	565	0	0	120
2	7933	205	564	0.182	0.091	95
2	8015	205	564	0	0	101
2	8097	205	564	0	0	130
2	8179	206	563	0.182	0.091	126
2	8261	206	563	0	0	128
2	8343	206	562	0.129	0.065	116
2	8425	206	561	0.129	0.065	98
2	8507	206	561	0	0	139
2	8589	206	561	0	0	145
2	8671	207	560	0.182	0.091	132
2	8753	207	560	0	0	147
2	8835	210	559	0.408	0.204	115
2	8913	209	559	0.129	0.065	99
2	8995	209	559	0	0	129
2	9077	208	558	0.182	0.091	99
2	9159	208	558	0	0	99
2	9241	207	557	0.182	0.091	103
2	9323	207	557	0	0	106
2	9405	208	557	0.129	0.065	108
2	9487	208	557	0	0	111
2	9569	209	555	0.288	0.144	89
2	9651	209	555	0	0	96
2	9733	210	555	0.129	0.065	91
2	9815	210	555	0	0	108
2	9897	211	555	0.129	0.065	95
2	9979	211	554	0.129	0.065	106
2	10061	212	554	0.129	0.065	110
2	10143	213	554	0.129	0.065	85
2	10225	213	554	0	0	101
2	10307	214	554	0.129	0.065	88
2	10389	214	554	0	0	99
2	10471	214	554	0	0	149
2	10553	215	552	0.288	0.144	91
2	10635	215	552	0	0	92
2	10717	216	552	0.129	0.065	90
2	10799	216	552	0	0	129
2	10881	216	550	0.258	0.129	106
2	10963	215	549	0.182	0.091	101
2	11045	214	550	0.182	0.091	126
2	11127	215	549	0.182	0.091	120
2	11209	215	549	0	0	127
2	11289	215	547	0.258	0.129	85
2	11371	215	547	0	0	111
2	11453	215	547	0	0	114
2	11535	215	547	0	0	115
2	11617	215	547	0	0	109
2	11699	216	547	0.129	0.065	111
2	11781	216	547	0	0	107
2	11863	216	547	0	0	115
2	11945	216	547	0	0	106
2	12027	217	547	0.129	0.065	92
2	12109	217	547	0	0	112
2	12191	216	547	0.129	0.065	92
2	12273	216	547	0	0	96
2	12355	216	546	0.129	0.065	116
2	12437	217	547	0.182	0.091	104
2	12519	217	546	0.129	0.065	109
2	12601	216	546	0.129	0.065	119
2	12683	216	546	0	0	135
2	12765	218	546	0.258	0.129	121
2	12847	218	546	0	0	114
2	12929	219	546	0.129	0.065	108
2	13011	220	546	0.129	0.065	97
2	13093	220	545	0.129	0.065	88
2	13175	220	544	0.129	0.065	86
2	13257	221	544	0.129	0.065	99
2	13339	222	544	0.129	0.065	96
2	13421	222	544	0	0	98
2	13503	221	544	0.129	0.065	94
2	13585	221	544	0	0	91
2	13667	221	543	0.129	0.065	104
2	13749	221	543	0	0	98
2	13830	221	543	0	0	105
2	13913	222	543	0.129	0.065	102
2	13995	222	543	0	0	88
2	14077	222	543	0	0	90
2	14159	222	543	0	0	96
2	14241	222	543	0	0	123
2	14323	223	542	0.182	0.091	107
2	14405	223	542	0	0	101
2	14487	224	542	0.129	0.065	96
2	14569	224	542	0	0	102
2	14651	224	542	0	0	119
2	14733	224	541	0.129	0.065	91
2	14815	224	541	0	0	99
2	14897	224	541	0	0	129
2	14979	224	541	0	0	131
2	15061	225	541	0.129	0.065	100
2	15143	225	541	0	0	118
2	15225	225	541	0	0	125
2	15307	225	541	0	0	142
2	15389	226	542	0.182	0.091	110
2	15471	226	542	0	0	121
2	15553	226	542	0	0	142
2	15635	226	542	0	0	162
2	15717	227	540	0.288	0.144	127
2	15799	227	540	0	0	119
2	15881	227	540	0	0	111
2	15963	227	540	0	0	124
2	16045	228	541	0.182	0.091	123
2	16127	228	541	0	0	123
2	16209	228	541	0	0	132
2	16291	229	541	0.129	0.065	130
2	16373	229	541	0	0	159
2	16455	229	541	0	0	161
2	16537	230	540	0.182	0.091	125
2	16619	231	540	0.129	0.065	111
2	16701	231	540	0	0	126
2	16783	232	540	0.129	0.065	121
2	16865	232	540	0	0	127
2	16947	233	539	0.182	0.091	130
2	17026	232	538	0.182	0.091	123
2	17108	232	538	0	0	136
2	17190	234	538	0.258	0.129	94
2	17272	234	538	0	0	117
2	17354	235	538	0.129	0.065	96
2	17436	235	538	0	0	114
2	17518	235	538	0	0	132
2	17600	235	538	0	0	128
2	17682	235	538	0	0	132
2	17764	235	538	0	0	133
2	17846	235	537	0.129	0.065	103
2	17928	235	537	0	0	108
2	18010	235	537	0	0	126
2	18092	236	537	0.129	0.065	136
2	18174	236	537	0	0	140
2	18256	236	536	0.129	0.065	123
2	18338	236	536	0	0	124
2	18420	236	536	0	0	130
2	18502	236	535	0.129	0.065	111
2	18584	236	535	0	0	126
2	18666	236	535	0	0	127
2	18748	236	535	0	0	125
2	18830	236	535	0	0	132
2	18912	236	534	0.129	0.065	115
2	18994	237	534	0.129	0.065	122
2	19076	238	533	0.182	0.091	120
2	19158	238	533	0	0	120
2	19240	238	533	0	0	110
2	19322	238	533	0	0	118
2	19404	238	533	0	0	119
2	19486	238	533	0	0	130
2	19568	238	532	0.129	0.065	121
2	19650	238	532	0	0	133
2	19732	238	531	0.129	0.065	123
2	19814	238	531	0	0	150
2	19896	239	532	0.182	0.091	130
2	19978	240	532	0.129	0.065	129
2	20060	240	532	0	0	135
2	20142	241	532	0.129	0.065	122
2	20221	241	531	0.129	0.065	102
2	20303	241	531	0	0	92
2	20385	241	531	0	0	99
2	20467	241	531	0	0	101
2	20549	241	531	0	0	93
2	20631	241	531	0	0	129
2	20713	243	531	0.258	0.129	98
2	20795	244	531	0.129	0.065	123
2	20877	245	531	0.129	0.065	114
2	20959	245	530	0.129	0.065	116
3	72	127	585	-1	-1	101
3	154	134	585	0.903	0.452	129
3	234	138	584	0.532	0.266	94
3	316	141	585	0.408	0.204	122
3	398	142	584	0.182	0.091	102
3	480	144	585	0.288	0.144	140
3	560	145	584	0.182	0.091	110
3	642	146	584	0.129	0.065	119
3	724	148	583	0.288	0.144	118
3	806	149	585	0.288	0.144	128
3	888	148	584	0.182	0.091	100
3	970	149	584	0.129	0.065	114
3	1052	150	584	0.129	0.065	142
3	1134	150	584	0	0	144
3	1216	150	584	0	0	128
3	1298	150	585	0.129	0.065	120
3	1380	151	586	0.182	0.091	133
3	1462	152	586	0.129	0.065	147
3	1544	152	586	0	0	114
3	1626	152	586	0	0	118
3	1708	153	586	0.129	0.065	107
3	1790	153	587	0.129	0.065	127
3	1869	153	587	0	0	108
3	1951	154	587	0.129	0.065	115
3	2033	154	587	0	0	108
3	2115	154	587	0	0	125
3	2197	155	587	0.129	0.065	130
3	2279	155	587	0	0	131
3	2361	155	587	0	0	132
3	2443	156	587	0.129	0.065	122
3	2525	156	587	0	0	142
3	2607	156	587	0	0	142
3	2689	157	588	0.182	0.091	107
3	2771	157	588	0	0	119
3	2853	157	588	0	0	116
3	2935	157	587	0.129	0.065	142
3	3017	157	587	0	0	145
3	3099	158	588	0.182	0.091	134
3	3181	159	588	0.129	0.065	121
3	3263	159	588	0	0	126
3	3345	160	588	0.129	0.065	147
3	3427	161	588	0.129	0.065	162
3	3509	162	586	0.288	0.144	137
3	3591	162	586	0	0	111
3	3671	162	585	0.129	0.065	109
3	3753	164	585	0.258	0.129	97
3	3835	164	585	0	0	163
3	3917	166	586	0.288	0.144	109
3	3999	166	586	0	0	105
3	4081	166	586	0	0	125
3	4163	166	586	0	0	103
3	4245	166	586	0	0	119
3	4327	166	586	0	0	164
3	4409	168	588	0.365	0.182	141
3	4491	167	588	0.129	0.065	136
3	4573	166	587	0.182	0.091	105
3	4655	166	587	0	0	133
3	4737	166	587	0	0	136
3	4819	167	587	0.129	0.065	129
3	4901	167	587	0	0	136
3	4983	167	587	0	0	152
3	5065	168	587	0.129	0.065	119
3	5147	168	587	0	0	137
3	5229	169	587	0.129	0.065	93
3	5311	169	587	0	0	150
3	5393	169	587	0	0	127
3	5475	170	587	0.129	0.065	97
3	5557	170	587	0	0	137
3	5639	170	587	0	0	123
3	5721	170	587	0	0	125
3	5803	170	587	0	0	122
3	5885	170	587	0	0	151
3	5967	170	586	0.129	0.065	127
3	6049	171	586	0.129	0.065	141
3	6131	171	586	0	0	155
3	6213	171	585	0.129	0.065	142
3	6295	172	584	0.182	0.091	115
3	6374	171	584	0.129	0.065	99
3	6456	172	583	0.182	0.091	112
3	6538	173	582	0.182	0.091	98
3	6620	172	582	0.129	0.065	100
3	6702	172	582	0	0	111
3	6784	173	582	0.129	0.065	139
3	6866	173	582	0	0	112
3	6948	173	582	0	0	111
3	7030	173	582	0	0	101
3	7112	173	582	0	0	101
3	7194	173	582	0	0	139
3	7276	173	581	0.129	0.065	110
3	7358	173	580	0.129	0.065	151
3	7440	173	581	0.129	0.065	126
3	7522	174	581	0.129	0.065	106
3	7604	175	580	0.182	0.091	94
3	7686	175	580	0	0	100
3	7768	175	580	0	0	110
3	7850	175	580	0	0	132
3	7932	176	579	0.182	0.091	91
3	8014	176	579	0	0	116
3	8096	176	579	0	0	142
3	8178	177	578	0.182	0.091	121
3	8260	177	577	0.129	0.065	112
3	8342	177	576	0.129	0.065	96
3	8424	177	576	0	0	104
3	8506	177	576	0	0	148
3	8588	179	575	0.288	0.144	107
3	8667	179	574	0.129	0.065	96
3	8749	179	574	0	0	97
3	8831	180	573	0.182	0.091	132
3	8913	180	574	0.129	0.065	100
3	8995	179	574	0.129	0.065	104
3	9077	179	574	0	0	93
3	9159	179	574	0	0	99
3	9241	179	574	0	0	136
3	9323	179	574	0	0	144
3	9405	179	573	0.129	0.065	87
3	9487	179	573	0	0	115
3	9569	181	572	0.288	0.144	106
3	9651	181	571	0.129	0.065	91
3	9733	181	571	0	0	90
3	9815	181	571	0	0	121
3	9897	182	570	0.182	0.091	98
3	9979	182	570	0	0	113
3	10061	183	569	0.182	0.091	100
3	10143	183	569	0	0	119
3	10225	183	569	0	0	126
3	10307	183	569	0	0	120
3	10389	184	569	0.129	0.065	99
3	10471	184	569	0	0	150
3	10553	185	569	0.129	0.065	143
3	10635	186	568	0.182	0.091	106
3	10717	186	568	0	0	152
3	10799	187	567	0.182	0.091	130
3	10881	190	565	0.465	0.233	145
3	10963	189	565	0.129	0.065	148
3	11045	187	565	0.258	0.129	108
3	11127	187	565	0	0	116
3	11209	186	564	0.182	0.091	93
3	11291	186	564	0	0	110
3	11370	186	564	0	0	106
3	11452	186	564	0	0	105
3	11534	186	564	0	0	123
3	11616	186	564	0	0	140
3	11698	188	562	0.365	0.182	86
3	11780	188	562	0	0	84
3	11862	188	562	0	0	86
3	11944	188	562	0	0	98
3	12026	188	562	0	0	88
3	12108	188	563	0.129	0.065	113
3	12190	188	562	0.129	0.065	96
3	12272	188	562	0	0	106
3	12354	187	562	0.129	0.065	98
3	12436	187	562	0	0	147
3	12518	187	562	0	0	114
3	12600	187	562	0	0	94
3	12682	187	562	0	0	132
3	12764	187	562	0	0	146
3	12846	189	561	0.288	0.144	110
3	12928	189	561	0	0	126
3	13010	189	561	0	0	142
3	13092	190	561	0.129	0.065	109
3	13174	190	560	0.129	0.065	109
3	13256	190	560	0	0	140
3	13338	190	560	0	0	138
3	13420	191	560	0.129	0.065	118
3	13502	192	559	0.182	0.091	82
3	13584	192	559	0	0	90
3	13666	192	559	0	0	99
3	13748	192	559	0	0	116
3	13830	192	559	0	0	128
3	13912	192	559	0	0	144
3	13994	193	558	0.182	0.091	102
3	14076	193	558	0	0	98
3	14158	193	558	0	0	99
3	14240	193	558	0	0	129
3	14322	194	558	0.129	0.065	106
3	14404	194	557	0.129	0.065	95
3	14486	194	557	0	0	106
3	14568	195	557	0.129	0.065	100
3	14650	195	557	0	0	116
3	14732	195	557	0	0	117
3	14814	195	557	0	0	106
3	14896	195	557	0	0	105
3	14978	195	557	0	0	114
3	15060	195	557	0	0	110
3	15142	195	557	0	0	115
3	15224	195	557	0	0	125
3	15306	196	556	0.182	0.091	133
3	15388	196	556	0	0	132
3	15470	196	556	0	0	134
3	15552	197	556	0.129	0.065	114
3	15634	198	556	0.129	0.065	112
3	15716	198	556	0	0	119
3	15798	198	556	0	0	121
3	15880	199	556	0.129	0.065	122
3	15962	199	556	0	0	121
3	16044	199	555	0.129	0.065	112
3	16122	197	555	0.258	0.129	121
3	16204	198	555	0.129	0.065	128
3	16286	199	555	0.129	0.065	115
3	16368	199	555	0	0	158
3	16450	201	554	0.288	0.144	107
3	16532	201	554	0	0	103
3	16614	201	554	0	0	106
3	16696	201	554	0	0	97
3	16778	201	554	0	0	116
3	16860	202	554	0.129	0.065	108
3	16942	203	554	0.129	0.065	109
3	17024	203	553	0.129	0.065	123
3	17106	204	553	0.129	0.065	106
3	17188	204	553	0	0	110
3	17270	205	552	0.182	0.091	95
3	17352	205	552	0	0	127
3	17434	206	552	0.129	0.065	116
3	17516	205	551	0.182	0.091	101
3	17598	205	551	0	0	115
3	17680	205	551	0	0	122
3	17762	206	551	0.129	0.065	96
3	17844	206	551	0	0	104
3	17926	206	551	0	0	105
3	18008	206	551	0	0	109
3	18090	206	551	0	0	101
3	18172	207	551	0.129	0.065	117
3	18254	207	551	0	0	123
3	18336	207	551	0	0	132
3	18418	207	550	0.129	0.065	97
3	18500	207	550	0	0	114
3	18582	207	550	0	0	139
3	18664	208	549	0.182	0.091	105
3	18746	208	549	0	0	118
3	18828	208	549	0	0	121
3	18910	208	549	0	0	118
3	18992	208	548	0.129	0.065	103
3	19074	208	548	0	0	101
3	19156	208	548	0	0	115
3	19238	208	548	0	0	128
3	19320	209	547	0.182	0.091	94
3	19402	209	547	0	0	96
3	19484	209	547	0	0	102
3	19566	210	546	0.182	0.091	125
3	19648	210	546	0	0	118
3	19730	210	546	0	0	103
3	19812	210	546	0	0	129
3	19894	211	546	0.129	0.065	128
3	19976	212	546	0.129	0.065	113
3	20058	212	546	0	0	114
3	20140	212	546	0	0	123
3	20222	212	546	0	0	125
3	20304	212	545	0.129	0.065	108
3	20386	212	545	0	0	118
3	20465	211	544	0.182	0.091	106
3	20547	212	544	0.129	0.065	110
3	20629	213	544	0.129	0.065	105
3	20711	214	545	0.182	0.091	108
3	20793	216	544	0.288	0.144	118
3	20875	218	544	0.258	0.129	128
3	20957	217	544	0.129	0.065	102
4	71	122	527	-1	-1	102
4	153	128	528	0.785	0.392	125
4	237	134	528	0.774	0.387	98
4	319	139	528	0.645	0.323	148
4	401	139	529	0.129	0.065	114
4	483	142	529	0.387	0.194	119
4	565	144	530	0.288	0.144	142
4	647	145	530	0.129	0.065	107
4	729	146	530	0.129	0.065	106
4	811	147	530	0.129	0.065	110
4	893	147	531	0.129	0.065	112
4	975	148	530	0.182	0.091	123
4	1057	148	530	0	0	135
4	1139	149	529	0.182	0.091	140
4	1221	148	531	0.288	0.144	155
4	1300	149	531	0.129	0.065	126
4	1382	150	531	0.129	0.065	104
4	1464	150	531	0	0	130
4	1546	148	532	0.288	0.144	157
4	1628	151	532	0.387	0.194	102
4	1710	151	532	0	0	117
4	1792	152	533	0.182	0.091	111
4	1874	153	533	0.129	0.065	111
4	1956	154	533	0.129	0.065	103
4	2038	154	534	0.129	0.065	122
4	2120	154	534	0	0	131
4	2202	154	534	0	0	125
4	2284	155	534	0.129	0.065	120
4	2366	155	534	0	0	131
4	2448	157	536	0.365	0.182	159
4	2530	157	535	0.129	0.065	108
4	2612	157	535	0	0	98
4	2694	157	535	0	0	146
4	2776	158	535	0.129	0.065	115
4	2858	158	535	0	0	123
4	2940	158	536	0.129	0.065	125
4	3022	158	536	0	0	120
4	3104	159	536	0.129	0.065	127
4	3186	160	536	0.129	0.065	115
4	3268	161	536	0.129	0.065	132
4	3350	161	536	0	0	126
4	3432	161	536	0	0	176
4	3513	163	534	0.365	0.182	115
4	3595	162	534	0.129	0.065	131
4	3677	165	534	0.387	0.194	150
4	3759	165	534	0	0	102
4	3841	165	534	0	0	153
4	3923	166	534	0.129	0.065	127
4	4005	166	534	0	0	142
4	4087	166	535	0.129	0.065	103
4	4169	166	535	0	0	117
4	4251	166	535	0	0	138
4	4333	166	536	0.129	0.065	170
4	4415	169	536	0.387	0.194	140
4	4497	169	536	0	0	151
4	4579	168	536	0.129	0.065	125
4	4661	168	536	0	0	109
4	4743	168	536	0	0	140
4	4825	169	538	0.288	0.144	145
4	4904	169	536	0.258	0.129	120
4	4986	170	537	0.182	0.091	113
4	5068	170	537	0	0	139
4	5150	170	537	0	0	109
4	5232	170	537	0	0	110
4	5314	170	536	0.129	0.065	163
4	5396	170	536	0	0	126
4	5478	171	536	0.129	0.065	123
4	5560	171	535	0.129	0.065	117
4	5642	171	535	0	0	96
4	5724	170	535	0.129	0.065	136
4	5806	172	537	0.365	0.182	121
4	5888	172	536	0.129	0.065	109
4	5970	173	536	0.129	0.065	106
4	6052	173	536	0	0	144
4	6134	173	534	0.258	0.129	132
4	6216	174	534	0.129	0.065	103
4	6298	176	534	0.258	0.129	146
4	6380	176	534	0	0	144
4	6462	176	534	0	0	142
4	6544	176	533	0.129	0.065	138
4	6626	176	532	0.129	0.065	124
4	6708	176	532	0	0	103
4	6790	176	532	0	0	131
4	6872	177	532	0.129	0.065	135
4	6954	176	532	0.129	0.065	97
4	7036	176	532	0	0	105
4	7118	176	532	0	0	122
4	7200	176	532	0	0	137
4	7282	176	531	0.129	0.065	125
4	7364	176	530	0.129	0.065	144
4	7446	176	530	0	0	130
4	7528	176	530	0	0	132
4	7610	176	530	0	0	150
4	7692	177	530	0.129	0.065	130
4	7774	177	529	0.129	0.065	113
4	7856	177	529	0	0	134
4	7935	178	527	0.288	0.144	119
4	8017	178	528	0.129	0.065	109
4	8099	178	528	0	0	131
4	8181	179	526	0.288	0.144	122
4	8263	179	526	0	0	99
4	8345	180	525	0.182	0.091	111
4	8427	180	525	0	0	88
4	8509	180	525	0	0	114
4	8591	182	524	0.288	0.144	96
4	8673	182	524	0	0	93
4	8755	182	524	0	0	98
4	8837	183	524	0.129	0.065	128
4	8919	183	524	0	0	105
4	9001	183	524	0	0	111
4	9083	183	524	0	0	123
4	9165	183	524	0	0	125
4	9247	183	523	0.129	0.065	128
4	9329	183	523	0	0	133
4	9411	183	523	0	0	125
4	9493	183	522	0.129	0.065	96
4	9575	183	522	0	0	133
4	9657	183	521	0.129	0.065	110
4	9739	183	521	0	0	136
4	9821	184	521	0.129	0.065	135
4	9903	185	520	0.182	0.091	107
4	9985	185	520	0	0	132
4	10065	187	520	0.258	0.129	131
4	10147	187	519	0.129	0.065	89
4	10229	187	519	0	0	114
4	10311	187	519	0	0	102
4	10393	188	518	0.182	0.091	94
4	10475	188	517	0.129	0.065	127
4	10557	188	517	0	0	102
4	10639	188	517	0	0	110
4	10721	191	515	0.465	0.233	125
4	10803	191	516	0.129	0.065	100
4	10885	192	515	0.182	0.091	138
4	10967	190	514	0.288	0.144	106
4	11049	190	514	0	0	96
4	11131	189	513	0.182	0.091	89
4	11213	189	513	0	0	89
4	11295	190	513	0.129	0.065	98
4	11377	190	513	0	0	107
4	11459	190	512	0.129	0.065	110
4	11541	190	513	0.129	0.065	111
4	11623	191	512	0.182	0.091	94
4	11705	191	512	0	0	93
4	11787	191	512	0	0	95
4	11869	191	512	0	0	93
4	11951	192	513	0.182	0.091	103
4	12033	192	513	0	0	128
4	12115	192	513	0	0	142
4	12197	192	513	0	0	151
4	12279	191	512	0.182	0.091	126
4	12361	191	512	0	0	131
4	12443	191	511	0.129	0.065	133
4	12525	192	511	0.129	0.065	95
4	12607	192	511	0	0	120
4	12689	192	511	0	0	101
4	12771	193	511	0.129	0.065	92
4	12853	193	511	0	0	107
4	12935	194	511	0.129	0.065	107
4	13017	195	511	0.129	0.065	116
4	13099	195	511	0	0	120
4	13181	195	511	0	0	131
4	13263	195	510	0.129	0.065	138
4	13345	196	510	0.129	0.065	114
4	13425	196	508	0.258	0.129	97
4	13507	194	508	0.258	0.129	130
4	13589	195	508	0.129	0.065	119
4	13671	196	507	0.182	0.091	99
4	13753	197	508	0.182	0.091	100
4	13835	197	508	0	0	95
4	13917	197	508	0	0	104
4	13999	197	508	0	0	105
4	14081	197	508	0	0	112
4	14163	197	508	0	0	116
4	14245	197	507	0.129	0.065	107
4	14327	199	506	0.288	0.144	138
4	14409	198	506	0.129	0.065	117
4	14491	198	506	0	0	126
4	14573	198	506	0	0	133
4	14655	199	507	0.182	0.091	130
4	14737	199	507	0	0	126
4	14819	199	507	0	0	126
4	14901	199	507	0	0	128
4	14983	199	507	0	0	129
4	15065	199	507	0	0	143
4	15147	199	507	0	0	132
4	15229	200	507	0.129	0.065	110
4	15311	200	507	0	0	121
4	15393	200	507	0	0	134
4	15475	200	507	0	0	152
4	15557	201	507	0.129	0.065	146
4	15639	201	507	0	0	153
4	15721	202	506	0.182	0.091	130
4	15803	202	506	0	0	129
4	15885	203	506	0.129	0.065	132
4	15967	203	506	0	0	136
4	16049	203	506	0	0	130
4	16131	203	505	0.129	0.065	112
4	16213	203	505	0	0	133
4	16295	203	505	0	0	128
4	16377	204	505	0.129	0.065	169
4	16459	206	505	0.258	0.129	123
4	16541	206	505	0	0	115
4	16623	206	505	0	0	120
4	16705	207	505	0.129	0.065	120
4	16787	207	505	0	0	135
4	16865	206	503	0.288	0.144	112
4	16947	208	503	0.258	0.129	101
4	17029	208	503	0	0	123
4	17111	208	503	0	0	121
4	17193	209	503	0.129	0.065	135
4	17275	209	503	0	0	115
4	17357	210	503	0.129	0.065	104
4	17439	210	503	0	0	123
4	17521	210	503	0	0	146
4	17603	210	502	0.129	0.065	118
4	17685	210	502	0	0	110
4	17767	210	502	0	0	114
4	17849	210	502	0	0	128
4	17931	210	502	0	0	121
4	18013	210	502	0	0	155
4	18095	211	500	0.288	0.144	115
4	18177	211	500	0	0	114
4	18259	211	500	0	0	109
4	18341	211	500	0	0	129
4	18423	211	500	0	0	132
4	18505	211	500	0	0	135
4	18587	212	499	0.182	0.091	101
4	18669	212	499	0	0	98
4	18751	212	499	0	0	103
4	18833	212	499	0	0	115
4	18915	212	499	0	0	109
4	18997	212	499	0	0	161
4	19079	213	498	0.182	0.091	127
4	19161	213	498	0	0	108
4	19243	213	497	0.129	0.065	132
4	19325	214	497	0.129	0.065	98
4	19407	213	497	0.129	0.065	106
4	19489	213	497	0	0	111
4	19571	214	495	0.288	0.144	140
4	19653	213	495	0.129	0.065	134
4	19735	214	496	0.182	0.091	135
4	19817	214	496	0	0	153
4	19899	215	496	0.129	0.065	141
4	19981	215	496	0	0	165
4	20063	215	496	0	0	162
4	20145	216	496	0.129	0.065	136
4	20227	216	496	0	0	142
4	20309	217	496	0.129	0.065	126
4	20391	217	496	0	0	127
4	20473	217	496	0	0	121
4	20555	217	496	0	0	136
4	20637	218	495	0.182	0.091	140
4	20719	219	495	0.129	0.065	128
4	20801	221	495	0.258	0.129	124
4	20879	222	495	0.129	0.065	125
4	20961	222	495	0	0	142
5	71	152	498	-1	-1	99
5	153	157	498	0.645	0.323	126
5	235	163	498	0.774	0.387	110
5	318	166	499	0.408	0.204	104
5	400	168	499	0.258	0.129	105
5	482	170	499	0.258	0.129	111
5	564	172	500	0.288	0.144	116
5	646	172	500	0	0	143
5	728	175	500	0.387	0.194	109
5	810	175	500	0	0	112
5	892	177	500	0.258	0.129	148
5	974	177	501	0.129	0.065	130
5	1056	177	502	0.129	0.065	169
5	1138	178	501	0.182	0.091	156
5	1220	178	500	0.129	0.065	151
5	1302	178	501	0.129	0.065	120
5	1384	178	501	0	0	132
5	1466	179	501	0.129	0.065	143
5	1548	179	501	0	0	138
5	1630	181	501	0.258	0.129	141
5	1712	181	502	0.129	0.065	132
5	1791	183	503	0.288	0.144	162
5	1873	183	503	0	0	142
5	1955	183	503	0	0	102
5	2037	183	504	0.129	0.065	115
5	2119	183	504	0	0	129
5	2201	184	504	0.129	0.065	140
5	2283	184	504	0	0	109
5	2365	184	504	0	0	138
5	2447	184	504	0	0	145
5	2529	184	504	0	0	176
5	2611	186	505	0.288	0.144	109
5	2693	186	505	0	0	117
5	2775	186	505	0	0	113
5	2857	186	505	0	0	146
5	2939	186	505	0	0	152
5	3021	187	506	0.182	0.091	131
5	3103	188	506	0.129	0.065	125
5	3185	188	506	0	0	141
5	3267	188	506	0	0	156
5	3349	189	506	0.129	0.065	148
5	3431	189	506	0	0	176
5	3513	191	504	0.365	0.182	141
5	3595	192	504	0.129	0.065	123
5	3674	191	503	0.182	0.091	126
5	3756	193	503	0.258	0.129	121
5	3838	194	503	0.129	0.065	137
5	3920	196	504	0.288	0.144	151
5	4002	195	505	0.182	0.091	109
5	4084	195	505	0	0	120
5	4166	195	505	0	0	112
5	4248	195	505	0	0	106
5	4330	195	505	0	0	168
5	4412	196	505	0.129	0.065	97
5	4494	196	506	0.129	0.065	103
5	4576	196	506	0	0	127
5	4658	196	506	0	0	113
5	4740	196	506	0	0	143
5	4822	198	507	0.288	0.144	107
5	4904	198	507	0	0	137
5	4986	198	507	0	0	110
5	5068	198	507	0	0	144
5	5150	199	507	0.129	0.065	138
5	5232	199	506	0.129	0.065	94
5	5314	199	506	0	0	141
5	5396	200	507	0.182	0.091	119
5	5478	200	507	0	0	136
5	5560	200	506	0.129	0.065	109
5	5642	200	506	0	0	121
5	5724	200	506	0	0	94
5	5806	200	507	0.129	0.065	104
5	5887	201	506	0.182	0.091	101
5	5969	201	506	0	0	105
5	6051	201	506	0	0	154
5	6133	201	505	0.129	0.065	151
5	6215	202	503	0.288	0.144	96
5	6297	202	503	0	0	96
5	6379	202	503	0	0	103
5	6461	204	502	0.288	0.144	92
5	6543	203	501	0.182	0.091	100
5	6625	203	501	0	0	97
5	6707	203	501	0	0	106
5	6787	204	500	0.182	0.091	111
5	6869	204	501	0.129	0.065	101
5	6951	204	501	0	0	98
5	7033	204	501	0	0	102
5	7115	204	501	0	0	100
5	7197	204	501	0	0	133
5	7279	204	501	0	0	142
5	7361	204	500	0.129	0.065	111
5	7443	204	500	0	0	116
5	7525	204	500	0	0	133
5	7607	204	500	0	0	151
5	7689	205	498	0.288	0.144	97
5	7771	205	498	0	0	102
5	7853	205	497	0.129	0.065	123
5	7935	205	497	0	0	131
5	8017	207	497	0.258	0.129	90
5	8099	207	497	0	0	114
5	8181	207	497	0	0	126
5	8263	207	496	0.129	0.065	112
5	8345	207	495	0.129	0.065	103
5	8427	207	495	0	0	111
5	8509	209	494	0.288	0.144	115
5	8588	210	493	0.182	0.091	115
5	8670	210	493	0	0	107
5	8752	210	493	0	0	104
5	8834	210	493	0	0	140
5	8916	211	494	0.182	0.091	105
5	8998	211	494	0	0	137
5	9080	211	492	0.258	0.129	125
5	9162	211	492	0	0	132
5	9244	210	491	0.182	0.091	85
5	9326	210	491	0	0	108
5	9408	210	491	0	0	117
5	9490	210	491	0	0	108
5	9572	211	490	0.182	0.091	116
5	9654	211	490	0	0	110
5	9736	212	489	0.182	0.091	105
5	9818	212	489	0	0	121
5	9900	212	489	0	0	118
5	9982	213	489	0.129	0.065	117
5	10064	213	488	0.129	0.065	135
5	10146	214	488	0.129	0.065	122
5	10228	214	487	0.129	0.065	138
5	10310	215	487	0.129	0.065	115
5	10392	216	487	0.129	0.065	91
5	10474	216	487	0	0	118
5	10556	216	486	0.129	0.065	115
5	10638	217	486	0.129	0.065	90
5	10720	217	486	0	0	140
5	10802	218	485	0.182	0.091	116
5	10884	219	484	0.182	0.091	96
5	10966	217	484	0.258	0.129	99
5	11046	217	483	0.129	0.065	101
5	11128	217	482	0.129	0.065	109
5	11210	217	482	0	0	100
5	11292	217	482	0	0	98
5	11374	217	482	0	0	131
5	11456	217	482	0	0	132
5	11538	218	481	0.182	0.091	99
5	11620	218	481	0	0	103
5	11702	218	481	0	0	103
5	11784	218	481	0	0	110
5	11866	219	481	0.129	0.065	105
5	11948	219	481	0	0	108
5	12030	219	481	0	0	93
5	12112	219	481	0	0	104
5	12194	219	481	0	0	134
5	12276	219	481	0	0	130
5	12358	219	480	0.129	0.065	101
5	12440	219	480	0	0	115
5	12522	219	480	0	0	100
5	12604	219	480	0	0	99
5	12686	219	480	0	0	112
5	12768	219	480	0	0	146
5	12850	220	480	0.129	0.065	129
5	12932	220	480	0	0	144
5	13014	220	479	0.129	0.065	148
5	13096	222	478	0.288	0.144	106
5	13178	222	478	0	0	106
5	13260	222	478	0	0	147
5	13342	222	478	0	0	136
5	13424	222	478	0	0	127
5	13506	223	478	0.129	0.065	93
5	13588	223	477	0.129	0.065	97
5	13670	223	477	0	0	100
5	13752	223	477	0	0	96
5	13834	223	477	0	0	113
5	13916	224	477	0.129	0.065	119
5	13998	224	477	0	0	119
5	14080	224	476	0.129	0.065	115
5	14162	224	476	0	0	120
5	14244	224	476	0	0	129
5	14326	224	476	0	0	141
5	14408	225	476	0.129	0.065	134
5	14490	225	476	0	0	126
5	14572	225	475	0.129	0.065	136
5	14654	225	475	0	0	132
5	14736	227	475	0.258	0.129	109
5	14818	227	475	0	0	112
5	14900	227	475	0	0	111
5	14982	227	475	0	0	115
5	15064	227	475	0	0	112
5	15146	227	475	0	0	119
5	15228	229	476	0.288	0.144	122
5	15308	228	476	0.129	0.065	112
5	15390	228	476	0	0	105
5	15472	229	476	0.129	0.065	130
5	15554	229	475	0.129	0.065	97
5	15636	230	475	0.129	0.065	123
5	15718	230	474	0.129	0.065	109
5	15800	230	474	0	0	110
5	15882	230	474	0	0	98
5	15964	229	475	0.182	0.091	147
5	16046	230	474	0.182	0.091	101
5	16128	230	474	0	0	111
5	16210	230	474	0	0	156
5	16292	230	474	0	0	146
5	16374	231	474	0.129	0.065	160
5	16456	234	474	0.387	0.194	103
5	16538	234	474	0	0	106
5	16620	234	474	0	0	101
5	16702	234	474	0	0	116
5	16784	235	474	0.129	0.065	98
5	16866	235	474	0	0	121
5	16948	235	474	0	0	131
5	17030	236	473	0.182	0.091	110
5	17112	236	473	0	0	115
5	17192	237	473	0.129	0.065	99
5	17274	238	473	0.129	0.065	101
5	17356	238	473	0	0	123
5	17438	238	473	0	0	131
5	17520	237	472	0.182	0.091	104
5	17602	237	471	0.129	0.065	128
5	17684	238	471	0.129	0.065	97
5	17766	238	471	0	0	99
5	17848	238	471	0	0	98
5	17930	238	471	0	0	99
5	18012	238	471	0	0	118
5	18094	239	470	0.182	0.091	110
5	18176	239	470	0	0	105
5	18258	239	470	0	0	113
5	18340	239	470	0	0	114
5	18422	239	470	0	0	135
5	18504	239	469	0.129	0.065	98
5	18586	239	469	0	0	114
5	18668	240	468	0.182	0.091	117
5	18750	240	468	0	0	113
5	18832	240	468	0	0	104
5	18914	240	468	0	0	107
5	18996	240	468	0	0	120
5	19078	240	468	0	0	118
5	19160	241	467	0.182	0.091	128
5	19242	241	467	0	0	118
5	19324	241	467	0	0	125
5	19406	241	467	0	0	128
5	19488	241	467	0	0	128
5	19570	241	466	0.129	0.065	129
5	19652	241	466	0	0	126
5	19734	241	466	0	0	111
5	19813	242	467	0.182	0.091	124
5	19895	242	467	0	0	111
5	19977	244	466	0.288	0.144	101
5	20059	244	466	0	0	112
5	20141	244	466	0	0	102
5	20223	244	466	0	0	109
5	20305	244	466	0	0	104
5	20387	244	466	0	0	120
5	20469	244	466	0	0	110
5	20551	244	466	0	0	108
5	20633	244	466	0	0	143
5	20715	244	466	0	0	157
5	20797	247	465	0.408	0.204	127
5	20879	250	466	0.408	0.204	144
5	20961	250	466	0	0	147
6	70	83	523	-1	-1	74
6	152	88	521	0.695	0.347	91
6	231	92	521	0.516	0.258	88
6	313	94	521	0.258	0.129	107
6	395	97	521	0.387	0.194	92
6	477	98	521	0.129	0.065	104
6	559	100	521	0.258	0.129	126
6	641	101	520	0.182	0.091	104
6	723	105	521	0.532	0.266	137
6	805	105	521	0	0	120
6	887	105	521	0	0	112
6	969	105	521	0	0	99
6	1051	105	521	0	0	139
6	1133	106	520	0.182	0.091	109
6	1215	107	520	0.129	0.065	150
6	1297	107	520	0	0	135
6	1379	107	520	0	0	106
6	1461	107	520	0	0	128
6	1543	108	521	0.182	0.091	104
6	1625	109	522	0.182	0.091	103
6	1707	109	522	0	0	98
6	1789	109	523	0.129	0.065	114
6	1871	110	523	0.129	0.065	112
6	1950	110	522	0.129	0.065	104
6	2032	112	523	0.288	0.144	122
6	2114	112	523	0	0	104
6	2196	112	523	0	0	154
6	2278	112	523	0	0	99
6	2360	112	523	0	0	106
6	2442	113	524	0.182	0.091	130
6	2524	113	524	0	0	131
6	2606	113	524	0	0	116
6	2688	113	524	0	0	119
6	2770	114	524	0.129	0.065	115
6	2852	115	524	0.129	0.065	131
6	2934	115	524	0	0	103
6	3016	115	524	0	0	131
6	3098	115	524	0	0	143
6	3180	117	525	0.288	0.144	108
6	3262	117	525	0	0	113
6	3344	117	524	0.129	0.065	145
6	3426	118	524	0.129	0.065	142
6	3508	119	523	0.182	0.091	103
6	3590	119	522	0.129	0.065	94
6	3672	119	522	0	0	132
6	3754	121	522	0.258	0.129	105
6	3836	121	522	0	0	143
6	3918	123	522	0.258	0.129	130
6	4000	123	524	0.258	0.129	99
6	4082	123	524	0	0	118
6	4164	121	522	0.365	0.182	138
6	4246	123	523	0.288	0.144	110
6	4328	123	523	0	0	144
6	4410	125	524	0.288	0.144	120
6	4492	122	524	0.387	0.194	139
6	4571	122	522	0.258	0.129	114
6	4653	123	523	0.182	0.091	95
6	4735	123	523	0	0	111
6	4817	124	523	0.129	0.065	122
6	4899	125	523	0.129	0.065	101
6	4981	125	523	0	0	108
6	5063	125	524	0.129	0.065	139
6	5145	126	523	0.182	0.091	87
6	5227	126	522	0.129	0.065	98
6	5309	126	522	0	0	149
6	5391	128	524	0.365	0.182	96
6	5473	127	523	0.182	0.091	98
6	5555	127	523	0	0	102
6	5637	127	523	0	0	81
6	5719	127	523	0	0	81
6	5801	127	523	0	0	85
6	5883	127	523	0	0	125
6	5965	127	523	0	0	143
6	6047	128	522	0.182	0.091	119
6	6129	128	522	0	0	152
6	6211	129	522	0.129	0.065	121
6	6293	129	521	0.129	0.065	102
6	6375	129	521	0	0	109
6	6457	129	521	0	0	158
6	6539	130	517	0.532	0.266	94
6	6621	131	518	0.182	0.091	117
6	6703	131	518	0	0	86
6	6785	131	518	0	0	115
6	6867	131	518	0	0	84
6	6949	131	518	0	0	84
6	7031	131	518	0	0	92
6	7113	131	518	0	0	97
6	7195	131	518	0	0	109
6	7277	131	518	0	0	113
6	7359	131	518	0	0	98
6	7441	132	518	0.129	0.065	104
6	7523	132	518	0	0	125
6	7605	133	517	0.182	0.091	100
6	7687	133	517	0	0	95
6	7769	133	516	0.129	0.065	101
6	7851	134	516	0.129	0.065	88
6	7930	133	515	0.182	0.091	82
6	8012	134	515	0.129	0.065	95
6	8094	136	514	0.288	0.144	129
6	8176	135	513	0.182	0.091	90
6	8258	135	513	0	0	73
6	8340	135	513	0	0	93
6	8422	135	513	0	0	119
6	8504	135	512	0.129	0.065	149
6	8586	136	512	0.129	0.065	114
6	8668	137	512	0.129	0.065	90
6	8750	137	509	0.387	0.194	92
6	8832	137	509	0	0	153
6	8914	138	510	0.182	0.091	85
6	8996	138	510	0	0	115
6	9078	138	510	0	0	107
6	9160	138	510	0	0	109
6	9242	138	510	0	0	81
6	9324	138	510	0	0	87
6	9406	138	509	0.129	0.065	78
6	9488	138	509	0	0	102
6	9570	138	509	0	0	135
6	9652	138	508	0.129	0.065	138
6	9734	139	508	0.129	0.065	115
6	9816	139	508	0	0	154
6	9898	140	508	0.129	0.065	131
6	9980	140	507	0.129	0.065	133
6	10062	141	507	0.129	0.065	120
6	10144	143	506	0.288	0.144	99
6	10226	143	506	0	0	97
6	10308	143	506	0	0	97
6	10390	143	506	0	0	110
6	10472	144	506	0.129	0.065	124
6	10554	144	505	0.129	0.065	118
6	10636	144	504	0.129	0.065	108
6	10715	145	503	0.182	0.091	81
6	10797	145	503	0	0	141
6	10879	147	503	0.258	0.129	83
6	10961	147	502	0.129	0.065	144
6	11043	147	502	0	0	138
6	11125	146	501	0.182	0.091	129
6	11207	145	500	0.182	0.091	94
6	11289	144	500	0.129	0.065	98
6	11371	144	500	0	0	118
6	11453	144	500	0	0	128
6	11535	145	500	0.129	0.065	90
6	11617	145	500	0	0	108
6	11699	145	500	0	0	144
6	11781	146	499	0.182	0.091	82
6	11863	146	499	0	0	82
6	11945	147	499	0.129	0.065	87
6	12027	147	499	0	0	84
6	12109	147	499	0	0	90
6	12191	147	499	0	0	83
6	12273	147	499	0	0	86
6	12355	147	499	0	0	92
6	12437	147	499	0	0	106
6	12519	148	498	0.182	0.091	97
6	12601	148	498	0	0	125
6	12683	147	498	0.129	0.065	86
6	12765	147	498	0	0	120
6	12847	147	498	0	0	147
6	12929	147	498	0	0	161
6	13011	149	497	0.288	0.144	96
6	13093	150	497	0.129	0.065	84
6	13175	150	497	0	0	87
6	13257	150	497	0	0	146
6	13339	151	496	0.182	0.091	88
6	13421	151	496	0	0	84
6	13503	151	496	0	0	88
6	13585	151	496	0	0	107
6	13667	151	496	0	0	114
6	13749	152	495	0.182	0.091	87
6	13831	152	495	0	0	89
6	13913	152	495	0	0	102
6	13995	152	495	0	0	103
6	14077	152	495	0	0	108
6	14159	152	495	0	0	109
6	14241	153	495	0.129	0.065	105
6	14323	153	495	0	0	108
6	14405	154	494	0.182	0.091	101
6	14487	154	494	0	0	101
6	14569	154	494	0	0	110
6	14651	154	494	0	0	123
6	14733	154	494	0	0	119
6	14815	155	494	0.129	0.065	96
6	14897	155	494	0	0	113
6	14979	155	494	0	0	113
6	15061	155	494	0	0	114
6	15143	155	494	0	0	116
6	15225	155	493	0.129	0.065	116
6	15307	155	493	0	0	130
6	15389	156	494	0.182	0.091	124
6	15471	157	494	0.129	0.065	108
6	15553	157	494	0	0	128
6	15635	157	494	0	0	151
6	15717	158	493	0.182	0.091	107
6	15799	159	493	0.129	0.065	105
6	15881	159	493	0	0	105
6	15963	159	493	0	0	108
6	16045	159	492	0.129	0.065	107
6	16127	159	492	0	0	107
6	16209	159	492	0	0	127
6	16291	159	492	0	0	125
6	16373	159	492	0	0	170
6	16455	160	492	0.129	0.065	160
6	16537	161	492	0.129	0.065	121
6	16619	161	492	0	0	128
6	16698	163	491	0.288	0.144	109
6	16780	163	491	0	0	86
6	16862	163	491	0	0	115
6	16944	163	491	0	0	115
6	17026	164	491	0.129	0.065	105
6	17108	164	491	0	0	120
6	17190	165	490	0.182	0.091	108
6	17272	165	490	0	0	114
6	17354	166	490	0.129	0.065	116
6	17436	166	490	0	0	99
6	17518	166	490	0	0	111
6	17600	166	490	0	0	140
6	17682	166	490	0	0	147
6	17764	166	490	0	0	149
6	17846	166	490	0	0	159
6	17928	167	490	0.129	0.065	145
6	18010	167	490	0	0	151
6	18092	167	489	0.129	0.065	116
6	18174	168	488	0.182	0.091	100
6	18256	168	488	0	0	103
6	18338	168	488	0	0	110
6	18420	168	487	0.129	0.065	102
6	18502	168	487	0	0	104
6	18584	168	487	0	0	119
6	18666	169	486	0.182	0.091	99
6	18748	169	486	0	0	94
6	18830	169	486	0	0	101
6	18912	169	486	0	0	97
6	18994	169	486	0	0	138
6	19076	169	486	0	0	132
6	19158	169	485	0.129	0.065	100
6	19240	169	485	0	0	112
6	19322	169	485	0	0	112
6	19404	169	485	0	0	111
6	19484	169	483	0.258	0.129	85
6	19566	169	483	0	0	91
6	19648	169	483	0	0	113
6	19730	169	483	0	0	106
6	19812	169	483	0	0	150
6	19894	171	483	0.258	0.129	96
6	19976	172	483	0.129	0.065	99
6	20058	173	483	0.129	0.065	96
6	20140	173	483	0	0	94
6	20222	173	483	0	0	95
6	20304	173	483	0	0	104
6	20386	173	483	0	0	106
6	20468	173	483	0	0	103
6	20550	173	483	0	0	114
6	20632	173	482	0.129	0.065	154
6	20714	175	482	0.258	0.129	124
6	20796	176	482	0.129	0.065	152
6	20878	178	481	0.288	0.144	104
6	20960	178	481	0	0	108
