# Supplementary material for: Spatiotemporal dynamics of self-organized branching in pancreas-derived organoids
Source: Nat Commun. 2022 Sep 5;13:5219. doi: 10.1038/s41467-022-32806-y (PMC9445099; doi:10.1038/s41467-022-32806-y)
Supplement: Supplementary file 20 — Source Data [file 41467_2022_32806_MOESM20_ESM.zip › Source Data/Fig_2b_Bead_branch_tracking/191122_Extension/csv/Track_191122_9591_Day7-9_fluo_beads_rightwell3_full_stack_in_μm_per_sec_branch_x372_y299.csv]

Track n�	Slice n�	X	Y	Distance	Velocity	Pixel Value
1	33	372	299	-1	-1	116
1	115	380	301	1.064	0.532	137
1	197	384	301	0.516	0.258	130
1	279	386	301	0.258	0.129	133
1	361	385	295	0.785	0.392	130
1	443	391	297	0.816	0.408	144
1	525	392	297	0.129	0.065	140
1	607	395	299	0.465	0.233	129
1	689	394	297	0.288	0.144	122
1	771	396	299	0.365	0.182	126
1	850	389	293	1.189	0.595	137
1	932	390	291	0.288	0.144	130
1	1014	391	291	0.129	0.065	133
1	1096	391	291	0	0	140
1	1178	391	291	0	0	148
1	1260	391	291	0	0	135
1	1342	391	291	0	0	132
1	1424	391	291	0	0	138
1	1506	393	291	0.258	0.129	123
1	1588	393	291	0	0	136
1	1670	393	291	0	0	127
1	1752	394	292	0.182	0.091	142
1	1830	381	292	1.677	0.839	137
1	1912	386	293	0.658	0.329	126
1	1994	385	285	1.04	0.52	160
1	2076	385	285	0	0	120
1	2158	385	276	1.161	0.581	143
1	2240	385	276	0	0	163
1	2322	385	274	0.258	0.129	145
1	2404	385	274	0	0	160
1	2486	385	274	0	0	156
1	2568	389	276	0.577	0.288	141
1	2650	392	277	0.408	0.204	150
1	2732	387	275	0.695	0.347	164
1	2814	388	274	0.182	0.091	151
1	2896	388	274	0	0	151
1	2978	388	274	0	0	165
1	3060	391	275	0.408	0.204	150
1	3142	396	276	0.658	0.329	147
1	3224	396	280	0.516	0.258	132
1	3306	390	272	1.29	0.645	145
1	3388	390	272	0	0	152
1	3470	395	275	0.752	0.376	123
1	3552	396	275	0.129	0.065	130
1	3634	401	276	0.658	0.329	146
1	3716	406	278	0.695	0.347	154
1	3798	408	278	0.258	0.129	133
1	3880	407	280	0.288	0.144	126
1	3962	406	280	0.129	0.065	113
1	4044	400	280	0.774	0.387	105
1	4126	394	278	0.816	0.408	109
1	4208	390	280	0.577	0.288	125
1	4290	385	280	0.645	0.323	124
1	4372	383	271	1.189	0.595	137
1	4454	381	270	0.288	0.144	136
1	4536	380	268	0.288	0.144	134
1	4618	378	267	0.288	0.144	130
1	4700	378	267	0	0	136
1	4782	377	267	0.129	0.065	128
1	4864	370	267	0.903	0.452	128
1	4946	369	267	0.129	0.065	139
1	5028	365	267	0.516	0.258	142
1	5110	363	267	0.258	0.129	133
1	5192	363	264	0.387	0.194	138
1	5274	365	265	0.288	0.144	135
1	5356	363	264	0.288	0.144	136
1	5438	361	263	0.288	0.144	135
1	5520	360	263	0.129	0.065	147
1	5602	359	261	0.288	0.144	142
1	5684	355	264	0.645	0.323	144
1	5764	362	264	0.903	0.452	134
1	5846	355	264	0.903	0.452	137
1	5928	354	265	0.182	0.091	149
1	6008	349	264	0.658	0.329	143
1	6090	356	264	0.903	0.452	141
1	6172	351	257	1.11	0.555	148
1	6254	352	257	0.129	0.065	137
1	6336	352	257	0	0	140
1	6418	352	257	0	0	133
1	6500	353	256	0.182	0.091	143
1	6582	353	256	0	0	148
1	6664	353	256	0	0	145
1	6746	353	256	0	0	145
1	6823	350	263	0.982	0.491	134
1	6905	354	264	0.532	0.266	141
1	6987	349	263	0.658	0.329	124
1	7069	347	263	0.258	0.129	119
1	7151	347	263	0	0	114
1	7233	347	263	0	0	137
1	7315	350	263	0.387	0.194	121
1	7397	350	263	0	0	113
1	7479	350	263	0	0	139
1	7561	347	258	0.752	0.376	127
1	7643	350	258	0.387	0.194	115
1	7725	347	258	0.387	0.194	124
1	7807	348	259	0.182	0.091	109
1	7889	338	253	1.504	0.752	125
1	7968	338	251	0.258	0.129	122
1	8050	341	250	0.408	0.204	123
1	8132	339	249	0.288	0.144	109
1	8214	330	248	1.168	0.584	111
1	8296	329	248	0.129	0.065	113
1	8378	327	248	0.258	0.129	114
1	8460	326	247	0.182	0.091	108
1	8542	326	244	0.387	0.194	96
1	8624	326	241	0.387	0.194	107
1	8706	326	241	0	0	115
1	8787	314	248	1.792	0.896	129
1	8869	308	251	0.865	0.433	121
1	8951	308	251	0	0	125
1	9033	308	252	0.129	0.065	138
1	9115	320	246	1.731	0.865	125
1	9197	322	248	0.365	0.182	117
1	9279	325	247	0.408	0.204	107
1	9361	325	247	0	0	119
1	9443	337	246	1.553	0.777	114
1	9524	326	238	1.755	0.877	117
1	9606	327	239	0.182	0.091	115
1	9686	331	241	0.577	0.288	124
1	9768	332	241	0.129	0.065	118
1	9850	328	238	0.645	0.323	119
1	9932	330	238	0.258	0.129	111
1	10013	328	237	0.288	0.144	124
1	10095	327	234	0.408	0.204	115
1	10177	328	234	0.129	0.065	138
1	10259	328	234	0	0	124
1	10342	325	240	0.865	0.433	128
1	10424	329	241	0.532	0.266	126
1	10506	330	239	0.288	0.144	130
1	10588	330	239	0	0	118
1	10670	332	241	0.365	0.182	107
1	10752	332	243	0.258	0.129	108
1	10834	331	243	0.129	0.065	117
1	10916	327	243	0.516	0.258	108
1	10998	326	232	1.425	0.712	111
1	11080	326	232	0	0	117
1	11160	326	235	0.387	0.194	128
1	11242	328	235	0.258	0.129	122
1	11324	324	237	0.577	0.288	120
1	11406	324	230	0.903	0.452	116
1	11488	324	231	0.129	0.065	121
1	11570	324	231	0	0	109
1	11652	324	231	0	0	116
1	11734	324	231	0	0	131
1	11816	318	235	0.93	0.465	116
1	11898	318	235	0	0	120
1	11980	316	235	0.258	0.129	123
1	12062	316	235	0	0	137
1	12144	317	234	0.182	0.091	134
1	12226	317	234	0	0	141
1	12308	317	234	0	0	128
1	12390	317	234	0	0	139
1	12472	319	234	0.258	0.129	130
1	12554	319	234	0	0	112
1	12636	319	234	0	0	109
1	12718	319	233	0.129	0.065	109
1	12800	319	233	0	0	115
1	12882	321	231	0.365	0.182	104
1	12964	321	231	0	0	100
1	13046	321	231	0	0	93
1	13128	320	231	0.129	0.065	97
1	13210	320	232	0.129	0.065	125
1	13288	318	235	0.465	0.233	124
1	13370	320	233	0.365	0.182	133
1	13452	320	232	0.129	0.065	123
1	13534	321	229	0.408	0.204	117
1	13616	321	229	0	0	128
1	13698	323	230	0.288	0.144	127
1	13780	327	230	0.516	0.258	132
1	13862	330	230	0.387	0.194	138
1	13944	332	230	0.258	0.129	124
1	14026	334	231	0.288	0.144	129
1	14108	337	231	0.387	0.194	139
1	14190	338	229	0.288	0.144	114
1	14272	341	231	0.465	0.233	122
1	14359	350	231	1.161	0.581	109
1	14441	354	232	0.532	0.266	108
1	14523	361	234	0.939	0.47	119
1	14605	361	233	0.129	0.065	118
1	14687	364	233	0.387	0.194	120
1	14769	365	233	0.129	0.065	121
1	14851	367	234	0.288	0.144	127
1	14933	367	233	0.129	0.065	118
1	15015	370	232	0.408	0.204	109
1	15097	370	233	0.129	0.065	112
1	15179	370	233	0	0	119
1	15261	356	234	1.811	0.905	117
1	15343	352	230	0.73	0.365	119
1	15421	347	229	0.658	0.329	136
1	15503	341	231	0.816	0.408	128
1	15585	336	228	0.752	0.376	133
1	15667	334	226	0.365	0.182	119
1	15749	338	230	0.73	0.365	132
1	15831	338	224	0.774	0.387	122
1	15913	337	229	0.658	0.329	127
1	15995	337	227	0.258	0.129	109
1	16077	336	227	0.129	0.065	148
1	16159	340	227	0.516	0.258	119
1	16241	336	229	0.577	0.288	115
1	16323	339	229	0.387	0.194	118
1	16405	339	230	0.129	0.065	122
1	16483	328	228	1.442	0.721	135
1	16565	331	228	0.387	0.194	132
1	16647	331	225	0.387	0.194	121
1	16729	333	229	0.577	0.288	143
1	16811	319	230	1.811	0.905	129
1	16893	314	231	0.658	0.329	137
1	16975	320	231	0.774	0.387	117
1	17057	317	231	0.387	0.194	124
1	17139	317	231	0	0	118
1	17221	316	230	0.182	0.091	121
1	17303	316	230	0	0	131
1	17385	316	230	0	0	125
1	17467	315	230	0.129	0.065	128
1	17549	315	230	0	0	130
1	17631	315	230	0	0	133
1	17713	315	230	0	0	130
1	17795	312	230	0.387	0.194	124
1	17877	314	230	0.258	0.129	124
1	17959	314	230	0	0	124
1	18041	317	230	0.387	0.194	122
1	18123	313	229	0.532	0.266	127
1	18205	313	229	0	0	114
1	18287	313	229	0	0	125
1	18369	313	229	0	0	141
1	18451	313	228	0.129	0.065	122
1	18533	313	228	0	0	126
1	18615	313	228	0	0	115
1	18697	313	228	0	0	120
1	18779	301	225	1.596	0.798	117
1	18861	307	226	0.785	0.392	114
1	18943	309	226	0.258	0.129	116
1	19025	315	226	0.774	0.387	113
1	19107	317	226	0.258	0.129	111
1	19189	315	226	0.258	0.129	111
1	19271	315	226	0	0	106
1	19353	318	226	0.387	0.194	108
1	19435	319	226	0.129	0.065	111
1	19517	319	226	0	0	115
1	19599	318	226	0.129	0.065	115
1	19681	318	226	0	0	119
1	19763	319	225	0.182	0.091	119
1	19845	326	226	0.912	0.456	123
1	19927	326	226	0	0	131
1	20009	327	227	0.182	0.091	117
1	20091	327	227	0	0	118
1	20173	331	227	0.516	0.258	119
1	20255	333	227	0.258	0.129	124
1	20337	333	227	0	0	126
1	20419	333	227	0	0	125
1	20501	334	227	0.129	0.065	120
1	20583	335	227	0.129	0.065	131
1	20665	335	227	0	0	122
1	20747	335	227	0	0	126
1	20829	335	227	0	0	120
1	20911	337	227	0.258	0.129	119
2	26	160	242	-1	-1	108
2	108	168	242	1.032	0.516	132
2	188	173	242	0.645	0.323	116
2	270	177	242	0.516	0.258	97
2	352	179	242	0.258	0.129	109
2	434	181	243	0.288	0.144	132
2	516	185	243	0.516	0.258	111
2	598	185	243	0	0	127
2	680	187	243	0.258	0.129	108
2	762	188	243	0.129	0.065	117
2	842	188	243	0	0	106
2	924	189	243	0.129	0.065	114
2	1006	191	242	0.288	0.144	142
2	1088	191	242	0	0	128
2	1170	191	242	0	0	145
2	1252	194	244	0.465	0.233	130
2	1334	194	244	0	0	128
2	1416	196	244	0.258	0.129	138
2	1498	198	244	0.258	0.129	101
2	1580	200	246	0.365	0.182	117
2	1662	200	246	0	0	99
2	1744	201	246	0.129	0.065	125
2	1826	203	248	0.365	0.182	122
2	1908	204	247	0.182	0.091	147
2	1990	206	248	0.288	0.144	113
2	2072	207	248	0.129	0.065	151
2	2154	209	249	0.288	0.144	139
2	2236	209	250	0.129	0.065	113
2	2318	210	250	0.129	0.065	125
2	2400	211	250	0.129	0.065	116
2	2482	212	250	0.129	0.065	139
2	2564	214	250	0.258	0.129	121
2	2646	212	250	0.258	0.129	145
2	2728	212	250	0	0	142
2	2810	213	250	0.129	0.065	123
2	2892	213	250	0	0	146
2	2974	214	250	0.129	0.065	122
2	3056	214	249	0.129	0.065	117
2	3138	214	249	0	0	125
2	3218	215	249	0.129	0.065	114
2	3300	215	249	0	0	134
2	3382	216	247	0.288	0.144	111
2	3464	216	247	0	0	130
2	3546	217	247	0.129	0.065	122
2	3628	217	247	0	0	134
2	3710	218	247	0.129	0.065	119
2	3792	218	247	0	0	112
2	3874	220	249	0.365	0.182	114
2	3956	218	247	0.365	0.182	140
2	4038	218	247	0	0	132
2	4120	219	247	0.129	0.065	135
2	4202	220	248	0.182	0.091	130
2	4284	223	249	0.408	0.204	125
2	4366	223	248	0.129	0.065	112
2	4448	223	248	0	0	138
2	4530	223	248	0	0	114
2	4612	223	248	0	0	124
2	4694	224	248	0.129	0.065	131
2	4776	225	248	0.129	0.065	129
2	4858	226	248	0.129	0.065	126
2	4940	226	249	0.129	0.065	130
2	5022	228	249	0.258	0.129	134
2	5104	228	248	0.129	0.065	114
2	5186	228	248	0	0	112
2	5268	228	248	0	0	146
2	5350	229	248	0.129	0.065	122
2	5432	229	248	0	0	121
2	5514	230	248	0.129	0.065	111
2	5596	230	248	0	0	107
2	5678	230	248	0	0	117
2	5760	230	248	0	0	123
2	5842	232	247	0.288	0.144	126
2	5924	234	247	0.258	0.129	121
2	6004	235	247	0.129	0.065	107
2	6086	236	247	0.129	0.065	103
2	6168	236	247	0	0	120
2	6250	235	246	0.182	0.091	128
2	6332	235	246	0	0	129
2	6414	239	245	0.532	0.266	97
2	6496	239	245	0	0	96
2	6578	239	245	0	0	96
2	6660	239	245	0	0	95
2	6742	240	245	0.129	0.065	109
2	6824	241	245	0.129	0.065	138
2	6906	240	245	0.129	0.065	125
2	6988	237	245	0.387	0.194	138
2	7070	239	245	0.258	0.129	137
2	7152	239	243	0.258	0.129	96
2	7234	239	243	0	0	101
2	7316	239	243	0	0	110
2	7398	240	244	0.182	0.091	103
2	7480	240	244	0	0	114
2	7562	240	244	0	0	135
2	7644	240	243	0.129	0.065	107
2	7726	240	243	0	0	125
2	7808	240	243	0	0	134
2	7890	240	243	0	0	138
2	7972	242	241	0.365	0.182	104
2	8054	242	241	0	0	107
2	8136	242	241	0	0	135
2	8218	242	241	0	0	135
2	8298	245	239	0.465	0.233	106
2	8380	245	240	0.129	0.065	124
2	8462	244	239	0.182	0.091	119
2	8544	244	238	0.129	0.065	108
2	8626	244	238	0	0	120
2	8708	244	237	0.129	0.065	107
2	8790	248	238	0.532	0.266	97
2	8872	247	238	0.129	0.065	104
2	8954	245	237	0.288	0.144	116
2	9036	246	238	0.182	0.091	103
2	9118	246	237	0.129	0.065	98
2	9200	246	237	0	0	118
2	9282	248	236	0.288	0.144	93
2	9364	248	236	0	0	106
2	9446	248	236	0	0	96
2	9528	248	236	0	0	117
2	9610	249	235	0.182	0.091	102
2	9692	249	235	0	0	114
2	9774	249	235	0	0	129
2	9856	249	235	0	0	135
2	9938	249	235	0	0	140
2	10018	252	234	0.408	0.204	95
2	10100	252	234	0	0	115
2	10182	252	234	0	0	119
2	10264	253	234	0.129	0.065	96
2	10346	253	233	0.129	0.065	108
2	10428	253	233	0	0	121
2	10510	253	232	0.129	0.065	124
2	10592	254	232	0.129	0.065	112
2	10674	257	232	0.387	0.194	104
2	10756	257	232	0	0	102
2	10838	259	230	0.365	0.182	128
2	10920	257	230	0.258	0.129	103
2	11002	256	231	0.182	0.091	122
2	11083	256	229	0.258	0.129	93
2	11165	256	229	0	0	95
2	11247	257	229	0.129	0.065	102
2	11329	257	229	0	0	105
2	11411	257	229	0	0	108
2	11493	257	229	0	0	119
2	11575	257	229	0	0	114
2	11657	257	229	0	0	113
2	11739	257	229	0	0	120
2	11821	257	229	0	0	128
2	11903	257	229	0	0	111
2	11985	257	228	0.129	0.065	106
2	12067	257	228	0	0	99
2	12149	257	228	0	0	107
2	12231	257	228	0	0	121
2	12313	257	228	0	0	130
2	12395	257	228	0	0	129
2	12477	257	228	0	0	120
2	12559	257	228	0	0	116
2	12641	257	228	0	0	127
2	12723	257	228	0	0	134
2	12805	257	228	0	0	131
2	12887	259	226	0.365	0.182	116
2	12969	259	226	0	0	119
2	13051	261	226	0.258	0.129	118
2	13133	261	226	0	0	109
2	13215	261	226	0	0	113
2	13297	261	226	0	0	114
2	13379	261	226	0	0	104
2	13461	261	226	0	0	103
2	13543	261	226	0	0	127
2	13625	261	226	0	0	135
2	13707	262	225	0.182	0.091	106
2	13789	262	225	0	0	115
2	13871	262	225	0	0	127
2	13952	264	225	0.258	0.129	96
2	14034	264	225	0	0	100
2	14116	264	225	0	0	107
2	14198	264	225	0	0	118
2	14280	265	225	0.129	0.065	103
2	14362	265	225	0	0	125
2	14444	266	225	0.129	0.065	114
2	14526	266	225	0	0	123
2	14608	266	225	0	0	140
2	14690	266	225	0	0	136
2	14772	267	225	0.129	0.065	131
2	14854	267	225	0	0	137
2	14936	267	225	0	0	141
2	15018	267	225	0	0	142
2	15100	267	225	0	0	152
2	15182	269	224	0.288	0.144	117
2	15264	271	224	0.258	0.129	118
2	15346	271	224	0	0	104
2	15428	271	224	0	0	122
2	15510	271	224	0	0	136
2	15592	271	224	0	0	140
2	15674	272	224	0.129	0.065	122
2	15756	273	224	0.129	0.065	120
2	15838	273	224	0	0	113
2	15920	273	224	0	0	118
2	16002	273	224	0	0	112
2	16084	273	224	0	0	128
2	16166	273	224	0	0	137
2	16248	273	224	0	0	141
2	16330	276	224	0.387	0.194	132
2	16412	276	224	0	0	144
2	16494	278	226	0.365	0.182	127
2	16576	278	226	0	0	135
2	16657	280	225	0.288	0.144	111
2	16739	281	225	0.129	0.065	100
2	16821	281	225	0	0	108
2	16903	281	225	0	0	115
2	16985	281	225	0	0	128
2	17067	282	225	0.129	0.065	123
2	17149	283	225	0.129	0.065	117
2	17231	284	225	0.129	0.065	111
2	17313	284	225	0	0	118
2	17395	284	224	0.129	0.065	107
2	17477	284	224	0	0	116
2	17559	284	224	0	0	119
2	17641	284	224	0	0	118
2	17723	284	224	0	0	131
2	17805	284	223	0.129	0.065	114
2	17887	284	223	0	0	122
2	17969	284	223	0	0	130
2	18051	284	223	0	0	126
2	18133	284	223	0	0	135
2	18215	285	223	0.129	0.065	121
2	18297	285	223	0	0	138
2	18379	285	223	0	0	138
2	18461	287	221	0.365	0.182	116
2	18543	287	221	0	0	120
2	18625	287	221	0	0	118
2	18707	287	221	0	0	122
2	18789	287	221	0	0	122
2	18871	287	220	0.129	0.065	109
2	18953	287	220	0	0	114
2	19035	287	220	0	0	118
2	19117	287	220	0	0	115
2	19199	287	220	0	0	126
2	19281	287	220	0	0	124
2	19363	285	219	0.288	0.144	116
2	19445	285	219	0	0	130
2	19524	285	218	0.129	0.065	121
2	19606	286	218	0.129	0.065	113
2	19688	286	218	0	0	116
2	19770	287	218	0.129	0.065	127
2	19852	290	219	0.408	0.204	117
2	19934	291	220	0.182	0.091	112
2	20016	292	219	0.182	0.091	102
2	20098	292	218	0.129	0.065	100
2	20180	291	218	0.129	0.065	131
2	20262	293	219	0.288	0.144	97
2	20344	294	219	0.129	0.065	122
2	20426	293	218	0.182	0.091	111
2	20508	293	218	0	0	122
2	20590	296	219	0.408	0.204	104
2	20672	297	220	0.182	0.091	113
2	20754	299	219	0.288	0.144	109
2	20836	300	219	0.129	0.065	102
2	20918	301	219	0.129	0.065	121
3	36	100	263	-1	-1	88
3	118	107	262	0.912	0.456	102
3	200	111	262	0.516	0.258	108
3	282	115	262	0.516	0.258	108
3	364	116	262	0.129	0.065	126
3	446	121	262	0.645	0.323	138
3	528	123	262	0.258	0.129	128
3	610	125	263	0.288	0.144	132
3	688	123	261	0.365	0.182	125
3	770	125	261	0.258	0.129	100
3	852	125	261	0	0	103
3	934	125	261	0	0	136
3	1016	128	261	0.387	0.194	132
3	1098	129	261	0.129	0.065	118
3	1180	129	261	0	0	115
3	1262	130	262	0.182	0.091	126
3	1344	133	262	0.387	0.194	106
3	1426	134	262	0.129	0.065	127
3	1508	135	263	0.182	0.091	97
3	1590	136	265	0.288	0.144	104
3	1672	137	265	0.129	0.065	106
3	1754	137	265	0	0	121
3	1836	138	265	0.129	0.065	135
3	1918	140	265	0.258	0.129	127
3	2000	142	266	0.288	0.144	121
3	2082	142	266	0	0	124
3	2164	143	266	0.129	0.065	112
3	2246	143	266	0	0	134
3	2328	146	266	0.387	0.194	150
3	2410	146	267	0.129	0.065	111
3	2492	147	267	0.129	0.065	112
3	2574	149	267	0.258	0.129	150
3	2656	147	268	0.288	0.144	129
3	2738	147	268	0	0	138
3	2820	147	267	0.129	0.065	131
3	2902	148	267	0.129	0.065	126
3	2984	149	267	0.129	0.065	118
3	3066	149	267	0	0	137
3	3148	149	267	0	0	139
3	3230	149	267	0	0	137
3	3312	149	267	0	0	153
3	3394	151	266	0.288	0.144	133
3	3476	151	265	0.129	0.065	126
3	3558	152	265	0.129	0.065	121
3	3637	152	264	0.129	0.065	105
3	3719	152	264	0	0	147
3	3801	152	264	0	0	136
3	3883	154	266	0.365	0.182	109
3	3965	154	265	0.129	0.065	107
3	4047	154	265	0	0	102
3	4129	154	265	0	0	125
3	4211	156	265	0.258	0.129	101
3	4293	156	265	0	0	137
3	4375	158	266	0.288	0.144	128
3	4457	158	266	0	0	142
3	4539	157	265	0.182	0.091	99
3	4621	157	265	0	0	129
3	4703	158	265	0.129	0.065	129
3	4785	161	265	0.387	0.194	137
3	4867	161	265	0	0	116
3	4949	161	265	0	0	120
3	5031	162	265	0.129	0.065	110
3	5113	162	265	0	0	112
3	5195	162	265	0	0	100
3	5277	162	265	0	0	145
3	5359	163	266	0.182	0.091	116
3	5441	163	266	0	0	128
3	5523	163	265	0.129	0.065	112
3	5605	163	265	0	0	117
3	5687	163	265	0	0	119
3	5769	163	265	0	0	142
3	5851	165	264	0.288	0.144	133
3	5933	166	264	0.129	0.065	130
3	6015	167	264	0.129	0.065	128
3	6097	169	264	0.258	0.129	122
3	6176	170	262	0.288	0.144	104
3	6258	169	263	0.182	0.091	103
3	6340	169	263	0	0	101
3	6422	170	262	0.182	0.091	135
3	6504	173	262	0.387	0.194	124
3	6586	173	261	0.129	0.065	138
3	6668	172	261	0.129	0.065	99
3	6750	172	261	0	0	139
3	6832	173	261	0.129	0.065	100
3	6914	173	261	0	0	112
3	6996	173	261	0	0	127
3	7078	173	261	0	0	106
3	7160	173	261	0	0	123
3	7242	172	261	0.129	0.065	131
3	7324	172	260	0.129	0.065	128
3	7406	172	260	0	0	129
3	7488	173	260	0.129	0.065	121
3	7570	174	260	0.129	0.065	94
3	7652	174	259	0.129	0.065	90
3	7734	174	259	0	0	94
3	7816	174	259	0	0	91
3	7898	174	259	0	0	100
3	7980	174	259	0	0	136
3	8062	175	258	0.182	0.091	109
3	8144	176	258	0.129	0.065	125
3	8226	176	256	0.258	0.129	109
3	8308	177	256	0.129	0.065	104
3	8390	177	256	0	0	96
3	8472	177	256	0	0	108
3	8554	177	256	0	0	136
3	8636	178	255	0.182	0.091	113
3	8718	178	254	0.129	0.065	116
3	8800	179	254	0.129	0.065	139
3	8882	182	255	0.408	0.204	116
3	8964	182	255	0	0	130
3	9046	181	254	0.182	0.091	115
3	9126	179	254	0.258	0.129	114
3	9208	179	254	0	0	121
3	9290	181	254	0.258	0.129	90
3	9372	181	254	0	0	99
3	9454	181	253	0.129	0.065	113
3	9536	181	253	0	0	133
3	9618	182	253	0.129	0.065	116
3	9700	182	253	0	0	143
3	9782	183	252	0.182	0.091	107
3	9864	183	252	0	0	126
3	9946	183	251	0.129	0.065	123
3	10028	184	250	0.182	0.091	136
3	10110	184	250	0	0	137
3	10192	187	251	0.408	0.204	99
3	10274	187	251	0	0	101
3	10356	187	251	0	0	114
3	10438	187	251	0	0	135
3	10520	187	250	0.129	0.065	135
3	10602	189	249	0.288	0.144	107
3	10684	189	249	0	0	119
3	10763	191	249	0.258	0.129	102
3	10845	191	248	0.129	0.065	120
3	10927	191	248	0	0	116
3	11009	190	247	0.182	0.091	104
3	11091	190	247	0	0	95
3	11173	189	246	0.182	0.091	111
3	11255	189	246	0	0	108
3	11337	189	246	0	0	103
3	11419	190	245	0.182	0.091	98
3	11501	190	245	0	0	94
3	11583	190	245	0	0	104
3	11665	190	245	0	0	106
3	11747	190	245	0	0	113
3	11829	190	245	0	0	106
3	11911	191	245	0.129	0.065	116
3	11993	191	245	0	0	108
3	12075	191	245	0	0	93
3	12157	191	245	0	0	95
3	12239	191	245	0	0	97
3	12321	191	245	0	0	121
3	12403	191	243	0.258	0.129	136
3	12485	192	244	0.182	0.091	97
3	12567	192	244	0	0	102
3	12649	192	244	0	0	110
3	12731	192	244	0	0	115
3	12813	192	244	0	0	113
3	12895	192	244	0	0	129
3	12977	194	243	0.288	0.144	117
3	13059	194	242	0.129	0.065	97
3	13141	194	242	0	0	105
3	13223	194	242	0	0	135
3	13305	195	242	0.129	0.065	119
3	13387	195	242	0	0	108
3	13469	195	242	0	0	118
3	13551	195	242	0	0	117
3	13633	196	242	0.129	0.065	97
3	13715	196	242	0	0	102
3	13797	196	242	0	0	104
3	13879	196	242	0	0	113
3	13961	197	242	0.129	0.065	109
3	14043	197	242	0	0	113
3	14125	197	242	0	0	119
3	14207	199	241	0.288	0.144	95
3	14289	199	241	0	0	109
3	14371	200	241	0.129	0.065	106
3	14453	200	241	0	0	117
3	14535	200	241	0	0	119
3	14617	200	241	0	0	132
3	14699	201	241	0.129	0.065	113
3	14781	201	241	0	0	116
3	14863	201	241	0	0	128
3	14945	201	240	0.129	0.065	136
3	15027	201	240	0	0	139
3	15109	201	240	0	0	147
3	15191	201	240	0	0	138
3	15273	201	240	0	0	144
3	15352	204	242	0.465	0.233	104
3	15434	204	242	0	0	133
3	15516	205	241	0.182	0.091	108
3	15598	205	241	0	0	120
3	15680	206	241	0.129	0.065	104
3	15762	206	241	0	0	110
3	15844	206	241	0	0	103
3	15926	206	240	0.129	0.065	110
3	16008	206	240	0	0	120
3	16090	206	240	0	0	115
3	16172	206	240	0	0	144
3	16254	209	242	0.465	0.233	131
3	16336	209	241	0.129	0.065	131
3	16418	211	241	0.258	0.129	127
3	16500	211	241	0	0	137
3	16582	213	241	0.258	0.129	120
3	16664	213	241	0	0	103
3	16746	213	241	0	0	122
3	16828	213	241	0	0	101
3	16910	214	241	0.129	0.065	100
3	16992	214	241	0	0	124
3	17074	215	240	0.182	0.091	115
3	17156	216	240	0.129	0.065	125
3	17238	216	240	0	0	120
3	17320	216	240	0	0	107
3	17402	216	240	0	0	105
3	17484	216	239	0.129	0.065	115
3	17566	216	239	0	0	120
3	17648	216	239	0	0	112
3	17730	217	239	0.129	0.065	102
3	17812	217	239	0	0	107
3	17894	217	239	0	0	103
3	17976	217	239	0	0	118
3	18058	217	239	0	0	138
3	18140	217	238	0.129	0.065	113
3	18222	217	238	0	0	105
3	18304	217	238	0	0	137
3	18386	218	237	0.182	0.091	109
3	18468	218	237	0	0	116
3	18550	218	236	0.129	0.065	121
3	18632	218	236	0	0	116
3	18714	218	236	0	0	114
3	18796	218	236	0	0	114
3	18878	218	236	0	0	116
3	18960	219	236	0.129	0.065	114
3	19042	219	235	0.129	0.065	105
3	19124	219	235	0	0	103
3	19206	219	235	0	0	111
3	19288	219	235	0	0	116
3	19370	217	234	0.288	0.144	117
3	19452	217	234	0	0	125
3	19534	217	234	0	0	123
3	19616	217	233	0.129	0.065	123
3	19698	218	233	0.129	0.065	122
3	19777	221	234	0.408	0.204	115
3	19859	221	234	0	0	118
3	19941	223	235	0.288	0.144	117
3	20023	224	234	0.182	0.091	115
3	20105	224	234	0	0	117
3	20187	224	234	0	0	116
3	20269	224	234	0	0	109
3	20351	224	233	0.129	0.065	115
3	20433	224	233	0	0	118
3	20515	224	233	0	0	117
3	20597	226	234	0.288	0.144	112
3	20679	227	233	0.182	0.091	127
3	20761	228	233	0.129	0.065	124
3	20843	231	233	0.387	0.194	121
3	20925	231	232	0.129	0.065	105
4	29	186	203	-1	-1	114
4	111	193	202	0.912	0.456	133
4	193	198	202	0.645	0.323	116
4	275	202	203	0.532	0.266	97
4	357	204	203	0.258	0.129	121
4	439	207	203	0.387	0.194	160
4	521	210	203	0.387	0.194	111
4	603	212	204	0.288	0.144	120
4	685	213	204	0.129	0.065	123
4	767	213	204	0	0	118
4	849	214	203	0.182	0.091	108
4	931	216	203	0.258	0.129	124
4	1013	217	203	0.129	0.065	120
4	1095	217	202	0.129	0.065	130
4	1177	217	202	0	0	141
4	1259	218	203	0.182	0.091	129
4	1341	220	203	0.258	0.129	130
4	1423	222	205	0.365	0.182	140
4	1505	223	206	0.182	0.091	117
4	1587	224	207	0.182	0.091	118
4	1668	225	207	0.129	0.065	97
4	1750	227	208	0.288	0.144	130
4	1832	228	208	0.129	0.065	130
4	1914	230	209	0.288	0.144	119
4	1996	232	210	0.288	0.144	130
4	2078	232	210	0	0	142
4	2160	233	211	0.182	0.091	126
4	2242	235	212	0.288	0.144	137
4	2324	236	212	0.129	0.065	126
4	2406	237	212	0.129	0.065	135
4	2486	237	212	0	0	136
4	2568	238	212	0.129	0.065	137
4	2650	239	213	0.182	0.091	149
4	2732	239	213	0	0	119
4	2814	239	213	0	0	131
4	2896	239	212	0.129	0.065	131
4	2978	239	212	0	0	133
4	3060	240	213	0.182	0.091	158
4	3142	240	212	0.129	0.065	157
4	3224	238	210	0.365	0.182	154
4	3306	241	211	0.408	0.204	135
4	3388	242	210	0.182	0.091	121
4	3470	242	210	0	0	146
4	3552	243	210	0.129	0.065	133
4	3634	243	210	0	0	124
4	3716	243	210	0	0	148
4	3798	243	209	0.129	0.065	129
4	3880	244	209	0.129	0.065	149
4	3962	245	210	0.182	0.091	126
4	4044	245	210	0	0	124
4	4126	245	210	0	0	132
4	4208	247	210	0.258	0.129	116
4	4290	248	211	0.182	0.091	114
4	4370	248	212	0.129	0.065	114
4	4452	248	210	0.258	0.129	115
4	4534	248	210	0	0	138
4	4616	250	211	0.288	0.144	104
4	4698	250	211	0	0	130
4	4780	251	212	0.182	0.091	115
4	4862	251	212	0	0	153
4	4944	253	212	0.258	0.129	125
4	5026	254	212	0.129	0.065	123
4	5108	254	212	0	0	119
4	5190	255	212	0.129	0.065	110
4	5272	256	212	0.129	0.065	117
4	5354	257	213	0.182	0.091	133
4	5436	256	212	0.182	0.091	131
4	5518	256	212	0	0	123
4	5600	256	212	0	0	119
4	5682	256	211	0.129	0.065	134
4	5764	258	212	0.288	0.144	112
4	5846	259	212	0.129	0.065	113
4	5928	260	212	0.129	0.065	115
4	6010	261	212	0.129	0.065	122
4	6092	261	212	0	0	133
4	6174	262	211	0.182	0.091	118
4	6256	262	211	0	0	115
4	6338	263	211	0.129	0.065	103
4	6419	265	211	0.258	0.129	105
4	6501	264	210	0.182	0.091	113
4	6583	264	209	0.129	0.065	107
4	6665	264	209	0	0	127
4	6747	266	209	0.258	0.129	115
4	6829	266	209	0	0	132
4	6911	266	209	0	0	125
4	6993	264	209	0.258	0.129	109
4	7075	263	208	0.182	0.091	128
4	7157	263	208	0	0	126
4	7239	263	206	0.258	0.129	128
4	7319	263	208	0.258	0.129	126
4	7401	264	208	0.129	0.065	111
4	7483	265	208	0.129	0.065	99
4	7565	265	208	0	0	123
4	7647	266	207	0.182	0.091	117
4	7729	265	206	0.182	0.091	112
4	7811	265	206	0	0	118
4	7893	265	206	0	0	108
4	7975	267	205	0.288	0.144	103
4	8057	268	204	0.182	0.091	103
4	8139	268	204	0	0	124
4	8221	268	204	0	0	104
4	8303	268	203	0.129	0.065	101
4	8385	268	203	0	0	125
4	8467	268	203	0	0	132
4	8549	269	203	0.129	0.065	119
4	8631	269	202	0.129	0.065	108
4	8713	270	201	0.182	0.091	110
4	8795	271	202	0.182	0.091	115
4	8877	271	203	0.129	0.065	119
4	8959	270	202	0.182	0.091	114
4	9041	271	202	0.129	0.065	113
4	9121	270	201	0.182	0.091	116
4	9203	270	202	0.129	0.065	127
4	9285	270	200	0.258	0.129	123
4	9367	270	200	0	0	125
4	9449	270	200	0	0	111
4	9531	270	200	0	0	130
4	9613	271	199	0.182	0.091	117
4	9695	272	198	0.182	0.091	107
4	9777	273	198	0.129	0.065	107
4	9859	273	198	0	0	109
4	9941	273	198	0	0	105
4	10023	275	197	0.288	0.144	116
4	10105	275	197	0	0	116
4	10187	274	198	0.182	0.091	126
4	10269	275	198	0.129	0.065	113
4	10351	275	197	0.129	0.065	109
4	10433	276	197	0.129	0.065	120
4	10515	276	197	0	0	128
4	10597	277	195	0.288	0.144	123
4	10678	277	196	0.129	0.065	110
4	10760	278	196	0.129	0.065	118
4	10842	279	195	0.182	0.091	117
4	10924	279	195	0	0	129
4	11006	278	194	0.182	0.091	109
4	11088	278	194	0	0	122
4	11170	277	193	0.182	0.091	108
4	11252	277	192	0.129	0.065	112
4	11334	277	192	0	0	110
4	11416	277	192	0	0	109
4	11498	277	192	0	0	114
4	11580	277	192	0	0	117
4	11662	277	192	0	0	132
4	11744	277	192	0	0	133
4	11826	278	191	0.182	0.091	109
4	11908	278	191	0	0	113
4	11990	278	191	0	0	111
4	12072	278	191	0	0	110
4	12154	278	191	0	0	119
4	12236	278	191	0	0	123
4	12318	278	191	0	0	126
4	12400	278	191	0	0	136
4	12482	279	190	0.182	0.091	105
4	12564	279	190	0	0	107
4	12646	279	190	0	0	107
4	12728	279	190	0	0	118
4	12810	279	190	0	0	126
4	12892	279	190	0	0	140
4	12974	281	189	0.288	0.144	117
4	13056	281	188	0.129	0.065	120
4	13138	281	188	0	0	118
4	13218	283	189	0.288	0.144	98
4	13300	283	188	0.129	0.065	96
4	13382	283	188	0	0	102
4	13464	283	188	0	0	99
4	13546	283	188	0	0	96
4	13628	282	187	0.182	0.091	117
4	13710	282	187	0	0	123
4	13792	282	187	0	0	119
4	13874	282	187	0	0	120
4	13956	283	187	0.129	0.065	118
4	14038	284	187	0.129	0.065	113
4	14120	284	187	0	0	115
4	14202	284	187	0	0	118
4	14284	285	187	0.129	0.065	117
4	14366	285	187	0	0	123
4	14448	285	187	0	0	132
4	14530	288	187	0.387	0.194	110
4	14612	288	187	0	0	105
4	14694	288	187	0	0	108
4	14776	288	187	0	0	116
4	14858	288	187	0	0	113
4	14940	288	187	0	0	114
4	15022	288	186	0.129	0.065	124
4	15104	288	186	0	0	139
4	15186	289	186	0.129	0.065	128
4	15268	289	187	0.129	0.065	130
4	15350	290	187	0.129	0.065	123
4	15432	290	187	0	0	126
4	15514	291	187	0.129	0.065	123
4	15596	291	187	0	0	133
4	15678	292	186	0.182	0.091	127
4	15760	292	186	0	0	139
4	15842	293	186	0.129	0.065	120
4	15924	293	186	0	0	133
4	16006	293	186	0	0	130
4	16088	295	187	0.288	0.144	113
4	16169	297	187	0.258	0.129	102
4	16251	296	187	0.129	0.065	116
4	16333	297	187	0.129	0.065	126
4	16415	297	187	0	0	134
4	16497	298	187	0.129	0.065	127
4	16579	300	188	0.288	0.144	118
4	16661	300	187	0.129	0.065	107
4	16743	300	187	0	0	125
4	16825	300	187	0	0	124
4	16907	301	186	0.182	0.091	125
4	16989	301	186	0	0	127
4	17071	301	186	0	0	137
4	17153	302	186	0.129	0.065	131
4	17235	304	186	0.258	0.129	124
4	17317	304	186	0	0	107
4	17399	304	186	0	0	118
4	17481	304	186	0	0	128
4	17563	304	186	0	0	136
4	17645	304	186	0	0	134
4	17727	305	186	0.129	0.065	142
4	17809	305	186	0	0	132
4	17891	305	186	0	0	135
4	17973	305	186	0	0	147
4	18052	305	184	0.258	0.129	126
4	18134	305	184	0	0	123
4	18216	305	184	0	0	117
4	18298	305	184	0	0	119
4	18380	305	184	0	0	141
4	18462	306	182	0.288	0.144	128
4	18544	306	182	0	0	133
4	18626	306	182	0	0	130
4	18708	306	182	0	0	131
4	18790	306	182	0	0	119
4	18872	306	182	0	0	125
4	18954	306	182	0	0	118
4	19036	306	182	0	0	108
4	19118	306	182	0	0	101
4	19200	306	182	0	0	106
4	19282	306	181	0.129	0.065	97
4	19364	306	181	0	0	112
4	19446	305	180	0.182	0.091	109
4	19528	305	180	0	0	105
4	19610	305	180	0	0	115
4	19692	305	180	0	0	138
4	19774	307	180	0.258	0.129	130
4	19856	309	180	0.258	0.129	127
4	19938	311	180	0.258	0.129	134
4	20020	312	180	0.129	0.065	111
4	20102	312	180	0	0	110
4	20184	312	180	0	0	107
4	20266	312	180	0	0	105
4	20348	312	180	0	0	124
4	20430	312	180	0	0	127
4	20512	311	180	0.129	0.065	135
4	20594	316	180	0.645	0.323	135
4	20676	317	180	0.129	0.065	126
4	20758	317	180	0	0	124
4	20840	320	180	0.387	0.194	136
4	20922	319	179	0.182	0.091	128
5	34	129	254	-1	-1	112
5	116	136	254	0.903	0.452	136
5	196	141	253	0.658	0.329	112
5	278	145	254	0.532	0.266	101
5	360	147	254	0.258	0.129	127
5	442	150	254	0.387	0.194	132
5	524	153	255	0.408	0.204	132
5	606	155	255	0.258	0.129	126
5	688	156	255	0.129	0.065	130
5	766	156	253	0.258	0.129	100
5	848	156	253	0	0	102
5	930	156	253	0	0	139
5	1012	159	253	0.387	0.194	146
5	1094	160	253	0.129	0.065	109
5	1176	160	253	0	0	137
5	1258	162	255	0.365	0.182	102
5	1340	163	255	0.129	0.065	111
5	1422	165	255	0.258	0.129	143
5	1504	166	255	0.129	0.065	105
5	1586	168	256	0.288	0.144	101
5	1668	169	257	0.182	0.091	110
5	1750	169	257	0	0	136
5	1832	169	258	0.129	0.065	162
5	1914	173	258	0.516	0.258	108
5	1996	173	258	0	0	138
5	2078	174	258	0.129	0.065	128
5	2160	175	258	0.129	0.065	132
5	2242	177	259	0.288	0.144	116
5	2324	178	260	0.182	0.091	112
5	2406	178	260	0	0	124
5	2488	179	260	0.129	0.065	137
5	2570	180	260	0.129	0.065	146
5	2652	180	260	0	0	125
5	2734	180	260	0	0	136
5	2816	180	260	0	0	120
5	2898	180	260	0	0	138
5	2980	180	260	0	0	156
5	3062	181	259	0.182	0.091	109
5	3144	181	259	0	0	112
5	3226	180	259	0.129	0.065	165
5	3308	183	260	0.408	0.204	149
5	3390	183	260	0	0	159
5	3472	183	259	0.129	0.065	156
5	3554	183	259	0	0	165
5	3636	184	258	0.182	0.091	132
5	3718	184	258	0	0	158
5	3800	184	258	0	0	161
5	3882	187	258	0.387	0.194	123
5	3964	187	258	0	0	122
5	4045	187	257	0.129	0.065	107
5	4127	188	258	0.182	0.091	113
5	4209	188	258	0	0	130
5	4291	188	258	0	0	156
5	4373	189	258	0.129	0.065	134
5	4455	189	258	0	0	119
5	4537	189	258	0	0	131
5	4619	189	258	0	0	164
5	4701	192	258	0.387	0.194	129
5	4783	192	258	0	0	134
5	4865	192	258	0	0	151
5	4947	194	258	0.258	0.129	145
5	5029	194	258	0	0	158
5	5111	194	258	0	0	158
5	5193	194	258	0	0	152
5	5275	196	259	0.288	0.144	139
5	5357	196	259	0	0	118
5	5439	196	259	0	0	147
5	5521	196	259	0	0	144
5	5603	197	257	0.288	0.144	106
5	5685	197	257	0	0	120
5	5767	197	257	0	0	130
5	5849	199	257	0.258	0.129	132
5	5931	199	257	0	0	155
5	6013	202	257	0.387	0.194	113
5	6095	203	256	0.182	0.091	123
5	6177	203	256	0	0	137
5	6259	204	256	0.129	0.065	123
5	6341	204	256	0	0	116
5	6420	207	254	0.465	0.233	114
5	6502	206	254	0.129	0.065	117
5	6584	206	254	0	0	126
5	6666	206	254	0	0	114
5	6748	206	254	0	0	143
5	6830	207	254	0.129	0.065	106
5	6912	207	254	0	0	99
5	6994	207	254	0	0	118
5	7076	205	254	0.258	0.129	132
5	7158	206	253	0.182	0.091	105
5	7240	206	253	0	0	100
5	7322	206	254	0.129	0.065	126
5	7404	206	254	0	0	129
5	7486	208	253	0.288	0.144	99
5	7568	208	252	0.129	0.065	106
5	7650	208	252	0	0	94
5	7732	208	252	0	0	95
5	7814	207	252	0.129	0.065	114
5	7896	208	251	0.182	0.091	112
5	7978	208	251	0	0	137
5	8060	210	250	0.288	0.144	97
5	8142	210	250	0	0	106
5	8224	210	248	0.258	0.129	128
5	8306	211	249	0.182	0.091	102
5	8387	210	249	0.129	0.065	104
5	8469	212	249	0.258	0.129	102
5	8551	212	249	0	0	120
5	8633	211	246	0.408	0.204	113
5	8715	212	246	0.129	0.065	114
5	8797	214	248	0.365	0.182	117
5	8879	214	248	0	0	112
5	8961	214	248	0	0	96
5	9043	214	248	0	0	103
5	9125	214	248	0	0	115
5	9207	214	247	0.129	0.065	106
5	9289	215	246	0.182	0.091	100
5	9371	215	246	0	0	100
5	9453	215	246	0	0	111
5	9535	217	246	0.258	0.129	113
5	9617	217	246	0	0	123
5	9696	217	245	0.129	0.065	117
5	9778	217	245	0	0	100
5	9860	218	244	0.182	0.091	111
5	9942	218	244	0	0	107
5	10024	219	243	0.182	0.091	110
5	10106	219	243	0	0	111
5	10188	221	244	0.288	0.144	100
5	10270	221	245	0.129	0.065	127
5	10352	221	244	0.129	0.065	94
5	10434	221	242	0.258	0.129	118
5	10516	222	241	0.182	0.091	99
5	10598	222	241	0	0	100
5	10680	223	242	0.182	0.091	108
5	10762	224	242	0.129	0.065	115
5	10844	225	241	0.182	0.091	101
5	10926	224	240	0.182	0.091	91
5	11008	224	240	0	0	94
5	11090	223	240	0.129	0.065	107
5	11172	222	238	0.288	0.144	125
5	11254	224	238	0.258	0.129	106
5	11336	224	238	0	0	96
5	11418	224	238	0	0	99
5	11500	224	238	0	0	100
5	11582	224	238	0	0	111
5	11664	224	238	0	0	101
5	11746	224	237	0.129	0.065	109
5	11828	225	237	0.129	0.065	96
5	11910	225	237	0	0	102
5	11992	225	237	0	0	101
5	12074	225	237	0	0	99
5	12156	225	237	0	0	102
5	12238	225	237	0	0	98
5	12320	225	236	0.129	0.065	103
5	12402	225	236	0	0	131
5	12484	225	236	0	0	113
5	12566	225	236	0	0	109
5	12648	225	236	0	0	122
5	12730	225	236	0	0	131
5	12812	226	236	0.129	0.065	118
5	12894	226	236	0	0	136
5	12976	227	236	0.129	0.065	129
5	13058	228	236	0.129	0.065	103
5	13139	228	236	0	0	107
5	13221	229	236	0.129	0.065	129
5	13303	230	236	0.129	0.065	101
5	13385	230	236	0	0	101
5	13467	230	235	0.129	0.065	97
5	13549	230	236	0.129	0.065	120
5	13631	230	236	0	0	130
5	13713	230	234	0.258	0.129	104
5	13795	230	234	0	0	107
5	13877	230	234	0	0	116
5	13959	230	234	0	0	122
5	14041	232	234	0.258	0.129	101
5	14123	232	234	0	0	103
5	14205	232	234	0	0	119
5	14287	232	234	0	0	125
5	14369	233	234	0.129	0.065	121
5	14451	234	234	0.129	0.065	117
5	14533	234	234	0	0	127
5	14615	235	233	0.182	0.091	114
5	14697	235	233	0	0	116
5	14779	235	233	0	0	117
5	14861	235	233	0	0	125
5	14943	235	233	0	0	125
5	15025	235	233	0	0	126
5	15107	235	233	0	0	143
5	15189	236	233	0.129	0.065	137
5	15271	239	234	0.408	0.204	120
5	15351	238	234	0.129	0.065	119
5	15433	239	234	0.129	0.065	117
5	15515	239	234	0	0	116
5	15597	240	234	0.129	0.065	104
5	15679	240	234	0	0	109
5	15761	240	234	0	0	120
5	15843	240	234	0	0	113
5	15925	241	233	0.182	0.091	96
5	16007	241	233	0	0	97
5	16089	241	233	0	0	107
5	16171	241	233	0	0	140
5	16253	242	234	0.182	0.091	130
5	16335	244	234	0.258	0.129	127
5	16417	245	234	0.129	0.065	127
5	16499	245	234	0	0	119
5	16581	245	234	0	0	127
5	16663	246	234	0.129	0.065	119
5	16745	247	234	0.129	0.065	119
5	16827	248	234	0.129	0.065	103
5	16909	248	234	0	0	114
5	16991	248	234	0	0	132
5	17073	248	234	0	0	148
5	17155	250	233	0.288	0.144	116
5	17237	250	233	0	0	119
5	17318	251	233	0.129	0.065	109
5	17400	251	233	0	0	113
5	17482	251	233	0	0	120
5	17564	251	233	0	0	114
5	17646	251	233	0	0	131
5	17728	251	233	0	0	134
5	17810	251	233	0	0	137
5	17892	251	232	0.129	0.065	113
5	17974	251	232	0	0	115
5	18056	251	232	0	0	126
5	18138	251	231	0.129	0.065	108
5	18220	251	231	0	0	110
5	18302	251	229	0.258	0.129	128
5	18384	251	229	0	0	132
5	18466	252	230	0.182	0.091	116
5	18548	252	230	0	0	118
5	18630	252	230	0	0	119
5	18712	252	229	0.129	0.065	112
5	18794	252	229	0	0	111
5	18874	253	229	0.129	0.065	107
5	18956	254	229	0.129	0.065	99
5	19038	254	229	0	0	116
5	19120	253	229	0.129	0.065	103
5	19202	252	228	0.182	0.091	121
5	19284	252	228	0	0	112
5	19366	252	228	0	0	99
5	19448	252	228	0	0	102
5	19530	252	228	0	0	132
5	19612	252	227	0.129	0.065	96
5	19694	252	226	0.129	0.065	110
5	19776	254	228	0.365	0.182	101
5	19858	257	228	0.387	0.194	123
5	19940	257	228	0	0	99
5	20022	257	228	0	0	101
5	20104	257	228	0	0	107
5	20186	257	227	0.129	0.065	120
5	20268	257	227	0	0	113
5	20350	257	226	0.129	0.065	128
5	20432	257	226	0	0	123
5	20514	257	226	0	0	123
5	20596	260	228	0.465	0.233	114
5	20678	262	227	0.288	0.144	105
5	20760	263	227	0.129	0.065	112
5	20842	264	227	0.129	0.065	111
5	20924	264	226	0.129	0.065	125
6	36	201	185	-1	-1	103
6	118	207	185	0.774	0.387	129
6	201	213	185	0.774	0.387	114
6	283	216	185	0.387	0.194	111
6	365	218	187	0.365	0.182	155
6	447	222	186	0.532	0.266	114
6	529	224	186	0.258	0.129	120
6	611	225	186	0.129	0.065	113
6	693	227	186	0.258	0.129	129
6	775	227	186	0	0	118
6	857	228	186	0.129	0.065	123
6	939	228	186	0	0	135
6	1021	228	186	0	0	162
6	1103	231	185	0.408	0.204	153
6	1185	231	185	0	0	150
6	1267	231	185	0	0	146
6	1345	233	187	0.365	0.182	127
6	1427	234	187	0.129	0.065	137
6	1509	235	188	0.182	0.091	119
6	1591	237	189	0.288	0.144	110
6	1673	237	190	0.129	0.065	105
6	1755	238	190	0.129	0.065	139
6	1837	241	192	0.465	0.233	124
6	1919	241	192	0	0	133
6	2001	242	192	0.129	0.065	135
6	2083	245	192	0.387	0.194	114
6	2165	245	192	0	0	149
6	2247	245	193	0.129	0.065	130
6	2329	246	193	0.129	0.065	134
6	2411	247	194	0.182	0.091	150
6	2493	247	194	0	0	166
6	2575	250	194	0.387	0.194	134
6	2657	249	195	0.182	0.091	123
6	2739	249	195	0	0	150
6	2821	252	195	0.387	0.194	137
6	2903	252	195	0	0	140
6	2985	252	195	0	0	123
6	3067	252	195	0	0	148
6	3149	251	192	0.408	0.204	156
6	3231	251	192	0	0	139
6	3313	251	192	0	0	158
6	3395	252	192	0.129	0.065	139
6	3477	252	192	0	0	157
6	3559	253	192	0.129	0.065	153
6	3641	254	192	0.129	0.065	134
6	3723	255	192	0.129	0.065	127
6	3805	255	192	0	0	128
6	3887	255	192	0	0	154
6	3969	256	192	0.129	0.065	131
6	4051	257	192	0.129	0.065	123
6	4133	257	192	0	0	133
6	4215	257	194	0.258	0.129	136
6	4297	260	194	0.387	0.194	117
6	4379	261	194	0.129	0.065	125
6	4461	259	194	0.258	0.129	126
6	4543	259	194	0	0	149
6	4623	260	195	0.182	0.091	123
6	4705	261	195	0.129	0.065	120
6	4787	263	195	0.258	0.129	122
6	4869	263	195	0	0	128
6	4951	264	195	0.129	0.065	121
6	5033	264	195	0	0	118
6	5115	265	196	0.182	0.091	124
6	5197	265	196	0	0	127
6	5279	265	196	0	0	151
6	5361	266	196	0.129	0.065	115
6	5443	266	196	0	0	116
6	5525	266	195	0.129	0.065	122
6	5607	266	195	0	0	124
6	5689	267	195	0.129	0.065	114
6	5771	267	195	0	0	112
6	5853	267	195	0	0	134
6	5935	269	195	0.258	0.129	114
6	6017	271	195	0.258	0.129	135
6	6099	271	195	0	0	135
6	6181	271	194	0.129	0.065	126
6	6260	271	193	0.129	0.065	112
6	6342	271	195	0.258	0.129	129
6	6424	272	193	0.288	0.144	126
6	6506	274	193	0.258	0.129	118
6	6588	274	193	0	0	138
6	6670	274	193	0	0	115
6	6752	274	193	0	0	122
6	6834	275	193	0.129	0.065	121
6	6916	274	192	0.182	0.091	100
6	6998	274	192	0	0	101
6	7080	274	192	0	0	130
6	7162	274	191	0.129	0.065	116
6	7244	274	190	0.129	0.065	124
6	7326	273	190	0.129	0.065	124
6	7408	273	190	0	0	119
6	7490	273	190	0	0	129
6	7572	275	190	0.258	0.129	106
6	7654	276	190	0.129	0.065	107
6	7736	276	190	0	0	128
6	7818	275	189	0.182	0.091	106
6	7900	275	189	0	0	107
6	7982	275	189	0	0	126
6	8064	276	188	0.182	0.091	111
6	8146	276	188	0	0	127
6	8228	276	188	0	0	132
6	8310	277	187	0.182	0.091	107
6	8392	277	187	0	0	117
6	8474	277	187	0	0	133
6	8556	278	186	0.182	0.091	120
6	8638	278	186	0	0	130
6	8720	279	184	0.288	0.144	109
6	8802	279	184	0	0	139
6	8884	281	184	0.258	0.129	127
6	8964	279	186	0.365	0.182	112
6	9046	279	184	0.258	0.129	107
6	9128	279	184	0	0	99
6	9210	279	184	0	0	102
6	9292	279	184	0	0	115
6	9374	280	183	0.182	0.091	115
6	9456	280	183	0	0	108
6	9538	280	183	0	0	136
6	9620	280	182	0.129	0.065	116
6	9702	280	182	0	0	132
6	9784	281	181	0.182	0.091	109
6	9866	281	181	0	0	119
6	9948	282	180	0.182	0.091	108
6	10030	282	180	0	0	124
6	10112	282	180	0	0	132
6	10194	282	180	0	0	136
6	10276	284	179	0.288	0.144	116
6	10358	284	179	0	0	114
6	10440	284	179	0	0	126
6	10522	284	179	0	0	134
6	10604	285	177	0.288	0.144	115
6	10686	285	177	0	0	131
6	10768	285	177	0	0	142
6	10847	286	176	0.182	0.091	135
6	10929	286	176	0	0	105
6	11011	286	176	0	0	94
6	11093	286	175	0.129	0.065	110
6	11175	286	175	0	0	117
6	11257	285	175	0.129	0.065	122
6	11339	286	174	0.182	0.091	102
6	11421	286	174	0	0	101
6	11503	286	174	0	0	123
6	11585	286	173	0.129	0.065	104
6	11667	286	173	0	0	104
6	11749	286	173	0	0	108
6	11831	286	173	0	0	99
6	11913	286	173	0	0	108
6	11995	286	173	0	0	114
6	12077	286	173	0	0	120
6	12159	286	173	0	0	123
6	12241	286	173	0	0	130
6	12323	286	173	0	0	132
6	12405	288	171	0.365	0.182	107
6	12487	288	171	0	0	121
6	12569	288	171	0	0	122
6	12651	288	171	0	0	107
6	12733	287	172	0.182	0.091	136
6	12815	287	172	0	0	138
6	12897	287	172	0	0	137
6	12979	289	172	0.258	0.129	133
6	13061	290	171	0.182	0.091	120
6	13143	290	170	0.129	0.065	105
6	13225	290	170	0	0	131
6	13307	290	170	0	0	124
6	13389	291	169	0.182	0.091	108
6	13471	291	169	0	0	114
6	13553	291	169	0	0	95
6	13635	291	169	0	0	102
6	13717	291	169	0	0	104
6	13799	291	169	0	0	112
6	13881	291	169	0	0	120
6	13963	291	168	0.129	0.065	129
6	14045	291	168	0	0	138
6	14127	291	168	0	0	137
6	14209	291	168	0	0	143
6	14291	291	168	0	0	143
6	14373	294	167	0.408	0.204	126
6	14452	295	168	0.182	0.091	99
6	14534	295	168	0	0	102
6	14616	295	168	0	0	113
6	14698	295	168	0	0	113
6	14780	295	168	0	0	111
6	14862	295	168	0	0	129
6	14944	295	168	0	0	132
6	15026	297	168	0.258	0.129	101
6	15108	297	168	0	0	113
6	15190	297	168	0	0	121
6	15272	297	168	0	0	132
6	15354	297	169	0.129	0.065	123
6	15436	298	168	0.182	0.091	121
6	15518	299	168	0.129	0.065	111
6	15600	301	167	0.288	0.144	106
6	15682	301	167	0	0	99
6	15764	301	167	0	0	119
6	15846	301	167	0	0	118
6	15928	302	167	0.129	0.065	140
6	16010	302	167	0	0	120
6	16092	302	168	0.129	0.065	122
6	16174	302	168	0	0	143
6	16256	305	168	0.387	0.194	113
6	16338	305	168	0	0	127
6	16420	305	168	0	0	136
6	16502	306	169	0.182	0.091	117
6	16584	306	169	0	0	120
6	16666	307	169	0.129	0.065	115
6	16748	307	169	0	0	141
6	16830	308	168	0.182	0.091	108
6	16912	308	168	0	0	129
6	16994	309	168	0.129	0.065	132
6	17076	309	168	0	0	138
6	17158	310	167	0.182	0.091	118
6	17240	311	167	0.129	0.065	114
6	17322	312	167	0.129	0.065	105
6	17404	312	167	0	0	108
6	17486	312	167	0	0	122
6	17568	312	167	0	0	122
6	17650	312	167	0	0	126
6	17732	312	167	0	0	136
6	17814	312	166	0.129	0.065	124
6	17896	312	166	0	0	122
6	17978	312	166	0	0	134
6	18060	312	166	0	0	139
6	18142	312	166	0	0	140
6	18224	313	166	0.129	0.065	133
6	18306	314	165	0.182	0.091	133
6	18388	314	164	0.129	0.065	120
6	18470	314	164	0	0	118
6	18550	314	164	0	0	107
6	18632	314	164	0	0	103
6	18714	314	164	0	0	111
6	18796	314	164	0	0	118
6	18878	314	164	0	0	111
6	18960	314	164	0	0	130
6	19042	316	162	0.365	0.182	137
6	19124	314	162	0.258	0.129	105
6	19206	314	162	0	0	106
6	19288	314	162	0	0	98
6	19370	314	162	0	0	102
6	19452	314	162	0	0	114
6	19534	314	162	0	0	122
6	19616	314	161	0.129	0.065	118
6	19698	314	161	0	0	108
6	19780	314	161	0	0	144
6	19862	317	161	0.387	0.194	123
6	19944	317	161	0	0	138
6	20026	319	161	0.258	0.129	114
6	20108	319	161	0	0	109
6	20190	319	161	0	0	116
6	20272	319	161	0	0	126
6	20354	319	161	0	0	136
6	20436	319	159	0.258	0.129	123
6	20518	318	159	0.129	0.065	131
6	20600	318	159	0	0	153
6	20682	322	161	0.577	0.288	130
6	20764	324	160	0.288	0.144	132
6	20846	327	160	0.387	0.194	132
6	20928	328	160	0.129	0.065	135
