# Supplementary material for: Spatiotemporal dynamics of self-organized branching in pancreas-derived organoids
Source: Nat Commun. 2022 Sep 5;13:5219. doi: 10.1038/s41467-022-32806-y (PMC9445099; doi:10.1038/s41467-022-32806-y)
Supplement: Supplementary file 20 — Source Data [file 41467_2022_32806_MOESM20_ESM.zip › Source Data/Fig_2b_Bead_branch_tracking/191128_Lumen/csv/Track_191128_9591_Day13-14_fluo_beads_SiRDNA_1_full_stack_in_μm_per_sec_branch_x250_y578_t5.csv]

Track n�	Slice n�	X	Y	Distance	Velocity	Pixel Value
1	2529	250	578	-1	-1	88
1	3114	249	578	0.129	0.065	81
1	3699	250	578	0.129	0.065	94
1	4284	250	578	0	0	104
1	4869	248	580	0.365	0.182	98
1	5454	248	580	0	0	104
1	6039	246	581	0.288	0.144	87
1	6624	246	581	0	0	91
1	7209	246	581	0	0	97
1	7794	246	581	0	0	104
1	8379	246	581	0	0	102
1	8973	247	585	0.532	0.266	82
1	9558	247	585	0	0	89
1	10143	247	585	0	0	72
1	10728	247	585	0	0	63
1	11313	247	585	0	0	69
1	11898	248	584	0.182	0.091	90
1	12483	248	583	0.129	0.065	103
1	13068	248	583	0	0	109
1	13653	248	583	0	0	88
1	14238	248	583	0	0	93
1	14823	248	583	0	0	93
1	15408	248	583	0	0	95
1	15993	248	583	0	0	100
1	16578	248	583	0	0	93
1	17163	248	583	0	0	70
1	17748	248	583	0	0	77
1	18333	248	583	0	0	81
1	18918	248	583	0	0	96
1	19503	248	583	0	0	93
1	20088	249	583	0.129	0.065	101
1	20673	251	584	0.288	0.144	100
1	21258	251	584	0	0	94
1	21843	251	584	0	0	85
1	22428	251	584	0	0	94
1	23013	251	584	0	0	102
1	23598	251	584	0	0	97
1	24183	251	587	0.387	0.194	82
1	24768	250	586	0.182	0.091	99
1	25353	250	586	0	0	102
1	25938	250	586	0	0	88
1	26523	250	586	0	0	98
1	27108	250	586	0	0	92
1	27693	250	586	0	0	85
1	28278	250	586	0	0	98
1	28863	250	586	0	0	92
1	29448	250	584	0.258	0.129	84
1	30033	250	584	0	0	91
1	30618	250	584	0	0	90
1	31203	250	584	0	0	86
1	31788	250	584	0	0	69
1	32373	250	584	0	0	77
1	32958	250	584	0	0	65
1	33543	250	584	0	0	71
1	34128	250	584	0	0	79
1	34713	250	583	0.129	0.065	87
1	35298	249	583	0.129	0.065	87
1	35883	249	583	0	0	86
1	36468	249	583	0	0	74
1	37053	249	583	0	0	58
1	37638	249	583	0	0	81
1	38223	249	583	0	0	93
1	38808	249	583	0	0	82
1	39393	249	583	0	0	71
1	39978	250	583	0.129	0.065	88
1	40563	250	583	0	0	83
1	41148	250	583	0	0	65
1	41733	250	583	0	0	77
2	2538	268	610	-1	-1	89
2	3123	269	610	0.129	0.065	78
2	3708	268	609	0.182	0.091	68
2	4293	268	611	0.258	0.129	67
2	4878	268	611	0	0	84
2	5463	268	611	0	0	84
2	6048	267	610	0.182	0.091	80
2	6633	267	610	0	0	88
2	7218	267	611	0.129	0.065	79
2	7803	267	611	0	0	82
2	8388	267	611	0	0	81
2	8973	267	611	0	0	83
2	9558	267	612	0.129	0.065	86
2	10143	268	612	0.129	0.065	83
2	10728	268	612	0	0	84
2	11313	268	610	0.258	0.129	88
2	11898	268	610	0	0	91
2	12483	268	610	0	0	105
2	13068	268	611	0.129	0.065	90
2	13665	269	611	0.129	0.065	72
2	14250	269	611	0	0	68
2	14835	269	611	0	0	78
2	15420	268	610	0.182	0.091	71
2	16005	269	610	0.129	0.065	72
2	16590	269	610	0	0	73
2	17175	269	610	0	0	74
2	17760	269	610	0	0	71
2	18345	269	609	0.129	0.065	70
2	18930	269	609	0	0	74
2	19515	269	610	0.129	0.065	74
2	20100	269	610	0	0	71
2	20685	269	610	0	0	71
2	21270	269	610	0	0	71
2	21855	269	610	0	0	84
2	22440	270	609	0.182	0.091	69
2	23025	269	614	0.658	0.329	72
2	23610	270	612	0.288	0.144	72
2	24195	270	612	0	0	74
2	24780	270	611	0.129	0.065	73
2	25365	270	610	0.129	0.065	66
2	25950	270	610	0	0	71
2	26535	270	610	0	0	67
2	27120	270	610	0	0	68
2	27705	270	610	0	0	70
2	28290	270	610	0	0	68
2	28875	270	610	0	0	70
2	29460	270	610	0	0	79
2	30045	270	610	0	0	76
2	30630	271	610	0.129	0.065	68
2	31215	270	610	0.129	0.065	80
2	31800	270	610	0	0	70
2	32385	272	610	0.258	0.129	82
2	32970	271	609	0.182	0.091	70
2	33555	270	609	0.129	0.065	64
2	34140	270	609	0	0	65
2	34725	270	609	0	0	79
2	35310	270	609	0	0	74
2	35895	270	609	0	0	77
2	36480	271	609	0.129	0.065	64
2	37065	271	609	0	0	100
2	37650	271	609	0	0	70
2	38235	271	609	0	0	73
2	38820	271	609	0	0	75
2	39405	271	609	0	0	72
2	39990	271	609	0	0	82
2	40575	271	608	0.129	0.065	72
2	41160	271	608	0	0	74
2	41745	271	608	0	0	70
3	2529	245	599	-1	-1	70
3	3114	245	597	0.258	0.129	83
3	3699	244	598	0.182	0.091	73
3	4284	244	598	0	0	79
3	4869	244	598	0	0	63
3	5454	244	598	0	0	81
3	6039	243	598	0.129	0.065	79
3	6624	243	598	0	0	81
3	7209	243	598	0	0	83
3	7794	241	599	0.288	0.144	90
3	8379	242	599	0.129	0.065	81
3	8964	242	599	0	0	79
3	9549	243	599	0.129	0.065	79
3	10134	243	599	0	0	81
3	10719	244	599	0.129	0.065	84
3	11304	244	599	0	0	90
3	11889	244	599	0	0	101
3	12474	244	597	0.258	0.129	95
3	13059	244	597	0	0	94
3	13644	244	597	0	0	87
3	14229	244	597	0	0	84
3	14814	244	597	0	0	86
3	15399	244	597	0	0	84
3	15984	244	597	0	0	86
3	16569	244	597	0	0	89
3	17154	244	597	0	0	90
3	17748	246	596	0.288	0.144	67
3	18333	246	596	0	0	71
3	18918	246	596	0	0	70
3	19503	246	596	0	0	72
3	20088	246	596	0	0	79
3	20673	246	596	0	0	72
3	21258	246	596	0	0	63
3	21843	246	596	0	0	62
3	22428	246	596	0	0	99
3	23013	246	600	0.516	0.258	65
3	23598	246	600	0	0	79
3	24183	247	600	0.129	0.065	105
3	24768	247	598	0.258	0.129	66
3	25353	247	598	0	0	69
3	25938	247	597	0.129	0.065	71
3	26523	248	597	0.129	0.065	80
3	27108	247	596	0.182	0.091	65
3	27693	247	596	0	0	62
3	28278	247	596	0	0	68
3	28863	247	596	0	0	87
3	29448	248	597	0.182	0.091	60
3	30033	248	597	0	0	64
3	30618	249	597	0.129	0.065	62
3	31203	250	597	0.129	0.065	85
3	31788	249	596	0.182	0.091	73
3	32373	249	596	0	0	65
3	32958	249	596	0	0	73
3	33543	248	595	0.182	0.091	70
3	34128	248	595	0	0	70
3	34713	248	595	0	0	71
3	35298	248	595	0	0	58
3	35883	249	595	0.129	0.065	59
3	36468	249	595	0	0	61
3	37053	249	595	0	0	89
3	37638	249	595	0	0	77
3	38223	249	595	0	0	75
3	38808	247	595	0.258	0.129	86
3	39393	250	595	0.387	0.194	65
3	39978	250	595	0	0	95
3	40563	250	595	0	0	68
3	41148	250	595	0	0	65
3	41733	250	595	0	0	67
4	2526	242	631	-1	-1	66
4	3111	242	631	0	0	81
4	3696	242	631	0	0	80
4	4281	242	631	0	0	74
4	4866	242	631	0	0	70
4	5451	242	631	0	0	93
4	6036	241	631	0.129	0.065	81
4	6621	241	631	0	0	81
4	7206	241	631	0	0	85
4	7791	240	631	0.129	0.065	84
4	8376	240	631	0	0	85
4	8961	240	631	0	0	88
4	9546	240	631	0	0	88
4	10131	240	632	0.129	0.065	92
4	10716	241	632	0.129	0.065	94
4	11301	241	632	0	0	97
4	11886	241	631	0.129	0.065	94
4	12471	241	630	0.129	0.065	97
4	13062	241	631	0.129	0.065	72
4	13650	241	631	0	0	70
4	14235	241	631	0	0	77
4	14820	242	630	0.182	0.091	78
4	15405	243	630	0.129	0.065	73
4	15990	243	630	0	0	71
4	16575	243	629	0.129	0.065	80
4	17160	243	629	0	0	71
4	17745	243	629	0	0	76
4	18330	243	629	0	0	85
4	18915	243	629	0	0	70
4	19500	243	629	0	0	68
4	20085	243	629	0	0	69
4	20670	243	629	0	0	73
4	21255	244	629	0.129	0.065	74
4	21840	244	629	0	0	82
4	22425	244	628	0.129	0.065	68
4	23010	244	628	0	0	109
4	23595	244	632	0.516	0.258	77
4	24180	244	631	0.129	0.065	69
4	24765	244	630	0.129	0.065	71
4	25350	244	630	0	0	71
4	25935	244	629	0.129	0.065	66
4	26520	244	629	0	0	68
4	27105	244	628	0.129	0.065	78
4	27690	244	628	0	0	64
4	28275	244	628	0	0	74
4	28860	244	628	0	0	64
4	29445	245	629	0.182	0.091	77
4	30030	245	629	0	0	75
4	30615	245	629	0	0	65
4	31200	245	628	0.129	0.065	58
4	31785	245	628	0	0	73
4	32370	245	628	0	0	65
4	32955	244	627	0.182	0.091	59
4	33540	244	627	0	0	66
4	34125	244	627	0	0	72
4	34710	245	627	0.129	0.065	85
4	35295	245	627	0	0	65
4	35880	245	628	0.129	0.065	67
4	36465	245	628	0	0	66
4	37050	245	628	0	0	104
4	37635	245	628	0	0	64
4	38220	245	628	0	0	67
4	38805	244	628	0.129	0.065	67
4	39390	245	627	0.182	0.091	70
4	39975	245	627	0	0	69
4	40560	245	627	0	0	69
4	41145	245	627	0	0	72
4	41730	245	627	0	0	71
5	2520	237	601	-1	-1	69
5	3105	236	601	0.129	0.065	76
5	3690	238	601	0.258	0.129	104
5	4275	235	601	0.387	0.194	67
5	4860	235	601	0	0	68
5	5445	235	601	0	0	74
5	6030	235	601	0	0	69
5	6615	235	601	0	0	69
5	7200	235	601	0	0	71
5	7785	235	601	0	0	73
5	8370	235	602	0.129	0.065	74
5	8955	235	602	0	0	72
5	9540	236	602	0.129	0.065	77
5	10125	236	602	0	0	76
5	10710	236	602	0	0	73
5	11295	236	602	0	0	81
5	11880	236	601	0.129	0.065	86
5	12465	236	600	0.129	0.065	92
5	13050	236	601	0.129	0.065	80
5	13635	236	601	0	0	81
5	14232	238	601	0.258	0.129	81
5	14820	237	600	0.182	0.091	66
5	15405	237	600	0	0	68
5	15990	237	600	0	0	66
5	16575	237	600	0	0	62
5	17160	237	600	0	0	66
5	17745	237	600	0	0	66
5	18330	237	600	0	0	64
5	18915	237	600	0	0	67
5	19500	237	600	0	0	71
5	20085	237	600	0	0	71
5	20670	237	600	0	0	70
5	21255	237	600	0	0	67
5	21840	237	600	0	0	69
5	22425	237	600	0	0	99
5	23010	237	604	0.516	0.258	70
5	23595	237	604	0	0	84
5	24180	238	602	0.288	0.144	63
5	24765	238	602	0	0	83
5	25350	238	601	0.129	0.065	68
5	25935	238	600	0.129	0.065	83
5	26520	238	600	0	0	69
5	27105	238	600	0	0	62
5	27690	239	600	0.129	0.065	78
5	28275	239	600	0	0	69
5	28860	239	600	0	0	61
5	29445	239	600	0	0	73
5	30030	239	600	0	0	60
5	30615	240	600	0.129	0.065	64
5	31200	240	600	0	0	61
5	31785	240	600	0	0	76
5	32370	240	600	0	0	86
5	32955	240	599	0.129	0.065	76
5	33540	240	598	0.129	0.065	62
5	34125	240	598	0	0	74
5	34710	240	598	0	0	80
5	35295	240	598	0	0	74
5	35880	240	598	0	0	74
5	36465	240	598	0	0	68
5	37044	241	598	0.129	0.065	63
5	37629	240	598	0.129	0.065	61
5	38214	240	598	0	0	67
5	38799	240	598	0	0	63
5	39384	240	598	0	0	61
5	39969	240	598	0	0	64
5	40554	240	598	0	0	65
5	41139	240	598	0	0	63
5	41724	241	596	0.288	0.144	99
6	2520	233	633	-1	-1	81
6	3105	231	633	0.258	0.129	71
6	3690	232	632	0.182	0.091	60
6	4275	232	632	0	0	65
6	4860	231	632	0.129	0.065	67
6	5445	231	632	0	0	82
6	6030	230	632	0.129	0.065	82
6	6615	230	632	0	0	90
6	7206	230	633	0.129	0.065	61
6	7791	230	633	0	0	65
6	8376	231	633	0.129	0.065	64
6	8961	231	633	0	0	63
6	9546	231	633	0	0	67
6	10131	231	633	0	0	63
6	10716	231	633	0	0	73
6	11301	232	633	0.129	0.065	78
6	11886	232	633	0	0	107
6	12471	232	632	0.129	0.065	81
6	13056	232	632	0	0	83
6	13641	232	632	0	0	74
6	14226	232	632	0	0	81
6	14811	232	632	0	0	80
6	15396	232	632	0	0	80
6	15981	232	632	0	0	81
6	16566	232	631	0.129	0.065	78
6	17151	232	631	0	0	75
6	17736	232	631	0	0	77
6	18321	233	631	0.129	0.065	85
6	18906	233	631	0	0	83
6	19491	233	631	0	0	81
6	20076	233	631	0	0	86
6	20661	233	631	0	0	82
6	21246	233	631	0	0	83
6	21831	233	630	0.129	0.065	83
6	22416	233	630	0	0	90
6	23001	234	630	0.129	0.065	110
6	23586	233	634	0.532	0.266	74
6	24171	233	632	0.258	0.129	68
6	24756	234	631	0.182	0.091	76
6	25341	234	631	0	0	81
6	25926	234	631	0	0	84
6	26511	234	630	0.129	0.065	80
6	27096	234	630	0	0	83
6	27681	234	629	0.129	0.065	66
6	28266	234	629	0	0	68
6	28851	235	630	0.182	0.091	67
6	29436	235	631	0.129	0.065	80
6	30021	235	631	0	0	76
6	30606	235	630	0.129	0.065	71
6	31191	235	630	0	0	75
6	31776	235	629	0.129	0.065	68
6	32361	235	629	0	0	70
6	32946	234	629	0.129	0.065	75
6	33531	234	628	0.129	0.065	63
6	34116	234	628	0	0	65
6	34701	234	629	0.129	0.065	62
6	35286	235	629	0.129	0.065	80
6	35871	235	628	0.129	0.065	64
6	36456	235	628	0	0	70
6	37041	236	628	0.129	0.065	65
6	37626	234	629	0.288	0.144	62
6	38211	234	629	0	0	71
6	38796	235	629	0.129	0.065	71
6	39381	235	628	0.129	0.065	72
6	39966	235	628	0	0	83
6	40551	234	628	0.129	0.065	78
6	41136	236	628	0.258	0.129	73
6	41721	236	628	0	0	72
