# Supplementary material for: Spatiotemporal dynamics of self-organized branching in pancreas-derived organoids
Source: Nat Commun. 2022 Sep 5;13:5219. doi: 10.1038/s41467-022-32806-y (PMC9445099; doi:10.1038/s41467-022-32806-y)
Supplement: Supplementary file 20 — Source Data [file 41467_2022_32806_MOESM20_ESM.zip › Source Data/Fig_2b_Bead_branch_tracking/191128_Lumen/csv/Track_191128_9591_Day13-14_fluo_beads_SiRDNA_1_full_stack_in_μm_per_sec_branch_x576_y96_t5.csv]

Track n�	Slice n�	X	Y	Distance	Velocity	Pixel Value
1	2481	576	96	-1	-1	89
1	3066	576	98	0.258	0.129	77
1	3651	576	98	0	0	85
1	4236	576	98	0	0	89
1	4821	576	98	0	0	87
1	5406	576	98	0	0	85
1	5991	576	98	0	0	88
1	6576	576	98	0	0	79
1	7164	576	97	0.129	0.065	89
1	7749	576	97	0	0	82
1	8334	576	97	0	0	84
1	8919	576	97	0	0	90
1	9504	576	97	0	0	98
1	10089	576	97	0	0	94
1	10674	577	97	0.129	0.065	91
1	11259	577	97	0	0	101
1	11844	577	97	0	0	102
1	12429	577	97	0	0	96
1	13014	577	97	0	0	106
1	13599	577	97	0	0	98
1	14184	577	97	0	0	96
1	14769	577	97	0	0	93
1	15354	577	97	0	0	90
1	15939	577	98	0.129	0.065	87
1	16524	577	98	0	0	85
1	17109	577	98	0	0	84
1	17694	577	98	0	0	91
1	18279	577	98	0	0	89
1	18864	577	98	0	0	98
1	19449	577	98	0	0	98
1	20034	576	98	0.129	0.065	101
1	20619	576	98	0	0	93
1	21204	576	98	0	0	91
1	21789	576	98	0	0	88
1	22374	576	98	0	0	94
1	22959	576	98	0	0	102
1	23544	576	98	0	0	102
1	24129	575	99	0.182	0.091	90
1	24714	575	100	0.129	0.065	85
1	25299	575	100	0	0	87
1	25884	575	100	0	0	83
1	26469	575	100	0	0	84
1	27054	575	100	0	0	90
1	27639	575	99	0.129	0.065	92
1	28224	575	99	0	0	95
1	28809	575	99	0	0	90
1	29394	575	99	0	0	90
1	29979	575	99	0	0	99
1	30564	574	100	0.182	0.091	88
1	31149	575	100	0.129	0.065	91
1	31734	575	100	0	0	89
1	32319	575	100	0	0	94
1	32904	575	100	0	0	101
1	33489	575	100	0	0	102
1	34074	574	100	0.129	0.065	92
1	34659	574	101	0.129	0.065	90
1	35244	574	101	0	0	91
1	35829	574	101	0	0	87
1	36414	574	102	0.129	0.065	96
1	36999	575	102	0.129	0.065	105
1	37584	572	103	0.408	0.204	86
1	38169	572	102	0.129	0.065	92
1	38754	572	102	0	0	94
1	39339	572	102	0	0	89
1	39924	572	102	0	0	92
1	40509	571	102	0.129	0.065	91
1	41094	571	102	0	0	99
1	41679	572	101	0.182	0.091	97
2	2490	601	102	-1	-1	96
2	3075	600	103	0.182	0.091	90
2	3660	600	103	0	0	88
2	4245	600	103	0	0	91
2	4830	599	103	0.129	0.065	92
2	5415	599	104	0.129	0.065	83
2	6000	599	105	0.129	0.065	85
2	6585	599	105	0	0	86
2	7170	599	105	0	0	93
2	7755	599	105	0	0	86
2	8340	599	105	0	0	86
2	8925	599	105	0	0	88
2	9510	598	105	0.129	0.065	86
2	10095	598	105	0	0	89
2	10680	598	105	0	0	89
2	11265	598	105	0	0	102
2	11850	596	105	0.258	0.129	89
2	12441	596	105	0	0	84
2	13026	595	105	0.129	0.065	86
2	13611	595	105	0	0	85
2	14196	595	105	0	0	89
2	14781	595	105	0	0	90
2	15366	595	105	0	0	93
2	15951	594	104	0.182	0.091	82
2	16536	594	104	0	0	87
2	17121	594	104	0	0	90
2	17706	594	104	0	0	92
2	18291	593	104	0.129	0.065	93
2	18876	592	104	0.129	0.065	87
2	19461	592	104	0	0	83
2	20046	592	104	0	0	83
2	20631	592	104	0	0	85
2	21216	591	104	0.129	0.065	85
2	21801	591	104	0	0	88
2	22386	590	104	0.129	0.065	86
2	22971	589	108	0.532	0.266	90
2	23556	589	108	0	0	103
2	24141	589	106	0.258	0.129	88
2	24726	589	105	0.129	0.065	89
2	25311	588	104	0.182	0.091	82
2	25896	588	104	0	0	83
2	26481	588	104	0	0	85
2	27066	587	105	0.182	0.091	83
2	27648	587	105	0	0	88
2	28233	586	105	0.129	0.065	88
2	28818	586	105	0	0	84
2	29403	586	106	0.129	0.065	80
2	29988	586	106	0	0	84
2	30573	585	105	0.182	0.091	85
2	31158	585	105	0	0	87
2	31743	585	106	0.129	0.065	83
2	32328	585	105	0.129	0.065	85
2	32913	585	105	0	0	96
2	33498	582	105	0.387	0.194	87
2	34083	582	105	0	0	83
2	34668	583	106	0.182	0.091	87
2	35253	583	106	0	0	91
2	35838	583	106	0	0	87
2	36423	582	106	0.129	0.065	89
2	37008	582	106	0	0	84
2	37593	581	107	0.182	0.091	88
2	38178	581	106	0.129	0.065	85
2	38763	581	106	0	0	83
2	39348	580	106	0.129	0.065	87
2	39936	579	106	0.129	0.065	85
2	40521	579	107	0.129	0.065	83
2	41106	579	107	0	0	90
2	41691	578	107	0.129	0.065	81
3	2487	632	86	-1	-1	89
3	3072	631	86	0.129	0.065	83
3	3651	632	86	0.129	0.065	84
3	4236	631	86	0.129	0.065	85
3	4821	630	86	0.129	0.065	82
3	5406	630	86	0	0	93
3	6000	630	86	0	0	75
3	6585	630	86	0	0	76
3	7170	630	86	0	0	79
3	7755	630	86	0	0	79
3	8340	630	86	0	0	80
3	8925	630	86	0	0	82
3	9510	630	86	0	0	79
3	10095	630	86	0	0	91
3	10680	629	86	0.129	0.065	82
3	11265	628	86	0.129	0.065	85
3	11850	627	85	0.182	0.091	99
3	12435	626	86	0.182	0.091	91
3	13020	626	87	0.129	0.065	90
3	13605	626	87	0	0	89
3	14190	626	87	0	0	84
3	14775	625	87	0.129	0.065	87
3	15360	625	86	0.129	0.065	88
3	15945	625	86	0	0	91
3	16530	625	86	0	0	88
3	17115	625	86	0	0	87
3	17700	625	86	0	0	89
3	18285	624	86	0.129	0.065	87
3	18870	624	86	0	0	86
3	19455	624	86	0	0	88
3	20040	624	86	0	0	89
3	20625	624	86	0	0	89
3	21210	624	86	0	0	96
3	21795	623	86	0.129	0.065	90
3	22380	622	86	0.129	0.065	87
3	22965	622	86	0	0	110
3	23550	621	89	0.408	0.204	83
3	24135	620	89	0.129	0.065	100
3	24720	620	88	0.129	0.065	97
3	25305	620	86	0.258	0.129	86
3	25890	620	86	0	0	84
3	26475	620	86	0	0	89
3	27060	619	87	0.182	0.091	86
3	27645	619	87	0	0	83
3	28230	618	87	0.129	0.065	82
3	28815	618	87	0	0	83
3	29400	619	89	0.288	0.144	90
3	29985	619	89	0	0	103
3	30570	618	88	0.182	0.091	86
3	31155	618	88	0	0	85
3	31740	618	88	0	0	79
3	32325	618	87	0.129	0.065	84
3	32910	618	87	0	0	103
3	33495	618	87	0	0	103
3	34080	616	87	0.258	0.129	86
3	34665	616	87	0	0	95
3	35250	616	88	0.129	0.065	84
3	35835	615	89	0.182	0.091	82
3	36420	615	89	0	0	82
3	37005	615	89	0	0	83
3	37590	615	89	0	0	106
3	38175	613	89	0.258	0.129	83
3	38760	613	89	0	0	83
3	39345	613	89	0	0	87
3	39930	612	89	0.129	0.065	88
3	40515	611	89	0.129	0.065	84
3	41100	611	89	0	0	83
3	41685	611	89	0	0	89
4	2493	644	99	-1	-1	92
4	3078	644	100	0.129	0.065	90
4	3663	643	100	0.129	0.065	90
4	4242	643	100	0	0	81
4	4827	643	100	0	0	81
4	5412	643	100	0	0	87
4	5997	641	101	0.288	0.144	82
4	6582	643	101	0.258	0.129	85
4	7167	643	101	0	0	87
4	7752	642	101	0.129	0.065	93
4	8337	642	101	0	0	91
4	8922	642	101	0	0	87
4	9507	642	101	0	0	86
4	10092	642	101	0	0	88
4	10677	641	101	0.129	0.065	87
4	11262	640	101	0.129	0.065	89
4	11847	640	101	0	0	101
4	12432	639	101	0.129	0.065	104
4	13017	639	102	0.129	0.065	95
4	13611	639	101	0.129	0.065	83
4	14196	638	101	0.129	0.065	86
4	14781	638	101	0	0	91
4	15366	638	101	0	0	89
4	15951	638	101	0	0	89
4	16536	638	100	0.129	0.065	84
4	17121	638	100	0	0	88
4	17706	637	100	0.129	0.065	87
4	18291	637	100	0	0	84
4	18876	635	100	0.258	0.129	83
4	19461	635	100	0	0	85
4	20046	635	100	0	0	88
4	20631	635	100	0	0	87
4	21216	635	100	0	0	84
4	21801	635	100	0	0	84
4	22386	635	100	0	0	86
4	22971	634	104	0.532	0.266	80
4	23556	634	103	0.129	0.065	80
4	24141	633	102	0.182	0.091	82
4	24726	632	101	0.182	0.091	81
4	25311	632	101	0	0	86
4	25896	632	101	0	0	86
4	26481	632	100	0.129	0.065	81
4	27066	632	100	0	0	80
4	27651	631	100	0.129	0.065	82
4	28236	630	101	0.182	0.091	78
4	28821	630	101	0	0	83
4	29406	631	102	0.182	0.091	81
4	29991	630	102	0.129	0.065	84
4	30576	630	102	0	0	82
4	31161	630	102	0	0	83
4	31746	629	101	0.182	0.091	79
4	32331	629	101	0	0	82
4	32916	628	101	0.129	0.065	81
4	33501	627	101	0.129	0.065	80
4	34086	627	102	0.129	0.065	85
4	34671	627	103	0.129	0.065	82
4	35256	627	103	0	0	88
4	35841	627	102	0.129	0.065	81
4	36426	627	102	0	0	82
4	37011	627	102	0	0	85
4	37596	625	104	0.365	0.182	89
4	38181	625	103	0.129	0.065	89
4	38766	625	103	0	0	89
4	39351	625	103	0	0	87
4	39936	624	103	0.129	0.065	83
4	40521	624	103	0	0	83
4	41106	623	102	0.182	0.091	90
4	41691	623	102	0	0	89
5	2502	633	73	-1	-1	90
5	3087	631	73	0.258	0.129	83
5	3672	631	73	0	0	80
5	4257	631	73	0	0	80
5	4842	631	74	0.129	0.065	90
5	5427	630	74	0.129	0.065	86
5	6012	630	74	0	0	84
5	6597	630	74	0	0	87
5	7182	631	75	0.182	0.091	87
5	7767	631	75	0	0	92
5	8358	631	74	0.129	0.065	88
5	8943	630	74	0.129	0.065	77
5	9528	631	74	0.129	0.065	87
5	10113	631	74	0	0	85
5	10698	630	74	0.129	0.065	87
5	11283	629	74	0.129	0.065	88
5	11868	628	74	0.129	0.065	86
5	12453	628	74	0	0	93
5	13038	628	74	0	0	85
5	13623	628	74	0	0	83
5	14208	628	74	0	0	87
5	14793	628	74	0	0	85
5	15378	628	74	0	0	87
5	15963	628	74	0	0	82
5	16548	627	74	0.129	0.065	87
5	17133	627	74	0	0	85
5	17718	627	74	0	0	88
5	18303	626	74	0.129	0.065	93
5	18888	626	74	0	0	83
5	19473	626	74	0	0	86
5	20058	626	74	0	0	89
5	20643	626	74	0	0	90
5	21228	626	74	0	0	83
5	21813	626	74	0	0	91
5	22398	625	74	0.129	0.065	93
5	22983	625	77	0.387	0.194	82
5	23568	625	76	0.129	0.065	81
5	24153	625	75	0.129	0.065	84
5	24738	625	75	0	0	84
5	25323	625	74	0.129	0.065	86
5	25908	624	74	0.129	0.065	84
5	26493	625	73	0.182	0.091	86
5	27078	624	74	0.182	0.091	83
5	27663	624	74	0	0	86
5	28248	623	74	0.129	0.065	78
5	28833	623	76	0.258	0.129	91
5	29418	623	75	0.129	0.065	77
5	30003	623	75	0	0	86
5	30588	622	75	0.129	0.065	81
5	31173	622	75	0	0	78
5	31758	622	74	0.129	0.065	78
5	32343	622	74	0	0	80
5	32928	622	74	0	0	85
5	33513	620	75	0.288	0.144	82
5	34098	621	74	0.182	0.091	82
5	34683	621	76	0.258	0.129	86
5	35268	620	75	0.182	0.091	81
5	35853	620	75	0	0	82
5	36438	620	75	0	0	79
5	37023	620	75	0	0	81
5	37608	619	76	0.182	0.091	85
5	38193	619	75	0.129	0.065	82
5	38778	618	76	0.182	0.091	85
5	39363	618	76	0	0	84
5	39948	618	76	0	0	90
5	40533	618	76	0	0	86
5	41118	617	76	0.129	0.065	88
5	41703	617	76	0	0	87
6	2487	677	94	-1	-1	81
6	3072	676	94	0.129	0.065	81
6	3657	675	95	0.182	0.091	85
6	4242	675	95	0	0	82
6	4827	675	95	0	0	82
6	5412	675	95	0	0	93
6	5997	675	95	0	0	91
6	6582	674	96	0.182	0.091	87
6	7167	675	96	0.129	0.065	84
6	7752	674	96	0.129	0.065	85
6	8340	674	95	0.129	0.065	83
6	8925	674	95	0	0	82
6	9510	674	95	0	0	87
6	10095	674	95	0	0	87
6	10680	674	95	0	0	86
6	11265	672	95	0.258	0.129	95
6	11850	672	95	0	0	91
6	12435	671	95	0.129	0.065	96
6	13020	672	97	0.288	0.144	93
6	13605	672	97	0	0	100
6	14190	671	96	0.182	0.091	84
6	14775	671	96	0	0	91
6	15360	670	96	0.129	0.065	94
6	15945	670	96	0	0	95
6	16530	670	95	0.129	0.065	87
6	17115	670	95	0	0	88
6	17700	670	95	0	0	88
6	18285	669	95	0.129	0.065	90
6	18870	669	95	0	0	91
6	19455	668	95	0.129	0.065	93
6	20043	668	95	0	0	82
6	20628	668	95	0	0	89
6	21213	667	95	0.129	0.065	83
6	21798	667	95	0	0	82
6	22383	667	95	0	0	84
6	22968	667	99	0.516	0.258	91
6	23553	667	97	0.258	0.129	86
6	24138	666	97	0.129	0.065	90
6	24723	666	97	0	0	92
6	25308	666	96	0.129	0.065	84
6	25893	665	95	0.182	0.091	83
6	26478	665	95	0	0	85
6	27063	664	95	0.129	0.065	80
6	27648	664	95	0	0	82
6	28233	664	95	0	0	80
6	28818	663	97	0.288	0.144	81
6	29403	663	97	0	0	81
6	29988	663	97	0	0	81
6	30573	663	97	0	0	85
6	31158	663	97	0	0	82
6	31743	662	96	0.182	0.091	80
6	32328	662	96	0	0	79
6	32913	661	96	0.129	0.065	86
6	33498	660	96	0.129	0.065	81
6	34083	660	96	0	0	80
6	34668	660	96	0	0	95
6	35253	660	97	0.129	0.065	85
6	35838	660	97	0	0	88
6	36423	660	97	0	0	90
6	37008	660	97	0	0	88
6	37593	659	98	0.182	0.091	88
6	38178	658	98	0.129	0.065	89
6	38763	658	98	0	0	87
6	39348	658	97	0.129	0.065	85
6	39933	658	97	0	0	89
6	40518	657	97	0.129	0.065	84
6	41103	657	97	0	0	86
6	41688	656	97	0.129	0.065	84
