# Supplementary material for: Spatiotemporal dynamics of self-organized branching in pancreas-derived organoids
Source: Nat Commun. 2022 Sep 5;13:5219. doi: 10.1038/s41467-022-32806-y (PMC9445099; doi:10.1038/s41467-022-32806-y)
Supplement: Supplementary file 20 — Source Data [file 41467_2022_32806_MOESM20_ESM.zip › Source Data/Fig_2b_Bead_branch_tracking/bead_branch_tracking_analysis_resubmission.ipynb]

# %% [code]
%matplotlib inline
"""
Loading imports and utility functions
"""


# Imports

import matplotlib.pyplot as plt
import seaborn as sns
import numpy as np
import pandas as pd
import os
import re
from scipy import stats

sns.set()

# Utility functions

def list_csv_files(csv_folder_path):
    csv_files_list = []
    for root, directory, filenames in os.walk(csv_folder_path):
        for filename in filenames:
#            print(os.path.join(root, filename))
            csv_files_list.append(os.path.join(root, filename))
    return csv_files_list

def get_dataset_from_csv_folder(csv_folder_path, separator=';'):
    
    # Load the data
    csv_files_list = list_csv_files(csv_folder_path)
    data_frames_list = []
    for file in csv_files_list:
        # Iterate through the dataset of every file to catch only the "Entire organoids" for instance
        csv_df = pd.read_csv(file, sep=separator, encoding='utf-8', engine="python")
        csv_df['File_label'] = os.path.basename(file)
        data_frames_list.append(csv_df)
        # Add a label to the dataframe with the file name
    # Concatenate all the data frames in the filtered list
    df = pd.concat(data_frames_list)
   
    return df

def compute_euclidean_displacement(df):
    
    x_coord = np.array(df['X'].values)
    y_coord = np.array(df['Y'].values)

    r = np.sqrt(x_coord ** 2 + y_coord ** 2)
    r_0 = r[0]
    # Compute r(t) - r(0)
    
    euclidean_displacement = r - r_0
    return euclidean_displacement

def compute_track_linear_fit(df):
    df_grouped_by_track = df.groupby('Track n°')    
    df_split_by_track_list = [df_grouped_by_track.get_group(x) for x in df_grouped_by_track.groups]
    for index, track in enumerate(df_split_by_track_list):
        slope, intercept, r_value, p_value, std_err = stats.linregress(track['Time_minutes'], track['Euclidean_displacement'])
        ypred = intercept + slope * track['Time_minutes']
        
        # Store the values in the list
        df_split_by_track_list[index]['Track_slope'] = slope
        df_split_by_track_list[index]['Track_intercept'] = intercept
        df_split_by_track_list[index]['Track_r_value'] = r_value
        df_split_by_track_list[index]['Track_p_value'] = p_value
        df_split_by_track_list[index]['Track_std_err'] = std_err
        # ypred is typically the thing you want to plot on a graph
        df_split_by_track_list[index]['Track_ypred'] = ypred
        
        
    # Recombine the df
    df = pd.concat(df_split_by_track_list)
    return df


def give_df_short_label(df, dataset_header_string):
    """
    Give the dataframe a short label column by removing the header string from the label list

    Parameters:
    -----
    df : pandas DataFrame to work on
    dataset_header_string : str, form of the header to remove
    """
    
    short_label_list = list(df['File_label'])
    for index, label in enumerate(short_label_list):
        # Remove the dataset header string
        short_label_list[index] = label.replace(dataset_header_string, '')
        # Remove the extension
        short_label_list[index] = short_label_list[index].replace('.csv', '')

    df["Short_label"] = short_label_list
    
    print(df.head)


def give_df_track_type(df):
    """
    Sets the track type : by convention, number 1 is the tip tracked, all the others tracks are
    beads
    
    Parameters:
    ----
    df : pandas DataFrame
    """

    df.loc[df['Track n°'] == 1, 'Track_type'] = 'tip'
    df.loc[df['Track n°'] != 1, 'Track_type'] = 'bead'

    # print(df.head(100))


## Convert the slice number to time : between two frames = 15 minutes
def give_df_time_minutes(df, frame_timestep):
    """
    Creates a column "Time_minutes" in a pandas DataFrame converting the number of frames
    to minutes
    
    Parameters:
    -----
    df : pandas DataFrame
    frame_timestep : int or float, value in minutes between two consecutive frames
    
    
    Returns:
    -----
    df_with_time_minutes : pandas DataFrame
    """
    # Replace checking for slice number by checking for the index when the dataset is taken from a full stack
    ## Might need to always work on "normalized dataset" or keep in mind what the starting timepoint was to have
    ## an absolute value
#    df["Time_minutes"] = df["Slice n°"] * frame_timestep
    ## Index starts at 0
    ##### NEED TO GROUP BY TRACK, MAYBE A ONE LINER EXISTS
    df_grouped_by_file_track_list = []
    for name, group in df.groupby(['File_label', 'Track n°']):
        df_grouped_by_file_track_list.append(group)
        
#    for sub_df in df_grouped_by_file_track_list:
#        print("BOOOOOOOOOOOOP BOOOOOOOOOOP")
#        print(sub_df.head())
  
    
    for track in df_grouped_by_file_track_list:
        # Generate a frame vector based on the length of the tracking 
        frame_vector = np.arange(len(track["Slice n°"]))
        track["Time_minutes"] = frame_vector * frame_timestep
#        track["Time_minutes"] = pd.Series(track["Slice n°"].index) * frame_timestep
#        for elem in track["Time_minutes"]:
#            print("Time : {} for Track {}".format(elem, track["Track n°"]))
   
    # Merge the sub_df and return them
    df_with_time_minutes = pd.concat(df_grouped_by_file_track_list)
#    print("BEEEEEEEEEEEEEEEEEP :df_with_time_minutes head : ")
#    print(df_with_time_minutes.head())
    return df_with_time_minutes
    
    
def give_df_euclidean_and_square_displacement(df):
    """
    Add a "Euclidean_displacement" and a "Squared_displacement" column to a pandas track dataframe
    
    Parameters:
    ------
    df : pandas DataFrame
    
    
    Returns: 
    ------
    df_with_displacement : pandas DataFrame with the column of the input df plus "Euclidean_displacement" and 
    "Squared_displacement" columns
    """

    # Split the big concatenated dataframes into individual dataframes, one for each set of track
    # (following either a tip or a bead)
    df_grouped_by_file_track_list = []
#    for name, group in df.groupby(['File_label', 'Track_type']):
    for name, group in df.groupby(['File_label', 'Track n°']):
        df_grouped_by_file_track_list.append(group)


    ## Compute euclidean displacement wrt to t0
    for index, sub_df in enumerate(df_grouped_by_file_track_list):
        euclidean_displacement = compute_euclidean_displacement(sub_df)
        df_grouped_by_file_track_list[index]['Euclidean_displacement'] = euclidean_displacement
        df_grouped_by_file_track_list[index]['Squared_displacement'] = euclidean_displacement ** 2

    # Re-aggregate the dataframes now containing the Euclidean and Squared displacements
    df_with_displacement = pd.concat(df_grouped_by_file_track_list)
    return df_with_displacement
 
    
def compute_time_normalized_final_displacement_df(df, experiment_name, development_phase="Undefined"):
    """
    Produce a df containing columns 'Track n°', 'Short_label', 'Time normalized final displacement', 'Experiment name'
    'Time normalized final displacement' is : |r_final - r_initial|/(t_final - t_initial)
    
    Parameters:
    -------
    df : pandas DataFrame
    experiment_name : str
    
    
    Returns:
    -------
    final_displacement_df : pandas DataFrame
    
    """
    
    
    df_grouped_by_track_list = []
    for name, group in df.groupby(['File_label','Track n°']):
        df_grouped_by_track_list.append(group)


    time_normalized_final_displacement_list = []
    track_id_list = []
    track_short_label_list = []
    track_type_list = []
    for track in df_grouped_by_track_list:
        track_id = np.array(track['Track n°'])[0]
        track_short_label = np.array(track['Short_label'])[0]
        track_type = np.array(track['Track_type'])[0]
#        print("Track id :", track_id)
#        print("Track short label :", track_short_label)
#        print("Track type :", track_type)

        euclidean_pos_array = np.array(track['Euclidean_displacement'])
        euclidean_pos_final = euclidean_pos_array[-1]
        euclidean_pos_initial = euclidean_pos_array[0]
#        print("Pos final : ", euclidean_pos_final)
#        print("Pos initial : ", euclidean_pos_initial)

        timestamp_minutes_array = np.array(track['Time_minutes'])
        timestamp_minutes_final = timestamp_minutes_array[-1]
        timestamp_minutes_initial = timestamp_minutes_array[0]
#        print("Time final : ", timestamp_minutes_final)
#        print("Time initial : ", timestamp_minutes_initial)

        time_normalized_final_displacement = abs((euclidean_pos_final - euclidean_pos_initial)) / (timestamp_minutes_final - timestamp_minutes_initial)

        # Record the id of the current track being processed and the value computed
        track_id_list.append(track_id)
        track_short_label_list.append(track_short_label)
        track_type_list.append(track_type)
        time_normalized_final_displacement_list.append(time_normalized_final_displacement)

    ### Merge the results in a dataframe

    final_displacement_df = pd.DataFrame(list(zip(track_id_list, track_short_label_list, track_type_list, 
                                                  time_normalized_final_displacement_list)),
                                        columns =['Track n°', 'Short_label', 'Track_type', 'Time normalized final displacement'])

    ### Add the experiment name once again
    final_displacement_df['Experiment name'] = experiment_name
    print(final_displacement_df.head())
    
    ### Add the development phase if provided 
    final_displacement_df['Development phase'] = development_phase
        
    return final_displacement_df
 
    
def compute_cumulative_displacement(df):
    """
    Compute the cumulative displacement C = sum(|r(t0 + (i+1)T) - r(t0+iT|)
    With r the euclidean position at time t 
    Parameters:
    -------
    df : pandas DataFrame containing a "Euclidean_displacement column"
    
    Returns:
    -------
    cumulative_displacement : float
    """ 
    
    r = np.array(df['Euclidean_displacement'].values)
    abs_diff_list = []
    for index in range(len(r)-1):
        abs_diff = abs(r[index + 1] - r[index])
        abs_diff_list.append(abs_diff)
        
    cumulative_displacement = np.sum(abs_diff_list) 
    
    return cumulative_displacement


def compute_time_normalized_cumulative_displacement_df(df, experiment_name, development_phase="Undefined"):
    """
    Produce a df containing columns 'Track n°', 'Short_label', 'Time normalized cumulative displacement',
    'Experiment name'
    'Time normalized cumulative displacement' is : sum(|r(t0 + (i+1)T) - r(t0 + iT)|)/(t_final - t_initial)
    
    Parameters:
    -------
    df : pandas DataFrame
    experiment_name : str
    
    
    Returns:
    -------
    cumulative_displacement_df : pandas DataFrame
    
    """
    
    
    df_grouped_by_track_list = []
    for name, group in df.groupby(['File_label','Track n°']):
        df_grouped_by_track_list.append(group)


    time_normalized_cumulative_displacement_list = []
    track_id_list = []
    track_short_label_list = []
    track_type_list = []
    for track in df_grouped_by_track_list:
        track_id = np.array(track['Track n°'])[0]
        track_short_label = np.array(track['Short_label'])[0]
        track_type = np.array(track['Track_type'])[0]
#        print("Track id :", track_id)
#        print("Track short label :", track_short_label)
#        print("Track type :", track_type)

        cumulative_displacement = compute_cumulative_displacement(track)

        timestamp_minutes_array = np.array(track['Time_minutes'])
        timestamp_minutes_final = timestamp_minutes_array[-1]
        timestamp_minutes_initial = timestamp_minutes_array[0]
#        print("Time final : ", timestamp_minutes_final)
#        print("Time initial : ", timestamp_minutes_initial)

        time_normalized_cumulative_displacement = cumulative_displacement / (timestamp_minutes_final - timestamp_minutes_initial)

        # Record the id of the current track being processed and the value computed
        track_id_list.append(track_id)
        track_short_label_list.append(track_short_label)
        track_type_list.append(track_type)
        time_normalized_cumulative_displacement_list.append(time_normalized_cumulative_displacement)

    ### Merge the results in a dataframe

    cumulative_displacement_df = pd.DataFrame(list(zip(track_id_list, track_short_label_list, track_type_list, 
                                                  time_normalized_cumulative_displacement_list)),
                                        columns =['Track n°', 'Short_label', 'Track_type', 'Time normalized cumulative displacement'])

    ### Add the experiment name once again
    cumulative_displacement_df['Experiment name'] = experiment_name
    print(cumulative_displacement_df.head())
    
    ### Add the development phase once again if provided
    cumulative_displacement_df['Development phase'] = development_phase
    
    return cumulative_displacement_df
 
   
def give_df_development_phase(df, development_phase='Undefined'):
    """
    Sets the development phase : Onset, Extension, Thickening, Post-thickening etc.
    beads
    
    Parameters:
    ----
    df : pandas DataFrame
    development_phase : str
    """
    df['Development phase'] = development_phase
     
###################################################################################

    
    
def compute_euclidean_position(df):
    """
    Compute the euclidean position r(t) = sqrt(x**2 + y**2) for each timepoint of a track with x and y coordinates
    
    Parameters:
    ------
    df: pandas Dataframe
    
    Returns:
    ------
    euclidean_postion : numpy array 
    """
    
    x_coord = np.array(df['X'].values)
    y_coord = np.array(df['Y'].values)

    euclidean_position = np.sqrt(x_coord ** 2 + y_coord ** 2)
    
    return euclidean_position 

def give_euclidean_position(df):
    """
    Add a ['Euclidean position'] column to a dataframe 
    
    Parameters:
    ------
    df : pandas DataFrame
    euclidean_position : numpy array
    
    Returns:
    ------
    df : pandas DataFrame
    """
    euclidean_position = compute_euclidean_position(df) 
    df['Euclidean position'] = euclidean_position
    return df

def compute_distance_to_tip(df_to_analyze):
    """
    Compute the euclidean distance between a point and its related tip 
    r(t)_point - r(t)_tip
    
    Maybe also include the initial angle with respect to the tip ?
    Parameters:
    ---------
    df_to_analyze : pandas Dataframe
    
    
    Returns:
    --------
    returned_df : pandas Dataframe with a ['Euclidean distance to tip'] column added
    """
    
    # Check if the df already has an "Euclidean position" column
    # And if not, compute it
    if 'Euclidean position' not in df_to_analyze.columns:
        df_to_analyze = give_euclidean_position(df_to_analyze)

    # Prepare a list to reconstruct the df 
    track_df_list = []
    # Split the df into separate positions and tracks
    df_grouped_by_label_list = []
#    for name, group in df_to_analyze.groupby(['File_label','Track n°']):
    for name, group in df_to_analyze.groupby(['File_label']):
        df_grouped_by_label_list.append(group)

        
    # Compute r(t)-r_tip(t) for each track and its associated points
    for sub_df in df_grouped_by_label_list:
        sub_df_grouped_by_track_list = []
#        print("Beep:", sub_df.head())
#        print(10*'-')
        
        # Grab the tip euclidean position
        tip_euclidean_position_array = np.array(sub_df['Euclidean position'].loc[sub_df['Track_type'] == 'tip'])
        for name, group in sub_df.groupby(['Track n°']):
            sub_df_grouped_by_track_list.append(group)
            
        for track_df in sub_df_grouped_by_track_list:
            # Take a subset of the track if needed:
            if len(tip_euclidean_position_array) != len(track_df['Euclidean position']):
                # Because the bead track couldn't be tracked for as long as the tip for instance
                length_to_parse = np.min([len(tip_euclidean_position_array), len(track_df['Euclidean position'])])
#                print("Need to harmonize lengths, len tip_array is {}, len track_array is {}".format(len(tip_euclidean_position_array), len(track_df['Euclidean position'])))
#                print("length_to_parse = ", length_to_parse)
            else:
                length_to_parse = len(tip_euclidean_position_array)
#                print("No need to harmonize lengths")
#                print("length_to_parse = ", length_to_parse)
                
#            print("Length used is ", length_to_parse)    
            # Create a new column and pad with NaN in case the number of values is smaller than the index
            euclidean_pos_array = np.array(track_df['Euclidean position'])
            euclidean_distance_array = euclidean_pos_array[:length_to_parse] - tip_euclidean_position_array[:length_to_parse]
#            print("Length of euclidean_distance_array is ", len(euclidean_distance_array))    
            track_df = track_df.loc[track_df.index.drop_duplicates()]
            track_short_label = np.array(track_df['Short_label'])[0]
#            print(track_short_label)
            track_df['Euclidean distance to tip'] = pd.Series(euclidean_distance_array, index=track_df.index)
            track_df_list.append(track_df)

    returned_df = pd.concat(track_df_list)
    return returned_df


# %% [code]
"""
Dataset to analyse : 191119_9591_Day4-5_fluo_beads_SiRDNA_1
"""

# Folder to save produced graphs
graphs_folder = "C:\\Users\\Samuel\\Dropbox (E22E27)\\Pancreatic_organoids\\Pancreatic_organoids_Samuel\\Measurements\\Bead_branch_tracking\\191119_Onset\\Graphs\\"

# Loading dataset
csv_folder = "C:\\Users\\Samuel\\Dropbox (E22E27)\\Pancreatic_organoids\\Pancreatic_organoids_Samuel\\Measurements\\Bead_branch_tracking\\191119_Onset\\csv"

csv_files_list = list_csv_files(csv_folder)
print(len(csv_files_list))

csv_files_df = get_dataset_from_csv_folder(csv_folder)
print(len(csv_files_df))


dataset_header_string = "Track_191119_9591_Day4-5_fluo_beads_"
experiment_name = "191119_9591_Day4-5_fluo_beads_SiRDNA_1"
frame_timestep = 15

# Dataset cleaning and labelling
## Add a "Short_label" column to sort by branch
## a "Time_minutes" column and a "Track_type"

give_df_short_label(csv_files_df, dataset_header_string)
give_df_track_type(csv_files_df)
csv_files_df = give_df_time_minutes(csv_files_df, frame_timestep)
print("BOOOOOOOOOOOOOP")
print(csv_files_df.head(100))
csv_files_df = give_df_euclidean_and_square_displacement(csv_files_df)
csv_files_df['Experiment name'] = experiment_name
# Manual attribution of the development phase
development_phase = "Onset"
give_df_development_phase(csv_files_df, development_phase=development_phase)

# Compute the time-normalized final displacement : (r(tf) - r(t0))/(tf - t0)
final_displacement_df = compute_time_normalized_final_displacement_df(csv_files_df, experiment_name=experiment_name, development_phase=development_phase)

# Compute the time-normalized cumulative displacement for each track : sum(|r(t0 + (i+1)T) - r(t0 + iT)|)/(t_final - t_initial)
cumulative_displacement_df = compute_time_normalized_cumulative_displacement_df(csv_files_df, experiment_name=experiment_name, development_phase=development_phase)

# Save df for further use
df_191119_9591_Day4_5_fluo_beads_SiRDNA_1 = csv_files_df.copy()
final_displacement_df_191119_9591_Day4_5_fluo_beads_SiRDNA_1 = final_displacement_df.copy()
cumulative_displacement_df_191119_9591_Day4_5_fluo_beads_SiRDNA_1 = cumulative_displacement_df.copy()


############################ Facet Grid Euclidean plot ############################

# Plot all the results in a Facet Grid

plt.figure()
g = sns.relplot(x='Time_minutes', y='Euclidean_displacement', hue='Track n°', style='Track_type', col='Short_label', 
               kind='line', col_wrap=3, palette='colorblind', facet_kws=dict(sharey=False),data = csv_files_df)
g.fig.subplots_adjust(top=0.9)
g.fig.suptitle("Day 4-5 beads and tips tracking")
plt.savefig(os.path.join(graphs_folder,experiment_name) + '_tracking_euclidean_facet' +'.svg', bbox_inches='tight')
plt.savefig(os.path.join(graphs_folder,experiment_name) + '_tracking_euclidean_facet' +'.png', bbox_inches='tight')

### Time normalized final displacement

plt.figure()
g = sns.swarmplot(x='Track_type', y='Time normalized final displacement', 
                  data=final_displacement_df)
g.set_ylabel('$|(r_{final} - r_0)|/(t_{final} - t_{initial})$ ($\mu$m/min)')
g.set_title('Time normalized final displacement')
plt.show()


### Time normalized cumulative displacement

plt.figure()
g = sns.swarmplot(x='Track_type', y='Time normalized cumulative displacement', 
                  data=cumulative_displacement_df)
g.set_ylabel('$\Sigma|(r(t_0 + (i+1)T) - r(t_0 + iT))|/(t_{final} - t_{initial})$ ($\mu$m/min)')
g.set_title('Time normalized cumulative displacement')
plt.savefig(os.path.join(graphs_folder,experiment_name) + 'onset_cumulative_displacement' +'.svg', bbox_inches='tight')
plt.savefig(os.path.join(graphs_folder,experiment_name) + 'onset_cumulative_displacement' +'.png', bbox_inches='tight')


# %% [code]
"""
Dataset to analyse : 191122_9591_Day7-9_fluo_beads
"""

# Folder to save produced graphs
graphs_folder = "C:\\Users\\Samuel\\Dropbox (E22E27)\\Pancreatic_organoids\\Pancreatic_organoids_Samuel\\Measurements\\Bead_branch_tracking\\191122_Extension\\Graphs\\"

# Loading dataset
csv_folder = "C:\\Users\\Samuel\\Dropbox (E22E27)\\Pancreatic_organoids\\Pancreatic_organoids_Samuel\\Measurements\\Bead_branch_tracking\\191122_Extension\\csv"

csv_files_list = list_csv_files(csv_folder)
print(len(csv_files_list))

csv_files_df = get_dataset_from_csv_folder(csv_folder)
print(len(csv_files_df))

dataset_header_string = "Track_191122_9591_Day7-9_fluo_beads_"
experiment_name = "191122_9591_Day7-9_fluo_beads"
frame_timestep = 15

## Because there are two phases here 'Extension' and 'Contraction' I need to split the dataset in two
## Arbitrarily I set the cutoff at 1590 minutes 
## TODO : Maybe see if I  need a more refined cutoff branch by branch
phase_cutoff_minutes = 1000

# Dataset cleaning and labelling
## Add a "Short_label" column to sort by branch
## a "Time_minutes" column and a "Track_type"

give_df_short_label(csv_files_df, dataset_header_string)
give_df_track_type(csv_files_df)
csv_files_df = give_df_time_minutes(csv_files_df, frame_timestep)
csv_files_df = give_df_euclidean_and_square_displacement(csv_files_df)
csv_files_df['Experiment name'] = experiment_name
# Manual attribution of the development phase
development_phase = "Extension and thickening"
give_df_development_phase(csv_files_df, development_phase=development_phase)

# Make a copy of the full dataset for future use
df_191122_9591_Day7_9_fluo_beads_full = csv_files_df.copy()

# Prepare two-sub df for each phase
df_191122_9591_Day7_9_fluo_beads_extension = csv_files_df.loc[csv_files_df['Time_minutes'] <= phase_cutoff_minutes]
df_191122_9591_Day7_9_fluo_beads_retraction = csv_files_df.loc[csv_files_df['Time_minutes'] > phase_cutoff_minutes]

# Append the experiment name with the extension or retraction prefix
df_191122_9591_Day7_9_fluo_beads_extension['Experiment name'] = experiment_name + "_extension"
give_df_development_phase(df_191122_9591_Day7_9_fluo_beads_extension, development_phase="Extension")
df_191122_9591_Day7_9_fluo_beads_retraction['Experiment name'] = experiment_name + "_retraction"
give_df_development_phase(df_191122_9591_Day7_9_fluo_beads_retraction, development_phase="Thickening")

# Compute the time-normalized final displacement : (r(tf) - r(t0))/(tf - t0)
final_displacement_df = compute_time_normalized_final_displacement_df(csv_files_df, experiment_name=experiment_name, development_phase="Extension and Thickening")
final_displacement_df_191122_9591_Day7_9_fluo_beads_extension = compute_time_normalized_final_displacement_df(df_191122_9591_Day7_9_fluo_beads_extension, experiment_name=experiment_name+'_extension', development_phase="Extension")
final_displacement_df_191122_9591_Day7_9_fluo_beads_retraction = compute_time_normalized_final_displacement_df(df_191122_9591_Day7_9_fluo_beads_retraction, experiment_name=experiment_name+'_retraction', development_phase="Thickening")

# Compute the time-normalized cumulative displacement for each track : sum(|r(t0 + (i+1)T) - r(t0 + iT)|)/(t_final - t_initial)
cumulative_displacement_df = compute_time_normalized_cumulative_displacement_df(csv_files_df, experiment_name=experiment_name, development_phase="Extension and Thickening")
cumulative_displacement_df_191122_9591_Day7_9_fluo_beads_extension = compute_time_normalized_cumulative_displacement_df(df_191122_9591_Day7_9_fluo_beads_extension, experiment_name=experiment_name+'_extension', development_phase="Extension")
cumulative_displacement_df_191122_9591_Day7_9_fluo_beads_retraction = compute_time_normalized_cumulative_displacement_df(df_191122_9591_Day7_9_fluo_beads_retraction, experiment_name=experiment_name+'_retraction', development_phase="Thickening")

# Save this df for further use
final_displacement_df_191122_9591_Day7_9_fluo_beads = final_displacement_df.copy()
############################ Facet Grid Euclidean plot ############################


### Plot all the results in a Facet Grid
plt.figure()
g = sns.relplot(x='X', y='Y', hue='Track n°', style='Track_type', col='Short_label', 
               kind='line', col_wrap=3, palette='colorblind', facet_kws=dict(sharey=False),data = csv_files_df)
g.fig.subplots_adjust(top=0.9)
g.fig.suptitle("Day 7-9 beads and tips tracking")
plt.savefig(os.path.join(graphs_folder,experiment_name) + '_XY_facet' +'.svg', bbox_inches='tight')
plt.savefig(os.path.join(graphs_folder,experiment_name) + '_XY_facet' +'.png', bbox_inches='tight')

plt.figure()
g = sns.relplot(x='Time_minutes', y='Euclidean_displacement', hue='Track n°', style='Track_type', col='Short_label', 
               kind='line', col_wrap=3, palette='colorblind', facet_kws=dict(sharey=False),data = csv_files_df)
g.fig.subplots_adjust(top=0.9)
g.fig.suptitle("Day 7-9 beads and tips tracking")
plt.savefig(os.path.join(graphs_folder,experiment_name) + '_tracking_euclidean_facet' +'.svg', bbox_inches='tight')
plt.savefig(os.path.join(graphs_folder,experiment_name) + '_tracking_euclidean_facet' +'.png', bbox_inches='tight')

### For the extension phase
plt.figure()
g = sns.relplot(x='Time_minutes', y='Euclidean_displacement', hue='Track n°', style='Track_type', col='Short_label', 
               kind='line', col_wrap=3, palette='colorblind', facet_kws=dict(sharey=False),
                data = df_191122_9591_Day7_9_fluo_beads_extension)
g.fig.subplots_adjust(top=0.9)
g.fig.suptitle("Day 7-9 beads and tips tracking - Extension")
plt.savefig(os.path.join(graphs_folder,experiment_name) + '_extension_tracking_euclidean_facet' +'.svg', bbox_inches='tight')
plt.savefig(os.path.join(graphs_folder,experiment_name) + '_extension_tracking_euclidean_facet' +'.png', bbox_inches='tight')


### For the retraction phase
plt.figure()
g = sns.relplot(x='Time_minutes', y='Euclidean_displacement', hue='Track n°', style='Track_type', col='Short_label', 
               kind='line', col_wrap=3, palette='colorblind', facet_kws=dict(sharey=False),
                data = df_191122_9591_Day7_9_fluo_beads_retraction)
g.fig.subplots_adjust(top=0.9)
g.fig.suptitle("Day 7-9 beads and tips tracking - Retraction")
plt.savefig(os.path.join(graphs_folder,experiment_name) + '_retraction_tracking_euclidean_facet' +'.svg', bbox_inches='tight')
plt.savefig(os.path.join(graphs_folder,experiment_name) + '_retraction_tracking_euclidean_facet' +'.png', bbox_inches='tight')

#################################
### Time normalized final displacement
#### All together

plt.figure()
g = sns.swarmplot(x='Track_type', y='Time normalized final displacement', 
                  data=final_displacement_df)
g.set_ylabel('$|(r_{final} - r_0)|/(t_{final} - t_{initial})$ ($\mu$m/min)')
g.set_title('Time normalized final displacement')
plt.show()

#### For the extension phase

plt.figure()
g = sns.swarmplot(x='Track_type', y='Time normalized final displacement', 
                  data=final_displacement_df_191122_9591_Day7_9_fluo_beads_extension)
g.set_ylabel('$|(r_{final} - r_0)|/(t_{final} - t_{initial})$ ($\mu$m/min)')
g.set_title('Time normalized final displacement - Extension')
plt.show()

#### For the retraction phase
plt.figure()
g = sns.swarmplot(x='Track_type', y='Time normalized final displacement', 
                  data=final_displacement_df_191122_9591_Day7_9_fluo_beads_retraction)
g.set_ylabel('$|(r_{final} - r_0)|/(t_{final} - t_{initial})$ ($\mu$m/min)')
g.set_title('Time normalized final displacement - Retraction')
plt.show()


#############################""
### Time normalized cumulative displacement
#### All together

plt.figure()
g = sns.swarmplot(x='Track_type', y='Time normalized cumulative displacement', 
                  data=cumulative_displacement_df)
g.set_ylabel('$\Sigma|(r(t_0 + (i+1)T) - r(t_0 + iT))|/(t_{final} - t_{initial})$ ($\mu$m/min)')
g.set_title('Time normalized cumulative displacement')
plt.savefig(os.path.join(graphs_folder,experiment_name) + '_extension_thickening_cumulative_displacement' +'.svg', bbox_inches='tight')
plt.savefig(os.path.join(graphs_folder,experiment_name) + '_extension_thickening_cumulative_displacement' +'.png', bbox_inches='tight')

plt.figure()
g = sns.catplot(x='Track_type', y='Time normalized cumulative displacement',
                col='Short_label', kind='swarm',
                col_wrap =3,
                data=cumulative_displacement_df)
#g.set_ylabel('$\Sigma|(r(t_0 + (i+1)T) - r(t_0 + iT))|/(t_{final} - t_{initial})$ ($\mu$m/min)')
g.fig.subplots_adjust(top=0.9)
g.fig.suptitle("Day 7-9 beads and tips tracking")
plt.savefig(os.path.join(graphs_folder,experiment_name) + '_extension_thickening_cumulative_displacement_facet' +'.svg', bbox_inches='tight')
plt.savefig(os.path.join(graphs_folder,experiment_name) + '_extension_thickening_cumulative_displacement_facet' +'.png', bbox_inches='tight')

#### For the extension phase

plt.figure()
g = sns.swarmplot(x='Track_type', y='Time normalized cumulative displacement', 
                  data=cumulative_displacement_df_191122_9591_Day7_9_fluo_beads_extension)
g.set_ylabel('$\Sigma|(r(t_0 + (i+1)T) - r(t_0 + iT))|/(t_{final} - t_{initial})$ ($\mu$m/min)')
g.set_title('Time normalized cumulative displacement - Extension')
plt.show()

#### For the retraction phase
plt.figure()
g = sns.swarmplot(x='Track_type', y='Time normalized cumulative displacement', 
                  data=cumulative_displacement_df_191122_9591_Day7_9_fluo_beads_retraction)
g.set_ylabel('$\Sigma|(r(t_0 + (i+1)T) - r(t_0 + iT))|/(t_{final} - t_{initial})$ ($\mu$m/min)')
g.set_title('Time normalized cumulative displacement - Retraction')
plt.show()

# %% [code]
"""
Dataset to analyse : 
191119_9591_Day4-5_fluo_beads_SiRDNA_1
191122_9591_Day7-9_fluo_beads
"""

# Folder to save produced graphs
graphs_folder = "C:\\Users\\Samuel\\Dropbox (E22E27)\\Pancreatic_organoids\\Pancreatic_organoids_Samuel\\Measurements\\Bead_branch_tracking\\Graphs\\"

# Load all data aggregated
#merged_final_displacement_df = pd.concat([final_displacement_df_191119_9591_Day4_5_fluo_beads_SiRDNA_1,
#                       final_displacement_df_191122_9591_Day7_9_fluo_beads])

# Load data separated in phases
merged_tracks_df = pd.concat ([df_191119_9591_Day4_5_fluo_beads_SiRDNA_1,
                               df_191122_9591_Day7_9_fluo_beads_extension,
                               df_191122_9591_Day7_9_fluo_beads_retraction,
                               ])
merged_final_displacement_df = pd.concat([final_displacement_df_191119_9591_Day4_5_fluo_beads_SiRDNA_1,
                       final_displacement_df_191122_9591_Day7_9_fluo_beads_extension,
                     final_displacement_df_191122_9591_Day7_9_fluo_beads_retraction])

merged_cumulative_displacement_df = pd.concat([cumulative_displacement_df_191119_9591_Day4_5_fluo_beads_SiRDNA_1,
                       cumulative_displacement_df_191122_9591_Day7_9_fluo_beads_extension,
                     cumulative_displacement_df_191122_9591_Day7_9_fluo_beads_retraction])

# Export the merged datasets
merged_tracks_df.to_csv(os.path.join(graphs_folder,"merged_tracks.csv"))
merged_final_displacement_df.to_csv(os.path.join(graphs_folder,"merged_tracks_final_displacement.csv"))
merged_cumulative_displacement_df.to_csv(os.path.join(graphs_folder,"merged_tracks_cumulative_displacement.csv"))

### Time normalized final displacement

plt.figure()
g = sns.catplot(x='Track_type', y='Time normalized final displacement',
                  col='Development phase',
                  kind='swarm',
                  color='k',
                  data=merged_final_displacement_df)
# Draw a boxplot on top of the raw data
g.map_dataframe(sns.boxplot, x='Track_type', y='Time normalized final displacement',
                      data=merged_final_displacement_df, boxprops={'facecolor':'None'})
g.set_axis_labels('Track type', '$|(r_{final} - r_0)|/(t_{final} - t_{initial})$ ($\mu$m/min)')
g.fig.subplots_adjust(top=0.9)
g.fig.suptitle('Time normalized final displacement')
plt.legend(bbox_to_anchor=(1.05, 1), loc=2, borderaxespad=0.)
plt.show()

### Time normalized cumulative displacement

plt.figure()
g = sns.catplot(x='Track_type', y='Time normalized cumulative displacement',
                  col='Development phase',
                  kind='swarm',
                  color='k',
                  data=merged_cumulative_displacement_df)
# Draw a boxplot on top of the raw data
g.map_dataframe(sns.boxplot, x='Track_type', y='Time normalized cumulative displacement',
                      data=merged_cumulative_displacement_df, boxprops={'facecolor':'None'})
g.set_axis_labels('Track type', '$\Sigma_i|r(t_0 + (i+1)T) - r(t_0+iT)|/(t_{final} - t_{initial})$ ($\mu$m/min)')
g.fig.subplots_adjust(top=0.9)
g.fig.suptitle('Time normalized cumulative displacement')
plt.legend(bbox_to_anchor=(1.05, 1), loc=2, borderaxespad=0.)
plt.savefig(os.path.join(graphs_folder,"merged_datasets_cumulative_displacement")+'.svg',bbox_inches='tight')
plt.savefig(os.path.join(graphs_folder,"merged_datasets_cumulative_displacement")+'.png',bbox_inches='tight')

# %% [code]


test_df = compute_distance_to_tip(df_191119_9591_Day4_5_fluo_beads_SiRDNA_1)
plt.figure()
g = sns.relplot(x='Time_minutes', y='Euclidean distance to tip', hue='Track n°', style='Track_type', col='Short_label', 
               kind='line', col_wrap=3, palette='colorblind', facet_kws=dict(sharey=False),
                data = test_df.loc[test_df['Track_type'] != 'tip'])
g.fig.subplots_adjust(top=0.9)
plt.show()

#plt.figure()
#g = sns.relplot(x='Time_minutes', y='Euclidean_displacement', hue='Euclidean distance to tip', 
#                style='Track_type', col='Short_label', 
#                units='Track n°',
#               kind='scatter', col_wrap=3, facet_kws=dict(sharey=False),
#                data = test_df.loc[test_df['Track_type'] != 'tip'])
#g.fig.subplots_adjust(top=0.9)
#plt.show()


# %% [code]
"""
Dataset to analyse : 191128_9591_Day13-14_fluo_beads_SiRDNA
"""

# Folder to save produced graphs
graphs_folder = "C:\\Users\\Samuel\\Dropbox (E22E27)\\Pancreatic_organoids\\Pancreatic_organoids_Samuel\\Measurements\\Bead_branch_tracking\\191128_Lumen\\Graphs\\"

# Loading dataset
csv_folder = "C:\\Users\\Samuel\\Dropbox (E22E27)\\Pancreatic_organoids\\Pancreatic_organoids_Samuel\\Measurements\\Bead_branch_tracking\\191128_Lumen\\csv"

csv_files_list = list_csv_files(csv_folder)
print(len(csv_files_list))

csv_files_df = get_dataset_from_csv_folder(csv_folder)
print(len(csv_files_df))


dataset_header_string = "Track_191128_9591_Day13-14_fluo_beads_"
experiment_name = "191128_9591_Day13-14_fluo_beads_SiRDNA"
frame_timestep = 15

# Dataset cleaning and labelling
## Add a "Short_label" column to sort by branch
## a "Time_minutes" column and a "Track_type"

give_df_short_label(csv_files_df, dataset_header_string)
give_df_track_type(csv_files_df)
csv_files_df = give_df_time_minutes(csv_files_df, frame_timestep)
print("BOOOOOOOOOOOOOP")
print(csv_files_df.head(100))
csv_files_df = give_df_euclidean_and_square_displacement(csv_files_df)
csv_files_df['Experiment name'] = experiment_name
# Manual attribution of the development phase
development_phase = "Post-thickening"
give_df_development_phase(csv_files_df, development_phase=development_phase)

# Compute the time-normalized final displacement : (r(tf) - r(t0))/(tf - t0)
final_displacement_df = compute_time_normalized_final_displacement_df(csv_files_df, experiment_name=experiment_name, development_phase=development_phase)

# Compute the time-normalized cumulative displacement for each track : sum(|r(t0 + (i+1)T) - r(t0 + iT)|)/(t_final - t_initial)
cumulative_displacement_df = compute_time_normalized_cumulative_displacement_df(csv_files_df, experiment_name=experiment_name, development_phase=development_phase)

# Save df for further use
df_191128_9591_Day13_14_fluo_beads_SiRDNA_1 = csv_files_df.copy()
final_displacement_df_191128_9591_Day13_14_fluo_beads_SiRDNA_1 = final_displacement_df.copy()
cumulative_displacement_df_191128_9591_Day13_14_fluo_beads_SiRDNA_1 = cumulative_displacement_df.copy()

#######################################
######### Plotting section
#######################################

plt.figure()
g = sns.relplot(x='Time_minutes', y='Euclidean_displacement', hue='Track n°', style='Track_type', col='Short_label', 
               kind='line', col_wrap=3, palette='colorblind', facet_kws=dict(sharey=False),data = csv_files_df)
g.fig.subplots_adjust(top=0.9)
g.fig.suptitle("Day 13-14 beads and tips tracking")
plt.savefig(os.path.join(graphs_folder,experiment_name) + '_tracking_euclidean_facet' +'.svg', bbox_inches='tight')
plt.savefig(os.path.join(graphs_folder,experiment_name) + '_tracking_euclidean_facet' +'.png', bbox_inches='tight')

# %% [code]
### Plotting section for paper

# Folder to save produced graphs
graphs_folder = "C:\\Users\\Samuel\\Dropbox (E22E27)\\Pancreatic_organoids\\Pancreatic_organoids_Samuel\\Measurements\\Bead_branch_tracking\\Graphs\\"
experiment_name = 'representative_tracks'

exported_csv_folder = "C:\\Users\\Samuel\\Dropbox (E22E27)\\Pancreatic_organoids\\Pancreatic_organoids_Samuel\\Measurements\\Bead_branch_tracking\\exported_csv\\"

paper_onset_df = df_191119_9591_Day4_5_fluo_beads_SiRDNA_1.loc[df_191119_9591_Day4_5_fluo_beads_SiRDNA_1['Short_label'] == 'SiRDNA_1_in_µm_per_sec_top_left_branch']
paper_extension_df = df_191122_9591_Day7_9_fluo_beads_extension.loc[df_191122_9591_Day7_9_fluo_beads_extension['Short_label'] == 'rightwell1_full_stack_in_µm_per_sec_branch_x174_y162_t10']
# For the retraction, load an entire track from the full df_191122 dataset
paper_retraction_df = df_191122_9591_Day7_9_fluo_beads_full.loc[df_191122_9591_Day7_9_fluo_beads_full['Short_label'] == 'rightwell3_full_stack_in_µm_per_sec_branch_x372_y299']
paper_lumen_df = df_191128_9591_Day13_14_fluo_beads_SiRDNA_1.loc[df_191128_9591_Day13_14_fluo_beads_SiRDNA_1['Short_label'] == 'SiRDNA_1_full_stack_in_µm_per_sec_branch_x576_y96_t5']

### (Re-)Attribute a development phase
paper_onset_df['Development phase'] = 'Onset'
paper_extension_df['Development phase'] = 'Extension'
paper_retraction_df['Development phase'] = 'Thickening'
paper_lumen_df['Development phase'] = 'Post-thickening'
paper_df = pd.concat([paper_onset_df, 
                      paper_extension_df,
                      paper_retraction_df,
                      paper_lumen_df])


# Export the csv used
exported_csv_name = "bead_branch_tracking_labelled_df.csv"
paper_df.to_csv(os.path.join(exported_csv_folder,exported_csv_name))

with sns.axes_style('ticks'):
    plt.figure()
    g = sns.relplot(x='Time_minutes', y='Euclidean_displacement', 
#                    hue='Track n°', palette='colorblind', 
                    hue='Track_type', palette={'tip':'k', 'bead':'g'},
                    units='Track n°', estimator=None, 
                    style='Track_type', col='Development phase', 
                    kind='line', 
#                    col_wrap=3, 
#                   facet_kws=dict(sharey=False, sharex=False),
                   facet_kws=dict(sharey=True, sharex=False),
#                   facet_kws=dict(sharey=True, sharex=True),
                data = paper_df)
    g.fig.subplots_adjust(top=0.9)
    plt.suptitle('Representative displacement')
    g.set_axis_labels("Time (minutes)", "Euclidean displacement ($\mu m$)")
    sns.despine()
    plt.savefig(os.path.join(graphs_folder,experiment_name) + '_phases_euclidean_displacement' +'.svg', bbox_inches='tight')
    plt.savefig(os.path.join(graphs_folder,experiment_name) + '_phases_euclidean_displacement' +'.png', bbox_inches='tight')
    
    
with sns.axes_style('ticks'):
    plt.figure()
    g = sns.relplot(x='Time_minutes', y='Squared_displacement', 
#                    hue='Track n°', palette='colorblind', 
                    hue='Track_type', palette={'tip':'k', 'bead':'g'},
                    units='Track n°', estimator=None, 
                    style='Track_type', col='Development phase', 
                    kind='line', 
#                    col_wrap=3, 
#                   facet_kws=dict(sharey=False, sharex=False),
                   facet_kws=dict(sharey=True, sharex=False),
#                   facet_kws=dict(sharey=True, sharex=True),
                data = paper_df)
    g.fig.subplots_adjust(top=0.9)
    plt.suptitle('Representative squared displacement')
    g.set_axis_labels("Time (minutes)", "Squared displacement ($\mu m^2$)")
    sns.despine()
    plt.savefig(os.path.join(graphs_folder,experiment_name) + '_phases_squared_displacement_sharedy' +'.svg', bbox_inches='tight')
    plt.savefig(os.path.join(graphs_folder,experiment_name) + '_phases_squared_displacement_sharedy' +'.png', bbox_inches='tight')
    
with sns.axes_style('ticks'):
    plt.figure()
    g = sns.relplot(x='Time_minutes', y='Squared_displacement', 
#                    hue='Track n°', palette='colorblind', 
                    hue='Track_type', palette={'tip':'k', 'bead':'g'},
                    units='Track n°', estimator=None, 
                    style='Track_type', col='Development phase', 
                    kind='line', 
#                    col_wrap=3, 
                   facet_kws=dict(sharey=False, sharex=False),
#                   facet_kws=dict(sharey=True, sharex=True),
                data = paper_df)
    g.fig.subplots_adjust(top=0.9)
    plt.suptitle('Representative squared displacement')
    g.set_axis_labels("Time (minutes)", "Squared displacement ($\mu m^2$)")
    sns.despine()
    plt.savefig(os.path.join(graphs_folder,experiment_name) + '_phases_squared_displacement_non_sharedxy' +'.svg', bbox_inches='tight')
    plt.savefig(os.path.join(graphs_folder,experiment_name) + '_phases_squared_displacement_non_sharedxy' +'.png', bbox_inches='tight')
    
    
    
### Plots without a title, a non sharedxy, no legend
with sns.axes_style('ticks'):
    plt.figure()
    g = sns.relplot(x='Time_minutes', y='Squared_displacement', 
#                    hue='Track n°', palette='colorblind', 
                    hue='Track_type', palette={'tip':'k', 'bead':'g'},
                    units='Track n°', estimator=None, 
                    linewidth=2.25,
                    legend=None,
                    style='Track_type', col='Development phase', 
                    kind='line', 
#                    col_wrap=3, 
                   facet_kws=dict(sharey=False, sharex=False),
#                   facet_kws=dict(sharey=True, sharex=True),
                data = paper_df)
    g.fig.subplots_adjust(top=0.9)
#    plt.suptitle('Representative squared displacement')
    g.set_titles("")
    g.set_axis_labels("Time (minutes)", "Squared displacement ($\mu m^2$)")
    for ax in plt.gcf().axes:
        l = ax.get_xlabel()
        ax.set_xlabel(l, fontsize=15)
        l = ax.get_ylabel()
        ax.set_ylabel(l, fontsize=15)
        ax.tick_params(axis='both', labelsize=15) 
    sns.despine()
    plt.savefig(os.path.join(graphs_folder,experiment_name) + '_phases_squared_displacement_non_sharedxy_notitle_nolegend' +'.svg', bbox_inches='tight')
    plt.savefig(os.path.join(graphs_folder,experiment_name) + '_phases_squared_displacement_non_sharedxy_notitle_nolegend' +'.png', bbox_inches='tight')
