# Supplementary material for: Spatiotemporal dynamics of self-organized branching in pancreas-derived organoids
Source: Nat Commun. 2022 Sep 5;13:5219. doi: 10.1038/s41467-022-32806-y (PMC9445099; doi:10.1038/s41467-022-32806-y)
Supplement: Supplementary file 20 — Source Data [file 41467_2022_32806_MOESM20_ESM.zip › Source Data/Fig_2b_Bead_branch_tracking/README.txt]

---
title: README.txt
author: S.R.
date: 16/03/2022
---

# Note 

The bead_branch_tracking_analysis_resubmission.ipynb is a Jupyter Notebook that processes bead tracks, to produce graphs such as those shown in Fig. 2b.

The last cell of the notebook will produce under the name "bead_branch_tracking_labelled_df.csv" in a folder named "exported_csv" the dataset corresponding to the figures shown in Fig. 2b.
