# Supplementary material for: Spatiotemporal dynamics of self-organized branching in pancreas-derived organoids
Source: Nat Commun. 2022 Sep 5;13:5219. doi: 10.1038/s41467-022-32806-y (PMC9445099; doi:10.1038/s41467-022-32806-y)
Supplement: Supplementary file 20 — Source Data [file 41467_2022_32806_MOESM20_ESM.zip › Source Data/Fig_2d_DAPI_nuclei_counting.csv]

	Day	Cell_number	Measurement_type
0	1.0	1.0	Manual
1	3.0	31.0	Manual
2	3.0	23.0	Manual
3	5.0	620.0	Manual
4	5.0	995.0	Manual
5	5.0	562.0	Manual
6	7.0	1595.0	Manual
7	7.0	2334.0	Manual
8	9.0	4426.0	Manual
0	5.0	1106.1880505681038	Semi-automatic
1	5.0	1628.152026005089	Semi-automatic
2	5.0	822.5856829807162	Semi-automatic
3	7.0	2239.3276939094067	Semi-automatic
4	7.0	3369.6195625439286	Semi-automatic
5	7.0	2671.4205243065953	Semi-automatic
6	7.0	4233.551747150719	Semi-automatic
7	7.0	2821.6843442842364	Semi-automatic
8	7.0	3338.033879801631	Semi-automatic
9	9.0	3233.0421769097447	Semi-automatic
10	9.0	5023.336158491671	Semi-automatic
11	9.0	4738.409937262535	Semi-automatic
12	11.0	2897.012501865625	Semi-automatic
13	11.0	4535.136766679585	Semi-automatic
14	11.0	3421.373220108449	Semi-automatic
15	11.0	6037.690409719944	Semi-automatic
16	11.0	3273.616513043642	Semi-automatic
17	13.0	4111.455853775144	Semi-automatic
18	13.0	2719.6015828996897	Semi-automatic
19	13.0	2592.0492309480906	Semi-automatic
20	3.0	62.27018830180168	Semi-automatic
21	3.0	76.24913195520641	Semi-automatic
22	3.0	97.48734610527754	Semi-automatic
23	3.0	143.8076782152057	Semi-automatic
24	3.0	48.703603282570846	Semi-automatic
25	3.0	116.74783249944448	Semi-automatic
26	3.0	84.6884861215949	Semi-automatic
27	5.0	376.4787387922406	Semi-automatic
28	5.0	195.4817855581641	Semi-automatic
29	5.0	697.0705700367688	Semi-automatic
30	5.0	463.8853199407458	Semi-automatic
31	5.0	996.7455314397812	Semi-automatic
32	5.0	566.7087230235338	Semi-automatic
33	5.0	458.1224130988121	Semi-automatic
34	5.0	375.5499558895826	Semi-automatic
35	7.0	3095.239872187376	Semi-automatic
36	7.0	2259.126570336521	Semi-automatic
37	7.0	3069.7805613279347	Semi-automatic
38	7.0	727.1725107207893	Semi-automatic
39	9.0	2482.074943967164	Semi-automatic
40	9.0	1661.2679854258895	Semi-automatic
41	9.0	3338.6129873841996	Semi-automatic
42	9.0	3205.905920237303	Semi-automatic
43	9.0	7182.460220895708	Semi-automatic
44	9.0	4267.844994582236	Semi-automatic
45	11.0	4841.067505508661	Semi-automatic
46	11.0	1671.8331030979753	Semi-automatic
47	11.0	5966.593105584384	Semi-automatic
48	11.0	3042.7146483287206	Semi-automatic
49	11.0	5464.961703263223	Semi-automatic
50	11.0	5817.615858852862	Semi-automatic
51	13.0	3944.8642406910662	Semi-automatic
52	13.0	8018.706102371216	Semi-automatic
53	13.0	4594.2121020406485	Semi-automatic
54	13.0	4898.915827356279	Semi-automatic
55	1.0	1.0	Semi-automatic
