# Supplementary material for: Spatiotemporal dynamics of self-organized branching in pancreas-derived organoids
Source: Nat Commun. 2022 Sep 5;13:5219. doi: 10.1038/s41467-022-32806-y (PMC9445099; doi:10.1038/s41467-022-32806-y)
Supplement: Supplementary file 20 — Source Data [file 41467_2022_32806_MOESM20_ESM.zip › Source Data/Fig_2e_Fig_S5e_exported_ki67_and_dapi_210210.csv]

	File_label	Cell_number	Day label	Image ID	Channel	Measurement type
14	9591 new DAY 11 DAPI 10.09.2020 10x_01(1)	3000.7207415290172	11	DAY 11_10x_01(1)	DAPI	Semi-automatic
14	9591 new DAY 11 Ki67 10.09.2020 10x_01(1)	1456.714963465929	11	DAY 11_10x_01(1)	Ki67	Semi-automatic
15	9591 new DAY 11 DAPI 10.09.2020 10x_02(1)	3597.89246686548	11	DAY 11_10x_02(1)	DAPI	Semi-automatic
15	9591 new DAY 11 Ki67 10.09.2020 10x_02(1)	1611.7733370661733	11	DAY 11_10x_02(1)	Ki67	Semi-automatic
16	9591 new DAY 11 DAPI 10.09.2020 10x_03(1)	3174.327749107033	11	DAY 11_10x_03(1)	DAPI	Semi-automatic
16	9591 new DAY 11 Ki67 10.09.2020 10x_03(1)	1118.2271091639996	11	DAY 11_10x_03(1)	Ki67	Semi-automatic
17	9591 new DAY 11 DAPI 10.09.2020 10x_04(1)	2501.1324444748457	11	DAY 11_10x_04(1)	DAPI	Semi-automatic
17	9591 new DAY 11 Ki67 10.09.2020 10x_04(1)	2054.8311148881908	11	DAY 11_10x_04(1)	Ki67	Semi-automatic
18	9591 new DAY 13 DAPI 10.09.2020 10x_01(1)	2992.527249041945	13	DAY 13_10x_01(1)	DAPI	Semi-automatic
18	9591 new DAY 13 Ki67 10.09.2020 10x_01(1)	439.9734775722027	13	DAY 13_10x_01(1)	Ki67	Semi-automatic
19	9591 new DAY 13 DAPI 10.09.2020 10x_02(1)	4697.360817410052	13	DAY 13_10x_02(1)	DAPI	Semi-automatic
19	9591 new DAY 13 Ki67 10.09.2020 10x_02(1)	1366.357081323862	13	DAY 13_10x_02(1)	Ki67	Semi-automatic
20	9591 new DAY 13 DAPI 10.09.2020 10x_03(1)	3804.0651908963923	13	DAY 13_10x_03(1)	DAPI	Semi-automatic
7	9591 new DAY 13 Ki67 10.09.2020 10x_03(1)	129.0	13	DAY 13_10x_03(1)	Ki67	Manual
21	9591 new DAY 13 DAPI 10.09.2020 10x_04(1)	1839.865437075496	13	DAY 13_10x_04(1)	DAPI	Semi-automatic
8	9591 new DAY 13 Ki67 10.09.2020 10x_04(1)	215.0	13	DAY 13_10x_04(1)	Ki67	Manual
22	9591 new DAY 13 DAPI 10.09.2020 10x_05(1)	1759.9073047451675	13	DAY 13_10x_05(1)	DAPI	Semi-automatic
9	9591 new DAY 13 Ki67 10.09.2020 10x_05(1)	144.0	13	DAY 13_10x_05(1)	Ki67	Manual
23	9591 new DAY 13 DAPI 10.09.2020 10x_06(1)	2046.4960042648017	13	DAY 13_10x_06(1)	DAPI	Semi-automatic
10	9591 new DAY 13 Ki67 10.09.2020 10x_06(1)	143.0	13	DAY 13_10x_06(1)	Ki67	Manual
0	9591 new DAY 3 DAPI 10.09.2020 10x_01(1)	26.0	3	DAY 3_10x_01(1)	DAPI	Manual
0	9591 new DAY 3 Ki67 10.09.2020 10x_01(1)	27.0	3	DAY 3_10x_01(1)	Ki67	Manual
1	9591 new DAY 3 DAPI 10.09.2020 10x_02(1)	11.0	3	DAY 3_10x_02(1)	DAPI	Manual
1	9591 new DAY 3 Ki67 10.09.2020 10x_02(1)	12.0	3	DAY 3_10x_02(1)	Ki67	Manual
2	9591 new DAY 3 DAPI 10.09.2020 10x_03(1)	31.0	3	DAY 3_10x_03(1)	DAPI	Manual
2	9591 new DAY 3 Ki67 10.09.2020 10x_03(1)	30.0	3	DAY 3_10x_03(1)	Ki67	Manual
3	9591 new DAY 3 DAPI 10.09.2020 10x_06(1)	34.0	3	DAY 3_10x_06(1)	DAPI	Manual
3	9591 new DAY 3 Ki67 10.09.2020 10x_06(1)	35.0	3	DAY 3_10x_06(1)	Ki67	Manual
4	9591 new DAY 5 DAPI 10.09.2020 10x_01(1)	445.0	5	DAY 5_10x_01(1)	DAPI	Manual
4	9591 new DAY 5 Ki67 10.09.2020 10x_01(1)	388.0	5	DAY 5_10x_01(1)	Ki67	Manual
5	9591 new DAY 5 DAPI 10.09.2020 10x_02(1)	616.0	5	DAY 5_10x_02(1)	DAPI	Manual
5	9591 new DAY 5 Ki67 10.09.2020 10x_02(1)	495.0	5	DAY 5_10x_02(1)	Ki67	Manual
6	9591 new DAY 5 DAPI 10.09.2020 10x_03(1)	464.0	5	DAY 5_10x_03(1)	DAPI	Manual
6	9591 new DAY 5 Ki67 10.09.2020 10x_03(1)	317.0	5	DAY 5_10x_03(1)	Ki67	Manual
7	9591 new DAY 7 DAPI 10.09.2020 10x_01(1)	793.8271315656602	7	DAY 7_10x_01(1)	DAPI	Semi-automatic
7	9591 new DAY 7 Ki67 10.09.2020 10x_01(1)	856.7990367412567	7	DAY 7_10x_01(1)	Ki67	Semi-automatic
8	9591 new DAY 7 DAPI 10.09.2020 10x_02(1)	2336.171179205179	7	DAY 7_10x_02(1)	DAPI	Semi-automatic
8	9591 new DAY 7 Ki67 10.09.2020 10x_02(1)	1411.0589061230419	7	DAY 7_10x_02(1)	Ki67	Semi-automatic
9	9591 new DAY 7 DAPI 10.09.2020 10x_03(1)	2227.790351599455	7	DAY 7_10x_03(1)	DAPI	Semi-automatic
9	9591 new DAY 7 Ki67 10.09.2020 10x_03(1)	1655.6451717615128	7	DAY 7_10x_03(1)	Ki67	Semi-automatic
10	9591 new DAY 9 DAPI 10.09.2020 10x_01(1)	2635.935298651457	9	DAY 9_10x_01(1)	DAPI	Semi-automatic
10	9591 new DAY 9 Ki67 10.09.2020 10x_01(1)	1651.5313205718994	9	DAY 9_10x_01(1)	Ki67	Semi-automatic
11	9591 new DAY 9 DAPI 10.09.2020 10x_02(1)	2926.0125252939756	9	DAY 9_10x_02(1)	DAPI	Semi-automatic
11	9591 new DAY 9 Ki67 10.09.2020 10x_02(1)	1885.4050303101542	9	DAY 9_10x_02(1)	Ki67	Semi-automatic
12	9591 new DAY 9 DAPI 10.09.2020 10x_03(1)	3076.250473506749	9	DAY 9_10x_03(1)	DAPI	Semi-automatic
12	9591 new DAY 9 Ki67 10.09.2020 10x_03(1)	2975.380768656731	9	DAY 9_10x_03(1)	Ki67	Semi-automatic
13	9591 new DAY 9 DAPI 10.09.2020 10x_04(1)	4488.158844333142	9	DAY 9_10x_04(1)	DAPI	Semi-automatic
13	9591 new DAY 9 Ki67 10.09.2020 10x_04(1)	2440.7432367801666	9	DAY 9_10x_04(1)	Ki67	Semi-automatic
