# Supplementary material for: Spatiotemporal dynamics of self-organized branching in pancreas-derived organoids
Source: Nat Commun. 2022 Sep 5;13:5219. doi: 10.1038/s41467-022-32806-y (PMC9445099; doi:10.1038/s41467-022-32806-y)
Supplement: Supplementary file 20 — Source Data [file 41467_2022_32806_MOESM20_ESM.zip › Source Data/Fig_4b_summary_width_binned_210420.xlsx]

## Sheet: Sheet1
width (binned microns)	width_binned	growth rate	n	STD	growth rate in days^-1	SEM in days^-1	MODEL	Measurement type
10	11.25	0.00153511	28	0.00229961	2.21056	0.625804	2.22017	WT
12.5	13.75	0.00117838	34	0.0015116	1.69687	0.373301	1.83067	WT
15	16.25	0.00114942	8	0.00141201	1.65516	0.718878	1.44116	WT
17.5	18.75	0.000614658	10	0.00127227	0.885107	0.579352	1.05166	WT
20	22.5	0.000303068	5	0.00084198	0.436418	0.542225	0.467405	WT
