# Supplementary material for: Spatiotemporal dynamics of self-organized branching in pancreas-derived organoids
Source: Nat Commun. 2022 Sep 5;13:5219. doi: 10.1038/s41467-022-32806-y (PMC9445099; doi:10.1038/s41467-022-32806-y)
Supplement: Supplementary file 20 — Source Data [file 41467_2022_32806_MOESM20_ESM.zip › Source Data/Fig_4d_cell_number_exp_and_model.xlsx]

## Sheet: Sheet1
Sample name	Cell number	Day	Type	Last updated
9591 DAY 5 06.03.2020 10x_01(1)	1106.19	5	Experiment	201110
9591 DAY 5 06.03.2020 10x_02(1)	1628.15	5	Experiment	201110
9591 DAY 5 06.03.2020 10x_03(1)	822.586	5	Experiment	201110
9591 DAY 7 06.03.2020 10x_01(1)	2239.33	7	Experiment	201110
9591 DAY 7 06.03.2020 10x_02(1)	3369.62	7	Experiment	201110
9591 DAY 7 06.03.2020 10x_03(1)	2671.42	7	Experiment	201110
9591 DAY 7 06.03.2020 10x_04(1)	4233.55	7	Experiment	201110
9591 DAY 7 06.03.2020 10x_05(1)	2821.68	7	Experiment	201110
9591 DAY 7 06.03.2020 10x_06(1)	3338.03	7	Experiment	201110
9591 DAY 9 06.03.2020 10x_01(1)	3233.04	9	Experiment	201110
9591 DAY 9 06.03.2020 10x_02(1)	5023.34	9	Experiment	201110
9591 DAY 9 06.03.2020 10x_03(1)	4738.41	9	Experiment	201110
9591 DAY 11 06.03.2020 10x_01(1)	2897.01	11	Experiment	201110
9591 DAY 11 06.03.2020 10x_02(1)	4535.14	11	Experiment	201110
9591 DAY 11 06.03.2020 10x_03(1)	3421.37	11	Experiment	201110
9591 DAY 11 06.03.2020 10x_04(1)	6037.69	11	Experiment	201110
9591 DAY 11 06.03.2020 10x_05(1)	3273.62	11	Experiment	201110
9591 DAY 13 06.03.2020 10x_01(1)	4111.46	13	Experiment	201110
9591 DAY 13 06.03.2020 10x_02(1)	2719.6	13	Experiment	201110
9591 DAY 13 06.03.2020 10x_03(1)	2592.05	13	Experiment	201110
9591 new DAY 3 09.0.2020 10x_03(1)	62.2702	3	Experiment	201110
9591 new DAY 3 09.0.2020 10x_05(1)	76.2491	3	Experiment	201110
9591 new DAY 3 09.0.2020 10x_06(1)	97.4873	3	Experiment	201110
9591 new DAY 3 09.0.2020 10x_07(1)	143.808	3	Experiment	201110
9591 new DAY 3 09.0.2020 10x_08(1)	48.7036	3	Experiment	201110
9591 new DAY 3 09.0.2020 10x_09(1)	116.748	3	Experiment	201110
9591 new DAY 3 09.0.2020 10x_10(1)	84.6885	3	Experiment	201110
9591 new DAY 5 09.0.2020 10x_2(1)	376.479	5	Experiment	201110
9591 new DAY 5 09.0.2020 10x_3(1)	195.482	5	Experiment	201110
9591 new DAY 5 09.0.2020 10x_4(1)	697.071	5	Experiment	201110
9591 new DAY 5 09.0.2020 10x_5(1)	463.885	5	Experiment	201110
9591 new DAY 5 09.0.2020 10x_6(1)	996.746	5	Experiment	201110
9591 new DAY 5 09.0.2020 10x_7(1)	566.709	5	Experiment	201110
9591 new DAY 5 09.0.2020 10x_8(1)	458.122	5	Experiment	201110
9591 new DAY 5 09.0.2020 10x_1(1)	375.55	5	Experiment	201110
9591 new DAY 7 09.0.2020 10x_1(1)	3095.24	7	Experiment	201110
9591 new DAY 7 09.0.2020 10x_2(1)	2259.13	7	Experiment	201110
9591 new DAY 7 09.0.2020 10x_3(1)	3069.78	7	Experiment	201110
9591 new DAY 7 09.0.2020 10x_4(1)	727.173	7	Experiment	201110
9591 new DAY 9 09.0.2020 10x_1(2)	2482.07	9	Experiment	201110
9591 new DAY 9 09.0.2020 10x_2(1)(1)	1661.27	9	Experiment	201110
9591 new DAY 9 09.0.2020 10x_3(1)	3338.61	9	Experiment	201110
9591 new DAY 9 09.0.2020 10x_4(1)	3205.91	9	Experiment	201110
9591 new DAY 9 09.0.2020 10x_5(1)	7182.46	9	Experiment	201110
9591 new DAY 9 09.0.2020 10x_6(1)	4267.84	9	Experiment	201110
9591 new DAY 11 09.0.2020 10x_1(1)	4841.07	11	Experiment	201110
9591 new DAY 11 09.0.2020 10x_2(1)	1671.83	11	Experiment	201110
9591 new DAY 11 09.0.2020 10x_3(1)	5966.59	11	Experiment	201110
9591 new DAY 11 09.0.2020 10x_4(1)	3042.71	11	Experiment	201110
9591 new DAY 11 09.0.2020 10x_5(1)	5464.96	11	Experiment	201110
9591 new DAY 11 09.0.2020 10x_6(1)	5817.62	11	Experiment	201110
9591 new DAY 13 09.0.2020 10x_1(1)	3944.86	13	Experiment	201110
9591 new DAY 13 09.0.2020 10x_2(1)	8018.71	13	Experiment	201110
9591 new DAY 13 09.0.2020 10x_4(1)	4594.21	13	Experiment	201110
9591 new DAY 13 09.0.2020 10x_5(1)	4898.92	13	Experiment	201110
Average cell number predicted	1.33057	1.5	Model	220227
Average cell number predicted	5.8569	2	Model	220227
Average cell number predicted	20.5384	2.5	Model	220227
Average cell number predicted	55.7121	3	Model	220227
Average cell number predicted	118.124	3.5	Model	220227
Average cell number predicted	209.54	4	Model	220227
Average cell number predicted	334.163	4.5	Model	220227
Average cell number predicted	502.99	5	Model	220227
Average cell number predicted	734.275	5.5	Model	220227
Average cell number predicted	1050.32	6	Model	220227
Average cell number predicted	1479.26	6.5	Model	220227
Average cell number predicted	2063.21	7	Model	220227
Average cell number predicted	2863.71	7.5	Model	220227
Average cell number predicted	3963.98	8	Model	220227
Average cell number predicted	5474.3	8.5	Model	220227
Average cell number predicted	7548.84	9	Model	220227
