# Supplementary material for: Spatiotemporal dynamics of self-organized branching in pancreas-derived organoids
Source: Nat Commun. 2022 Sep 5;13:5219. doi: 10.1038/s41467-022-32806-y (PMC9445099; doi:10.1038/s41467-022-32806-y)
Supplement: Supplementary file 20 — Source Data [file 41467_2022_32806_MOESM20_ESM.zip › Source Data/Fig_4e_branch_thickness_spatialized_exp_and_model.xlsx]

## Sheet: Sheet1
Time (days)	Average width	STD	N	SEM	Location type	Type
2	4.505	1.52195	3	0.878697	Tips	Experiment
3	8.81363	3.83923	11	1.15757	Tips	Experiment
4	10.7587	3.88915	5	1.73928	Tips	Experiment
5	12.1874	7.38522	9	2.46174	Tips	Experiment
6	10.4202	5.66849	16	1.41712	Tips	Experiment
7	14.2691	3.77258	11	1.13748	Tips	Experiment
8	15.3739	7.19834	9	2.39945	Tips	Experiment
9	18.1168	6.98772	10	2.20971	Tips	Experiment
1.5	4.87444				Tips	Model
2	5.65746				Tips	Model
2.5	7.0076				Tips	Model
3	8.76215				Tips	Model
3.5	10.0902				Tips	Model
4	10.3826				Tips	Model
4.5	10.8676				Tips	Model
5	11.2705				Tips	Model
5.5	11.2913				Tips	Model
6	11.3341				Tips	Model
6.5	11.4556				Tips	Model
7	11.3229				Tips	Model
7.5	11.1793				Tips	Model
8	11.357				Tips	Model
8.5	11.2555				Tips	Model
9	11.1875				Tips	Model
2					After branching point	Experiment
3	16.015	9.29157	3	5.36449	After branching point	Experiment
4	15.5152	8.48214	3	4.89717	After branching point	Experiment
5	19.3892	5.38183	7	2.03414	After branching point	Experiment
6	20.3043	8.63474	15	2.22948	After branching point	Experiment
7	21.1268	8.96765	10	2.83582	After branching point	Experiment
8	19.3557	6.19158	9	2.06386	After branching point	Experiment
9	26.3393	12.3948	6	5.06015	After branching point	Experiment
1.5	4.87444				After branching point	Model
2	7.3118				After branching point	Model
2.5	10.742				After branching point	Model
3	14.0957				After branching point	Model
3.5	16.5805				After branching point	Model
4	18.0418				After branching point	Model
4.5	19.0267				After branching point	Model
5	19.4436				After branching point	Model
5.5	19.4899				After branching point	Model
6	19.7162				After branching point	Model
6.5	19.8282				After branching point	Model
7	19.8427				After branching point	Model
7.5	19.8497				After branching point	Model
8	19.7893				After branching point	Model
8.5	19.7728				After branching point	Model
9	19.773				After branching point	Model
