# Supplementary material for: Spatiotemporal dynamics of self-organized branching in pancreas-derived organoids
Source: Nat Commun. 2022 Sep 5;13:5219. doi: 10.1038/s41467-022-32806-y (PMC9445099; doi:10.1038/s41467-022-32806-y)
Supplement: Supplementary file 20 — Source Data [file 41467_2022_32806_MOESM20_ESM.zip › Source Data/Fig_4f_Fig_4g_average_branch_number_exp_and_model.xlsx]

## Sheet: Sheet1
Time (days)	Average branch number	SD branch number	Type	Last updated
2	1	0	Experiment	220227
3	5	3.42261	Experiment	220227
4	10.6667	6.65833	Experiment	220227
5	56	37.8946	Experiment	220227
6	50.6	46.8113	Experiment	220227
7	210.6	134.368	Experiment	220227
8	249	234.324	Experiment	220227
9	254	153.227	Experiment	220227
1.5	1.13054	0.493997	Model	220227
2	1.97436	1.42302	Model	220227
2.5	3.00932	2.26865	Model	220227
3	4.38928	3.57536	Model	220227
3.5	6.35198	5.36757	Model	220227
4	9.12587	7.46042	Model	220227
4.5	12.6037	10.4152	Model	220227
5	17.5688	14.6923	Model	220227
5.5	24.7669	20.3906	Model	220227
6	34.3753	28.6723	Model	220227
6.5	47.2844	39.5997	Model	220227
7	65.5455	55.0512	Model	220227
7.5	90.3753	76.1938	Model	220227
8	124.622	104.883	Model	220227
8.5	171.401	143.977	Model	220227
9	235.821	198.587	Model	220227
