# Supplementary material for: Spatiotemporal dynamics of self-organized branching in pancreas-derived organoids
Source: Nat Commun. 2022 Sep 5;13:5219. doi: 10.1038/s41467-022-32806-y (PMC9445099; doi:10.1038/s41467-022-32806-y)
Supplement: Supplementary file 20 — Source Data [file 41467_2022_32806_MOESM20_ESM.zip › Source Data/Fig_5a_differentiation_plot/Fig_5a_differentiation_plot.ipynb]

# %% [code]
#%matplotlib inline
%matplotlib
import matplotlib.pyplot as plt
from matplotlib import cm
from mpl_toolkits.mplot3d import axes3d
import os, sys
import numpy as np


##### TO CREATE A SERIES OF PICTURES

def make_views(ax,angles,elevation=None, width=4, height = 3,
                prefix='tmprot_',**kwargs):
    """
    Makes jpeg pictures of the given 3d ax, with different angles.
    Args:
        ax (3D axis): te ax
        angles (list): the list of angles (in degree) under which to
                       take the picture.
        width,height (float): size, in inches, of the output images.
        prefix (str): prefix for the files created. 
    
    Returns: the list of files created (for later removal)
    """
    
    files = []
    ax.figure.set_size_inches(width,height)
    
    for i,angle in enumerate(angles):
    
        ax.view_init(elev = elevation, azim=angle)
        fname = '%s%03d.jpeg'%(prefix,i)
        ax.figure.savefig(fname)
        files.append(fname)
    
    return files


##### TO TRANSFORM THE SERIES OF PICTURE INTO AN ANIMATION

def make_movie(files,output, fps=10,bitrate=1800,**kwargs):
    """
    Uses mencoder, produces a .mp4/.ogv/... movie from a list of
    picture files.
    """
    
    output_name, output_ext = os.path.splitext(output)
    command = { '.mp4' : 'mencoder "mf://%s" -mf fps=%d -o %s.mp4 -ovc lavc\
                         -lavcopts vcodec=msmpeg4v2:vbitrate=%d'
                         %(",".join(files),fps,output_name,bitrate)}
                         
    command['.ogv'] = command['.mp4'] + '; ffmpeg -i %s.mp4 -r %d %s'%(output_name,fps,output)
    
    print(command[output_ext])
    output_ext = os.path.splitext(output)[1]
    os.system(command[output_ext])


def make_gif(files,output,delay=100, repeat=True,**kwargs):
    """
    Uses imageMagick to produce an animated .gif from a list of
    picture files.
    """
    
    loop = -1 if repeat else 0
    os.system('convert -delay %d -loop %d %s %s'
              %(delay,loop," ".join(files),output))


def make_strip(files,output,**kwargs):
    """
    Uses imageMagick to produce a .jpeg strip from a list of
    picture files.
    """
    
    os.system('montage -tile 1x -geometry +0+0 %s %s'%(" ".join(files),output))
    
    
    
##### MAIN FUNCTION

def rotanimate(ax, angles, output, **kwargs):
    """
    Produces an animation (.mp4,.ogv,.gif,.jpeg,.png) from a 3D plot on
    a 3D ax
    
    Args:
        ax (3D axis): the ax containing the plot of interest
        angles (list): the list of angles (in degree) under which to
                       show the plot.
        output : name of the output file. The extension determines the
                 kind of animation used.
        **kwargs:
            - width : in inches
            - heigth: in inches
            - framerate : frames per second
            - delay : delay between frames in milliseconds
            - repeat : True or False (.gif only)
    """ 
        
    output_ext = os.path.splitext(output)[1]

    files = make_views(ax,angles, **kwargs)
    
    D = { '.mp4' : make_movie,
          '.ogv' : make_movie,
          '.gif': make_gif ,
          '.jpeg': make_strip,
          '.png':make_strip}
          
    D[output_ext](files,output,**kwargs)
    
    for f in files:
        os.remove(f)
    

def savefigure(figure_path, figure_name):
    """
    Save the figure in png and svg formats
    
    Parameters:
    ------
    figure_path : str, path to the desired save folder
    figure_name : str, name of the figure
    """
    plt.savefig(figure_path + figure_name + '.svg', bbox_inches='tight')
    plt.savefig(figure_path + figure_name + '.png', bbox_inches='tight')   
 

# %% [code]
from mpl_toolkits import mplot3d
import numpy as np
import matplotlib.pyplot as plt
import seaborn as sns
import pandas as pd

#sns.set(style = "darkgrid")
xdata = [2.2, -2.1, -0.8]
ydata = [0.2, 0.8, 1]
zdata = [1917, 1124, 35]

fig = plt.figure()
ax = plt.axes(projection='3d')
ax.scatter3D(xdata, ydata, zdata)

plt.show()
#ax.set_xlabel("Epithelial differentiation")
#ax.set_ylabel("Proliferation rate")
#ax.set_zlabel('Maturity')
#for ii in range(0,360,1):
#    ax.view_init(elev=10., azim=ii)
#    plt.savefig("movie"+"{}".format(ii)+".jpg")

# %% [code]
"""
Load the "Maturity" i.e. the csv with the major axis of the collagen data to get the average value"
Load the "Proliferative_fration" i.e. the csv with the Ki67/Data ratio
"""

#### Major axis data
major_axis_folder = "C:\\Users\\Samuel\\Dropbox (E22E27)\\Pancreatic_organoids\\Pancreatic_organoids_Samuel\\Measurements\\Organoid_major_axis"
major_axis_csv_name = "collagen_matrigel_major_axis.csv"

major_axis_df = pd.read_csv(os.path.join(major_axis_folder, major_axis_csv_name))
print(major_axis_df.head())


#### Ratio Ki67 to DAPI data (with incorrect automatic values replaced with manual ones)
ratio_ki67_to_dapi_folder = "C:\\Users\\Samuel\\Dropbox (E22E27)\\Pancreatic_organoids\\Pancreatic_organoids_Samuel\\Measurements\\Relative_fraction_Ki67\\Exported_csv"
ratio_ki67_to_dapi_csv_name = "exported_ratio_ki67_to_dapi_210210.csv"
ratio_ki67_to_dapi_replaced_df = pd.read_csv(os.path.join(ratio_ki67_to_dapi_folder, ratio_ki67_to_dapi_csv_name))
print(ratio_ki67_to_dapi_replaced_df)

# %% [code]


day_13_mean_major_axis_collagen = np.mean(major_axis_df['Major axis'].loc[(major_axis_df['Day_label'] == 13.0) & (major_axis_df['Matrix_label']== 'Collagen')])
day_13_mean_ki67_to_dapi_ratio = np.mean(ratio_ki67_to_dapi_replaced_df['Ratio Ki67 to DAPI'].loc[ratio_ki67_to_dapi_replaced_df['Day label'] == 13.0])

day_7_mean_major_axis_collagen = np.mean(major_axis_df['Major axis'].loc[(major_axis_df['Day_label'] == 7.0) & (major_axis_df['Matrix_label']== 'Collagen')])
day_7_mean_ki67_to_dapi_ratio = np.mean(ratio_ki67_to_dapi_replaced_df['Ratio Ki67 to DAPI'].loc[ratio_ki67_to_dapi_replaced_df['Day label'] == 7.0])

# With Aris manual values
#A_point = {'Epithelial_differentiation':2.2, 'Proliferative_fraction':0.2, 'Maturity':1917, 'Label':"Day 13"}
#B_point = {'Epithelial_differentiation':-2.1, 'Proliferative_fraction':0.8, 'Maturity':1124, 'Label':"Day 7"}
#C_point = {'Epithelial_differentiation':-0.8, 'Proliferative_fraction':1.0, 'Maturity':35, 'Label':"2D"}

### With automatically computed values
A_point = {'Epithelial_differentiation':2.2, 'Proliferative_fraction':day_13_mean_ki67_to_dapi_ratio, 'Maturity':day_13_mean_major_axis_collagen, 'Label':"Day 13"}
B_point = {'Epithelial_differentiation':-2.1, 'Proliferative_fraction':day_7_mean_ki67_to_dapi_ratio, 'Maturity':day_7_mean_major_axis_collagen, 'Label':"Day 7"}
C_point = {'Epithelial_differentiation':-0.8, 'Proliferative_fraction':1.0, 'Maturity':35, 'Label':"2D"}

df = pd.DataFrame(data=[A_point, B_point, C_point])
df.head()

plt.figure()
ax = plt.axes(projection='3d')
ax.plot3D(df['Epithelial_differentiation'], df['Proliferative_fraction'], df['Maturity'],c='black', alpha=0.5)
ax.axis("off")
#ax.scatter3D(df['Epithelial_differentiation'], df['Proliferative_fraction'], df['Maturity'], label=df['Label'])
ax.scatter3D(A_point['Epithelial_differentiation'], A_point['Proliferative_fraction'], A_point['Maturity'], c='tab:blue', 
             s=100, 
             label='Collagen organoid Day 13')
ax.scatter3D(B_point['Epithelial_differentiation'], B_point['Proliferative_fraction'], B_point['Maturity'], c='tab:cyan',
             s=100,
             label='Collagen organoid Day 7')
ax.scatter3D(C_point['Epithelial_differentiation'], C_point['Proliferative_fraction'], C_point['Maturity'], c='orange', 
             s=100,
             label='2D cells')
ax.set_xlabel("Epithelial differentiation")
ax.set_ylabel("Proliferative fraction")
ax.set_zlabel('Maturity')
#ax.set_axis_off()
plt.legend()
plt.show()

# %% [code]
### 2D version, with a colorbar

graphs_folder = "C:\\Users\\Samuel\\Dropbox (E22E27)\\Pancreatic_organoids\\Pancreatic_organoids_Samuel\\Measurements\\3D_plot_Differentiation\\Graphs\\"
fig,ax = plt.subplots()

# Create a color map
norm = plt.Normalize(df['Proliferative_fraction'].min(), df['Proliferative_fraction'].max())
sm = plt.cm.ScalarMappable(cmap="viridis", norm=norm)
sm.set_array([])

g = sns.scatterplot(x='Epithelial_differentiation', y='Maturity', hue='Proliferative_fraction',
                    palette='viridis',
                    s=200, style='Label', data=df)
#sns.lineplot(x='Epithelial_differentiation', y='Maturity', color='k',data=df)
plt.plot(df['Epithelial_differentiation'], df['Maturity'], c='black', alpha=0.5)
# Remove the legend and add a color bar
g.get_legend().remove()
#g.figure.colorbar(sm)
cbar = fig.colorbar(sm)
cbar.set_label("Proliferative fraction")
g.set_xlabel("Epithelial differentiation")
#g.set_ylabel("Major axis length ($\mu m$)")
g.set_ylabel("Organoid size ($\mu m$)")
for ax in plt.gcf().axes:
    l = ax.get_xlabel()
    ax.set_xlabel(l, fontsize=15)
    l = ax.get_ylabel()
    ax.set_ylabel(l, fontsize=15)
    ax.tick_params(axis='both', labelsize=12.5) 
cbar.ax.invert_yaxis() 
sns.despine()
#plt.show()
savefigure(graphs_folder, 'differentiation_plot_2D_ver')

# %% [code]
