# Supplementary material for: Spatiotemporal dynamics of self-organized branching in pancreas-derived organoids
Source: Nat Commun. 2022 Sep 5;13:5219. doi: 10.1038/s41467-022-32806-y (PMC9445099; doi:10.1038/s41467-022-32806-y)
Supplement: Supplementary file 20 — Source Data [file 41467_2022_32806_MOESM20_ESM.zip › Source Data/Fig_5a_differentiation_plot/README.txt]

---
title: README Fig 5a
author: S.R.
date: 17/03/2022
---


# Note

Fig_5a_differentiation_plot.ipynb is a Jupyter notebook that is used to produce the graph visible in Fig. 5a, right-most panel.
It uses the following datasets in the repository :

- Fig_1c_Fig_S5a_collagen_matrigel_major_axis.csv : to plot the "Maturity" parameter
- Fig_2e_exported_ki67_and_dapi_210210.csv : to plot the "Proliferative_fraction" parameter


The "Epithelial_differentiation" parameters are extracted manually for the RNA seq data.
