# Supplementary material for: Spatiotemporal dynamics of self-organized branching in pancreas-derived organoids
Source: Nat Commun. 2022 Sep 5;13:5219. doi: 10.1038/s41467-022-32806-y (PMC9445099; doi:10.1038/s41467-022-32806-y)
Supplement: Supplementary file 20 — Source Data [file 41467_2022_32806_MOESM20_ESM.zip › Source Data/Fig_5g_Fig_S5g_analysis_one_tab_210420_resubmission.xlsx]

## Sheet: Sheet1
Length	Length_norm	Speed	Width	Width norm	Time	time (norm)	growth	growth_time		Width_binned	Bin size	Measurement type
90.124	1	0.0380458	4.2965	1	3360	0	0.19872	0.000413999		2.5	2.5	WT
98.261	1	-0.0849229	5.834	1	2400	0	-0.0946742	-0.000197238		5		WT
121.811	1	0.105567	6.1115	1	3360	0	0.771053	0.00160636		5		WT
70.625	1	-0.00728507	6.844	1	13	0	0.181098	0.000819447		5		WT
75.56	1	0.104231	7.4085	1	1920	0	5.64854	0.0117678		5		WT
79.099	1.15792	0.0525043	7.486	1.16125	936	234	-0.404146	-0.00172712		5		WT
179.56	1	0.0991229	7.571	1	3360	0	2.11255	0.00440114		7.5		WT
66.417	1	0.0647783	7.901	1	13	0	1.28562	0.00581729		7.5		WT
64.332	1	-0.0705726	8.0075	1	936	0	-0.761403	-0.00325386		7.5		WT
68.311	1	0.0461026	8.109	1	702	0	0.561456	0.00239939		7.5		WT
58.613	1	0.0388974	8.1805	1	468	0	0.151061	0.000645559		7.5		WT
86.057	1	-0.0196947	9.2835	1	20	0	0.518889	0.000552009		7.5		WT
158.592	1	0.1343	9.2855	1	3360	0	1.11475	0.00232239		7.5		WT
324.507	1	0.18495	9.4095	1	740	0	2.26294	0.00942891		7.5		WT
142.561	1	0.140927	9.821	1	2400	0	0.0238809	4.97519e-05		7.5		WT
97.611	1	0.0390995	9.8385	1	13	0	0.118357	0.000535551		7.5		WT
96.737	1	0.166556	9.9315	1	1440	0	2.18976	0.004562		7.5		WT
81.062	0.860339	-0.0323675	9.9955	0.498525	468	455	0.814285	0.00347985		7.5		WT
232.214	1	0.257731	10.1135	1	2400	0	0.716702	0.00149313		10		WT
65.509	0.69527	0.0664658	10.162	0.725297	234	221	-0.4154	-0.00177522		10		WT
70.36	1	-0.0119083	10.331	1	260	0	1.352	0.00563332		10		WT
106.252	1.08852	0.00867949	10.5275	1.01361	234	221	0.291409	0.00124534		10		WT
67.715	1.15529	0.0542949	10.567	0.998168	702	234	1.98671	0.00849022		10		WT
157.324	1	0.0879708	10.609	1	3360	0	-0.0484494	-0.000100936		10		WT
90.934	1	0.0704796	10.6525	1	13	0	0.0256406	0.000116021		10		WT
96.024	1	0.0752991	10.807	1	936	0	1.19937	0.0051255		10		WT
52.626	1	-0.0237906	10.9975	1	936	0	0.597071	0.00255159		10		WT
83.533	1	0.0323761	11.0945	1	468	0	0.832082	0.0035559		10		WT
224.368	1	0.0757094	11.1015	1	936	0	-0.109861	-0.00046949		10		WT
66.871	1.13891	-0.00891453	11.1755	0.893194	936	234	0.076915	0.000328696		10		WT
88.058	1.45688	0.100188	11.27	0.971679	1170	468	0.529057	0.00226093		10		WT
101.762	1	0.0447375	11.4635	1	3360	0	-0.398326	-0.000829845		10		WT
58.715	1	0.0348547	11.5305	1	702	0	-0.0913834	-0.000390527		10		WT
64.623	1	0.0938034	11.547	1	936	0	0.631235	0.00269759		10		WT
436.561	1	0.116892	11.629	1	260	0	-0.0200787	-8.36611e-05		10		WT
78.7	1.30205	0.0399915	11.815	1.1664	936	234	-0.223487	-0.000955074		10		WT
89.558	1	-0.0648718	11.929	1	468	0	0.680235	0.00290699		10		WT
60.443	1	0.0780214	11.9715	1	702	0	0.771414	0.00329664		10		WT
73.488	0.779954	0.0903718	12.049	0.705245	702	689	0.440242	0.00188137		10		WT
337.767	1	0.030875	12.138	1	960	0	0.136901	0.00028521		10		WT
94.635	1.00439	0.058359	12.165	0.74583	936	923	0.0640892	0.000273885		10		WT
108.283	1.10933	0.0585214	12.166	1.14102	468	455	0.574456	0.00245494		10		WT
86.573	1.33966	0.0480726	12.2415	1.10347	1170	234	0.177623	0.000759072		10		WT
64.785	1.10338	0.041594	12.303	0.941713	1170	468	0.508149	0.00217158		10		WT
118.546	1.54208	0.0573889	12.4015	0.869718	702	689	0.327598	0.00139999		10		WT
128.939	1	-0.137581	12.423	1	3360	0	-0.643262	-0.00134013		10		WT
118.679	1	-0.0580261	12.636	1	20	0	-0.0175582	-3.817e-05		12.5		WT
76.874	1	0.0604819	12.744	1	13	0	0.166446	0.000241576		12.5		WT
464.615	1.06426	0.0391	12.8055	0.959559	500	240	0.590869	0.00246195		12.5		WT
103.684	1	0.275267	12.901	1	2400	0	1.47679	0.00307665		12.5		WT
108.291	1.14933	0.0291624	12.969	0.719215	1170	1157	0.45923	0.00196252		12.5		WT
85.514	1	0.167603	13.042	1	1170	0	0.56189	0.00240124		12.5		WT
121.977	1.24962	0.0965684	13.204	1.34896	702	689	0.193182	0.000825564		12.5		WT
113.042	1	0.0529521	13.291	1	3360	0	0.210553	0.000438653		12.5		WT
143.085	1	0.0695342	13.351	1	468	0	0.491876	0.00210204		12.5		WT
113.644	1.1835	0.0158248	13.4355	1.36322	1170	234	0.377964	0.00161523		12.5		WT
91.109	1.09069	0.043765	13.5825	1.29605	702	234	0.51981	0.00222141		12.5		WT
131.975	1.71677	0.069953	13.613	0.949751	936	923	0.367211	0.00156928		12.5		WT
83.814	1	0.055859	13.6405	1	936	0	0.210951	0.0009015		12.5		WT
90.813	1	0.0689402	13.7775	1	234	0	-0.167222	-0.000714623		12.5		WT
74.378	0.830501	0.139979	13.7805	1.42238	702	234	0.347942	0.00148693		12.5		WT
66.819	1	0.0596471	13.882	1	13	0	0.442426	0.00200193		12.5		WT
208.482	1.46108	-0.036175	13.923	0.99132	2400	480	-0.144126	-0.000300262		12.5		WT
235.812	2.27433	0.00102083	13.9415	1.04356	2880	480	0.248483	0.000517672		12.5		WT
144.574	1.48112	0.0571239	14.057	1.35346	936	923	0.384269	0.00164217		12.5		WT
101.35	1.21329	0.112932	14.078	1.5149	936	468	0.0745825	0.000318728		12.5		WT
107.133	1.19624	0.0414444	14.1255	1.37598	936	468	0.282932	0.00120911		12.5		WT
148.344	1.9297	0.0675726	14.1265	1.04746	1170	1157	0.0598214	0.000255647		12.5		WT
91.987	0.775091	0.176631	14.161	1.12584	480	460	1.39384	0.00290383		12.5		WT
142.69	1	0.137067	14.224	1	1920	0	0.43583	0.000907978		12.5		WT
146.989	1	-0.127733	14.301	1	13	0	0.599848	0.00271425		12.5		WT
94.221	1	-0.129919	14.326	1	13	0	-0.63425	-0.00286991		12.5		WT
309.441	1.17425	0.0655771	14.361	1.01258	2880	480	-0.338389	-0.000704977		12.5		WT
96.885	1.15595	0.0296026	14.4145	1.02351	1170	234	0.2712	0.00115897		12.5		WT
116.831	1.30453	0.0672906	14.4175	1.49244	1170	702	0.0495124	0.000211592		12.5		WT
236.302	2.27906	-0.0257292	14.442	1.16482	3360	960	-0.11934	-0.000248626		12.5		WT
106.945	1.17764	0.124902	14.521	0.840927	468	234	1.1761	0.00502606		12.5		WT
473.999	1.08576	-0.00972917	14.753	1.19825	740	480	0.149233	0.000621803		12.5		WT
157.941	1.61807	0.0174017	14.77	1.52354	1170	1157	-0.00648122	-2.76975e-05		12.5		WT
80.42	1.37205	0.0667479	14.8185	1.58293	936	468	0.976926	0.0041749		12.5		WT
136.172	1.49948	-0.0449615	15.3365	1.09935	702	468	-0.311095	-0.00132947		15		WT
151.682	1	0.04525	15.4395	1	3360	0	0.604157	0.00125866		15		WT
146.674	1	0.143362	16.0335	1	1220	0	0.777309	0.00323879		15		WT
263.523	1	0.0956625	16.0815	1	2400	0	0.20397	0.000424938		15		WT
96.039	1.63853	0.0423803	16.416	2.03664	1170	702	0.035528	0.000151829		15		WT
159.356	1.11372	-0.0537949	16.5135	1.15739	702	234	0.56982	0.00243513		15		WT
471.664	1.08041	-0.00625833	16.538	1.28772	980	720	0.350798	0.00146166		15		WT
71.41	1	0.0753891	17.4775	1	13	0	0.343395	0.00155382		15		WT
181.081	1.23458	0.0234958	17.8115	1.19984	1460	240	0.108352	0.000451466		17.5		WT
129.954	1	0.00693162	17.9765	1	1170	0	-0.315158	-0.00134683		17.5		WT
146.768	1.02574	0.138496	18.218	1.51103	936	468	0.0977053	0.000417544		17.5		WT
179.176	1.25223	0.0864145	18.261	1.43282	1170	702	0.249069	0.0010644		17.5		WT
99.93	1	-0.06955	18.7085	1	260	0	0.354389	0.00147662		17.5		WT
81.441	1	0.0734667	18.9285	1	1440	0	0.100033	0.000208401		17.5		WT
374.619	1	-0.389813	19.2705	1	260	0	-0.317007	-0.00132086		17.5		WT
120.076	1	0.110046	19.2945	1	1460	0	0.668582	0.00278576		17.5		WT
389.118	1	0.102433	19.355	1	1220	0	0.394902	0.00164542		17.5		WT
317.9	1	0.0232833	19.824	1	2400	0	0.367032	0.000764651		17.5		WT
413.702	1.06318	0.09075	20.564	1.14543	1460	240	0.0317665	0.00013236		20		WT
435.482	1.11915	0.0816083	21.353	1.13401	1700	480	0.235143	0.000979762		20		WT
146.928	1	-0.0765625	22.5575	1	1940	0	-0.262551	-0.00109396		22.5		WT
95.329	1	0.0264958	23.443	1	480	0	0.359443	0.000748839		22.5		WT
236.479	1	0.156148	25.9575	1	20	0	0.344236	0.000748339		25		WT
73.713	1	-0.0561457	4.5905	1	20	0	-0.61891	-0.00134546		0	5	Batimastat
121.323	1	-0.0535229	4.6645	1	960	0	1.33146	0.00277388		0		Batimastat
171.616	1.65598	0.136223	5.09	0.792629	960	480	-0.386219	-0.000804623		5		Batimastat
156.391	0.944824	-0.0085125	6.184	1.29051	1440	960	0.157586	0.000328305		5		Batimastat
165.524	1	0.000285417	6.5865	1	480	0	2.51127	0.00523182		5		Batimastat
103.634	1	0.141629	6.907	1	480	0	0.0403885	8.41428e-05		5		Batimastat
237.644	1	0.0783521	7.184	1	960	0	2.48951	0.00518648		5		Batimastat
95.632	0.788243	0.00477083	7.191	1.71983	1440	480	1.11748	0.00232808		5		Batimastat
165.661	1.00083	-0.0193125	7.2525	1.87306	960	480	-0.551863	-0.00114972		5		Batimastat
201.049	1.1085	0.166658	7.492	0.662057	480	460	-0.0850911	-0.000177273		5		Batimastat
297.673	1.2526	-0.0260479	7.541	1.19383	1920	960	0.892249	0.00185885		5		Batimastat
281.045	1.54957	-0.0525333	7.588	0.535609	960	940	0.456043	0.000950089		5		Batimastat
153.97	1	0.0822804	7.684	1	20	0	-0.013589	-2.95414e-05		5		Batimastat
275.253	1.15826	0.0467083	7.693	1.73572	1440	480	-0.488396	-0.00101749		5		Batimastat
136.979	1.28507	-0.0344771	8.0875	0.748201	480	460	-0.53321	-0.00111085		5		Batimastat
147.981	1	0.0616239	8.144	1	20	0	0.191558	0.000416431		5		Batimastat
285.17	1.19999	-0.0120438	8.641	1.67784	2400	1440	-0.0948443	-0.000197592		5		Batimastat
279.389	1.17566	-0.002825	8.699	1.61272	2880	1920	0.100285	0.000104464		5		Batimastat
61.791	1	0.0390917	8.9	1	480	0	0.179849	0.000374685		5		Batimastat
65.819	1	-0.0327229	8.9635	1	960	0	0.339428	0.000707141		5		Batimastat
120.43	1.12981	-0.124098	9.2925	0.545178	960	940	0.505345	0.0010528		5		Batimastat
80.555	1.30367	-0.0129771	9.3865	0.951326	960	480	0.248595	0.000517906		5		Batimastat
62.38	0.514165	-0.00126458	9.3925	3.09213	2400	1440	-0.411088	-0.000856433		5		Batimastat
97.922	0.807118	-0.0740458	9.5445	2.47318	1920	960	-0.00420623	-8.76297e-06		5		Batimastat
152.764	1.90657	-0.124035	9.6325	0.766007	960	940	-0.0575244	-0.000119842		5		Batimastat
92.257	1.15141	0.126056	10.3855	1.08623	480	460	-0.176541	-0.000367793		10		Batimastat
181.37	1	0.0427804	10.397	1	20	0	-0.514121	-0.00111766		10		Batimastat
58.018	1	0.00723958	10.519	1	480	0	1.14882	0.00119669		10		Batimastat
60.863	0.570985	0.165294	10.6185	0.940908	1440	1420	0.492023	0.00102505		10		Batimastat
55.619	1	0.0127065	10.6765	1	20	0	0.915154	0.00198947		10		Batimastat
59.629	0.9689	-0.0166844	10.764	1.05359	480	460	-0.534195	-0.000556453		10		Batimastat
74.326	1.20286	-0.0466271	10.882	1.10667	1440	960	-0.0661919	-0.0001379		10		Batimastat
106.593	1	0.0660565	10.9315	1	20	0	-0.280614	-0.000610031		10		Batimastat
355.125	1	0.0382562	11.0665	1	480	0	0.355203	0.000740007		10		Batimastat
50.112	0.761361	-0.0285063	11.089	1.32637	1440	480	-0.00513719	-1.07025e-05		10		Batimastat
354.512	1	-0.0449978	11.0955	1	20	0	-0.0866395	-0.000188347		10		Batimastat
61.464	1.10509	-0.0293875	11.1195	1.31645	480	460	-0.46583	-0.000970479		10		Batimastat
95.276	1	0.0319833	11.555	1	960	0	0.305302	0.000636045		10		Batimastat
88.992	1	0.0123667	11.5795	1	480	0	0.81234	0.00169237		10		Batimastat
215.837	1.3081	-0.0434812	11.625	0.717811	2880	960	-0.255636	-0.000532576		10		Batimastat
61.543	1	-0.00416087	11.6685	1	20	0	0.0755296	0.000164195		10		Batimastat
94.928	1.0667	0.00949792	11.669	1.30346	960	480	-0.360996	-0.000752074		10		Batimastat
80.125	1	0.0263739	11.6975	1	20	0	0.358551	0.00077946		10		Batimastat
89.943	0.699233	-0.0131708	12.0285	1.11928	1440	960	-0.320191	-0.000667065		10		Batimastat
57.85	1	-0.0229687	12.0365	1	480	0	-0.109414	-0.000227945		10		Batimastat
51.945	0.840656	0.0297667	12.1855	1.27922	1920	1440	0.510802	0.00106417		10		Batimastat
128.631	1	-0.0871042	12.295	1	480	0	-0.149712	-0.0003119		10		Batimastat
93.227	1.16352	-0.001375	12.3415	0.951935	1440	1420	0.709744	0.00147863		10		Batimastat
83.621	0.650084	0.0309167	12.4045	0.957103	1920	1440	0.802488	0.00167185		10		Batimastat
233.144	1.41299	-0.0360562	12.5615	0.761927	2400	480	-0.178334	-0.000371529		10		Batimastat
86.821	0.674962	0.00650417	12.986	1.12239	960	480	0.0302311	6.29815e-05		10		Batimastat
194.966	1.18161	-0.00176042	13.3175	0.651608	3360	1440	0.97268	0.00202642		10		Batimastat
211.721	0.990327	0.00260208	13.5865	0.73205	2400	480	0.773056	0.00161053		10		Batimastat
64.968	1.11979	0.0228292	13.6015	1.38526	1440	960	0.757941	0.00157904		10		Batimastat
213.789	1	-0.00430833	13.8105	1	1920	0	-0.469287	-0.000977681		10		Batimastat
121.085	1	0.118487	14.0625	1	480	0	0.421797	0.000878745		10		Batimastat
66.233	1.07189	-0.0416458	14.2475	1.39246	2400	1920	0.0793359	0.000165283		10		Batimastat
75.926	1.30866	-0.0206083	14.362	1.69898	1920	1440	-0.268905	-0.000560219		10		Batimastat
98.461	0.765453	-0.00537708	14.5165	1.18419	2400	1920	0.213043	0.000443839		10		Batimastat
179.302	1	-0.00310208	14.851	1	1440	0	0.525172	0.00109411		10		Batimastat
165	1	0.141967	14.957	1	1920	0	-0.17971	-0.000374396		10		Batimastat
65.726	1	0.0615104	15.2345	1	1920	0	0.91387	0.0019039		15		Batimastat
92.567	1.15528	-0.0815729	15.3355	1.24915	1920	1900	-0.183537	-0.000382368		15		Batimastat
95.88	0.745388	0.00602083	15.45	1.32168	2880	2400	0.0673369	0.000140285		15		Batimastat
98.77	0.767855	-0.00247917	16.5735	1.34533	3360	2880	0.253891	0.000528939		15		Batimastat
177.813	0.991696	-0.0469708	17.23	1.24014	1920	480	0.0483794	0.000100791		15		Batimastat
126.331	1	-0.0645604	17.3325	1	1920	0	-0.292938	-0.000610286		15		Batimastat
53.412	0.666608	-0.0472167	17.543	1.48591	2400	2380	-0.296292	-0.000617275		15		Batimastat
212.97	0.996169	-0.0145875	17.6635	0.971907	2880	960	0.582821	0.00121421		15		Batimastat
204.014	1	-0.151642	17.9705	1	1440	0	0.0127137	2.6487e-05		15		Batimastat
287.975	1.0038	-0.0590625	18.001	0.97894	1920	960	0.25889	0.000539354		15		Batimastat
66.032	1	-0.0349042	18.24	1	1440	0	-0.413594	-0.000861654		15		Batimastat
304.664	0.982245	0.0488833	18.309	0.919229	1920	480	-0.00836465	-1.74263e-05		15		Batimastat
283.215	0.987211	0.00991667	18.564	1.22359	1440	480	-0.349149	-0.000727393		15		Batimastat
61.397	0.836825	-0.00985	18.61	1.12807	2880	960	-0.0362558	-7.5533e-05		15		Batimastat
286.884	1	-0.00764375	18.7415	1	960	0	0.478017	0.000995868		15		Batimastat
73.369	1	0.0506604	18.7555	1	1920	0	1.24531	0.0025944		15		Batimastat
155.267	0.865952	0.0142458	18.87	1.35885	2400	960	0.251118	0.000523162		15		Batimastat
328.128	1.05789	-0.012025	19.0665	0.88204	2400	960	0.247016	0.000514618		15		Batimastat
115.409	0.814299	0.00518958	19.1015	0.890894	1440	960	0.25518	0.000531626		15		Batimastat
138.831	0.847533	-0.0679	19.233	1.02729	2880	480	-0.371401	-0.000773752		15		Batimastat
131.226	0.643221	0.100998	19.3855	1.25477	1920	480	0.20605	0.000429271		15		Batimastat
286.539	1	-0.0260229	19.419	1	1440	0	-0.17292	-0.00036025		15		Batimastat
127.96	0.902856	-0.0261479	19.483	1.02503	960	480	-0.318687	-0.000663931		15		Batimastat
310.171	1	-0.0114729	19.508	1	1440	0	-0.170021	-0.00035421		15		Batimastat
173.804	1	-0.0356583	19.541	1	480	0	0.329266	0.000685971		15		Batimastat
171.745	1	-0.0184083	19.6015	1	2880	0	0.178707	0.000372307		15		Batimastat
142.084	0.952567	-0.00390417	19.64	1.00298	1920	480	-0.118327	-0.000246515		15		Batimastat
162.105	0.904089	0.000629167	19.6425	1.48752	2880	1440	-0.0144268	-3.00558e-05		15		Batimastat
97.686	1.33143	-0.0756021	19.8005	1.29861	2400	480	-0.525724	-0.00109526		15		Batimastat
162.909	0.948552	-0.000572917	19.886	1.11474	3360	480	-0.146545	-0.000305303		15		Batimastat
163.806	1	-0.0520313	19.91	1	2400	0	-0.10558	-0.000219958		15		Batimastat
162.407	0.905773	-0.0205771	19.9365	1.47538	3360	1920	0.0124804	2.60009e-05		15		Batimastat
149.159	1	-0.0147396	20.163	1	1440	0	-0.0417465	-8.69719e-05		20		Batimastat
173.29	1	-0.0491167	20.44	1	480	0	-0.213368	-0.000444516		20		Batimastat
140.21	0.940004	-0.0159521	20.4465	0.948045	2400	960	0.233921	0.000487335		20		Batimastat
141.728	1	-0.0286833	20.5925	1	480	0	-0.0513867	-0.000107056		20		Batimastat
56.669	0.772383	0.0311958	20.6465	1.15271	3360	1440	0.805819	0.00167879		20		Batimastat
205.968	0.963417	-0.0230708	20.711	1.24337	3360	1440	0.122295	0.000254782		20		Batimastat
179.705	0.880846	-0.0383937	20.7645	1.17754	2400	960	0.319433	0.000665486		20		Batimastat
117.9	0.831875	-0.0149396	20.936	0.987511	1920	1440	0.105304	0.000219384		20		Batimastat
259.625	0.904983	0.0155417	21.0075	1.15679	2400	1440	0.371443	0.000773839		20		Batimastat
322.356	1.03928	-0.0220542	21.0925	0.993753	2880	1440	0.145206	0.000302513		20		Batimastat
237.686	0.992459	0.044775	22.353	0.985313	1440	960	-0.150894	-0.000314362		20		Batimastat
311.77	1.00516	0.0180396	22.6185	1.08136	3360	1920	0.150056	0.000312616		20		Batimastat
110.729	0.781278	0.0102146	22.713	1.0713	2400	1920	0.229146	0.000477387		20		Batimastat
115.632	0.815873	0.00453437	22.9625	1.16226	2880	2400	-0.0775758	-8.08081e-05		20		Batimastat
267.085	0.930986	0.0676042	23.07	1.33565	2880	1920	0.234803	0.000489174		20		Batimastat
424.97	1	-0.0160854	23.8105	1	960	0	0.363983	0.000758299		20		Batimastat
222.594	0.81745	-0.207854	23.9605	0.856867	3360	480	-0.402024	-0.000837549		20		Batimastat
132.553	0.888669	-0.0205437	23.9815	1.0831	2880	1440	0.331835	0.000691324		20		Batimastat
299.535	1.0441	0.0217271	24.7205	1.40149	3360	2400	0.235657	0.000490952		20		Batimastat
161.276	0.790514	0.0364167	25.172	1.42779	2880	1440	0.628285	0.00130893		25		Batimastat
272.303	1	-0.10356	25.44	1	2880	0	-0.399812	-0.000832941		25		Batimastat
171.237	1	0.00945	25.449	1	3360	0	0.192256	0.000400533		25		Batimastat
122.692	0.822558	-0.0249292	25.7225	1.29921	3360	1920	-0.156497	-0.000326036		25		Batimastat
417.249	0.981832	-0.021225	25.881	1.17865	1440	480	-0.0064617	-1.34619e-05		25		Batimastat
105.276	1	-0.00847292	26.033	1	2400	0	-0.0721564	-0.000150326		25		Batimastat
212.544	0.887478	0.0523792	26.0965	1.1801	960	480	-0.220414	-0.000459196		25		Batimastat
113.057	1.07391	-0.0131917	26.196	1.02722	3360	960	-0.162415	-0.000338365		25		Batimastat
239.492	1	-0.0561417	26.2735	1	480	0	0.235939	0.000491539		25		Batimastat
101.209	0.961368	0.0246833	26.3905	0.982409	2880	480	0.221303	0.000461047		25		Batimastat
145.221	0.912049	0.00698125	27.294	0.958307	3360	1920	0.221	0.000460417		25		Batimastat
143.073	0.898559	0.004475	27.411	1.0555	2880	1440	-0.163317	-0.000340243		25		Batimastat
159.225	1	-0.0526688	27.5915	1	1440	0	-0.11261	-0.000234605		25		Batimastat
407.061	0.957858	-0.0231625	27.6565	1.18945	1920	960	0.236545	0.000492803		25		Batimastat
178.756	0.876195	-0.0149313	28.065	1.73055	3360	1920	0.0278812	5.80859e-05		25		Batimastat
133.944	0.841225	0.0107021	28.1325	1.02707	1920	480	0.0641345	0.000133614		25		Batimastat
124.809	0.972563	0.00426042	28.2745	0.869117	1920	960	-0.0817398	-0.000170291		25		Batimastat
139.081	0.873487	0.00831667	28.5195	1.03975	2400	960	0.0601217	0.000125254		25		Batimastat
265.836	1	-0.00375	28.625	1	2400	0	-0.142252	-0.000296358		25		Batimastat
100.088	1	-0.00160833	28.6395	1	2880	0	0.0150654	3.13863e-05		25		Batimastat
126.854	0.988498	0.000554167	28.8545	0.826099	2400	1440	0.199715	0.000416073		25		Batimastat
127.12	0.990571	-0.00243333	28.98	0.903891	2880	1920	-0.157251	-0.000327605		25		Batimastat
99.316	0.992287	-0.00249167	29.05	1.01141	3360	480	0.0222779	4.64123e-05		25		Batimastat
124.8	0.972493	1.875e-05	29.404	0.893819	1440	480	-0.0544404	-0.000113417		25		Batimastat
125.952	0.98147	0.00772708	29.997	0.833623	3360	2400	0.37911	0.000789812		25		Batimastat
128.33	1	-0.00735417	31.587	1	960	0	-0.223064	-0.000464717		30		Batimastat
395.943	0.931696	-0.005125	30.54	1.34111	2400	1440	0.166993	0.000347902		30		Batimastat
393.483	0.925908	-0.00746667	31.281	1.45329	2880	1920	-0.0686998	-0.000143125		30		Batimastat
389.899	0.917474	0.0197708	31.6075	1.40891	3360	2400	0.135153	0.00028157		30		Batimastat
239.682	1	0.0120083	38.8885	1	3360	0	0.183037	0.000381328		35		Batimastat
141.64	1	0.062725	8.151	1	1940	0	0.785656	0.00327356		5	5	Aphidicolin
152.335	1	0.0632917	9.476	1	980	0	0.594782	0.00247826		5		Aphidicolin
658.299	1.0755	0.17885	13.9645	1.01133	260	240	-0.435357	-0.00181399		10		Aphidicolin
143.992	1	0.0798667	13.268	1	20	0	0.00769476	3.20615e-05		10		Aphidicolin
163.16	1.13312	0.0477333	13.6365	0.943033	260	240	0.336808	0.00140337		10		Aphidicolin
278.982	1	0.0416	13.6385	1	980	0	0.813046	0.00338769		10		Aphidicolin
288.966	1.03579	-0.0644208	13.6385	1.32303	1220	240	-0.45927	-0.00191363		10		Aphidicolin
273.505	0.980368	-0.0111	13.6385	1	1460	480	0.733355	0.00305565		10		Aphidicolin
141.951	1	0.0903958	10.5755	1	500	0	1.66799	0.00694995		10		Aphidicolin
163.646	1.15283	0.0903458	14.2585	1.52128	740	240	0.725986	0.00302494		10		Aphidicolin
185.329	1.30558	-0.0361625	14.823	1.87805	980	480	-0.25903	-0.00107929		10		Aphidicolin
176.65	1.24444	0.072425	12.6495	1.65586	1220	720	-0.259182	-0.00107992		10		Aphidicolin
194.032	1.36689	-0.0842375	13.05	1.35988	1460	960	0.485788	0.00202411		10		Aphidicolin
91.87	1	0.00104583	14.9685	1	20	0	0.581823	0.00242426		10		Aphidicolin
107.526	1	0.213729	11.714	1	20	0	0.836345	0.00348477		10		Aphidicolin
158.821	1.47705	0.0649417	12.19	1.11501	260	240	0.0416236	0.000173431		10		Aphidicolin
174.407	1.622	-0.0400125	12.0675	1.08594	500	480	-0.0429247	-0.000178853		10		Aphidicolin
154.927	1	0.0830833	11.9155	1	20	0	0.326837	0.00136182		10		Aphidicolin
221.066	1.22748	0.0112125	14.0815	0.732949	1700	720	-0.462621	-0.00192759		10		Aphidicolin
120.926	1	-0.02725	10.8125	1	500	0	0.117154	0.000488144		10		Aphidicolin
109.176	1	0.0137792	14.955	1	500	0	-0.0353235	-0.000147181		10		Aphidicolin
167.525	1.09971	-0.0171292	10.1915	1.20423	1220	240	-0.0848157	-0.000353399		10		Aphidicolin
163.414	1.07273	-0.100575	10.661	1.16643	1460	480	0.0806633	0.000336097		10		Aphidicolin
139.276	0.914274	0.157421	12.3115	1.31344	1700	720	0.771244	0.00321352		10		Aphidicolin
598.293	1	0.0854208	12.1905	1	260	0	1.13393	0.0047247		10		Aphidicolin
618.794	1.03427	0.304258	13.3985	1.43639	500	240	-0.164893	-0.000687054		10		Aphidicolin
691.816	1.15632	0.160721	12.314	1.24143	740	480	0.0190282	7.92843e-05		10		Aphidicolin
75.712	1	0.0041125	13.6465	1	740	0	0.551365	0.00229735		10		Aphidicolin
146.621	1	0.0658417	11.506	1	740	0	-0.15745	-0.000656041		10		Aphidicolin
612.084	1	0.192562	16.0715	1	20	0	0.100005	0.000416686		15		Aphidicolin
95.256	1	-0.0178111	17.262	1	620	0	-0.22811	-0.000633638		15		Aphidicolin
88.844	0.932687	0.0752292	16.9465	0.909725	980	360	0.354149	0.00147562		15		Aphidicolin
164.761	1	-0.229375	15.4255	1	1700	0	0.0830061	0.000345859		15		Aphidicolin
109.711	0.66588	-0.109325	18.3515	1.27532	1940	240	-0.0412592	-0.000171913		15		Aphidicolin
102.191	1	0.0455667	17.2915	1	500	0	1.35087	0.00112573		15		Aphidicolin
174.616	1.21268	0.284746	16.8005	1.05396	500	480	1.47741	0.00615587		15		Aphidicolin
94.544	1	0.0112833	17.72	1	20	0	0.604359	0.00251816		15		Aphidicolin
154.779	1	-0.0711833	19.42	1	1940	0	-0.159716	-0.000665484		15		Aphidicolin
154.194	1	-0.0675083	19.804	1	1220	0	0.065456	0.000272733		15		Aphidicolin
324.763	1	-0.0668458	19.706	1	20	0	-0.153803	-0.000640847		15		Aphidicolin
308.72	0.950601	0.0320667	19.325	0.943488	260	240	0.0664823	0.00027701		15		Aphidicolin
358.537	1	0.148537	19.912	1	980	0	-0.266672	-0.00111113		15		Aphidicolin
394.186	1.09943	0.00600417	18.294	0.816705	1220	240	0.0932496	0.00038854		15		Aphidicolin
395.627	1.10345	-0.0474625	19.789	0.852379	1460	480	0.214304	0.000892935		15		Aphidicolin
167.349	0.99261	0.0872667	19.2385	0.993908	1700	240	-0.0849999	-0.000354166		15		Aphidicolin
188.293	1.11684	0.036775	18.592	0.896296	1940	480	0.12803	0.000533458		15		Aphidicolin
198.052	1	-0.0393208	17.309	1	500	0	-0.222494	-0.00092706		15		Aphidicolin
205.856	1.14302	0.063375	17.239	0.818157	1460	480	-0.138148	-0.000575615		15		Aphidicolin
137.742	1	0.0484125	19.316	1	980	0	0.698848	0.00291187		15		Aphidicolin
137.069	0.995114	0.0673542	18.282	1.08416	1460	480	0.04256	0.000177333		15		Aphidicolin
153.234	1.11247	0.100833	16.7115	1.04698	1700	720	-0.142285	-0.000592855		15		Aphidicolin
112.483	1.03029	0.175892	15.34	0.967634	740	240	0.62141	0.00258921		15		Aphidicolin
154.697	1.41695	0.035	17.57	1.05065	980	480	0.518794	0.00216164		15		Aphidicolin
123.096	1	0.185104	15.117	1	260	0	1.48664	0.00619434		15		Aphidicolin
167.521	1.3609	0.276458	18.5245	1.35174	500	240	0.788794	0.00328664		15		Aphidicolin
233.871	1.89991	0.0620167	18.4065	1.5301	740	480	-0.192271	-0.00080113		15		Aphidicolin
177.508	1	-0.166387	17.652	1	260	0	0.141931	0.000591377		15		Aphidicolin
197.403	1	0.106029	18.297	1	260	0	-0.191417	-0.000797569		15		Aphidicolin
222.85	1.12891	0.0633708	15.8655	0.846317	500	240	-0.0963851	-0.000200802		15		Aphidicolin
253.268	1.283	0.0371125	16.2235	0.754642	980	720	0.415473	0.00173114		15		Aphidicolin
130.422	1	0.0557875	16.069	1	260	0	0.173465	0.000722772		15		Aphidicolin
143.811	1.10266	0.0141417	18.341	1.03161	500	240	0.593775	0.00247406		15		Aphidicolin
300.973	1	-0.123146	16.5705	1	1220	0	0.487151	0.0020298		15		Aphidicolin
753.076	1	-0.172954	22.356	1	1220	0	0.104512	0.000435466		20		Aphidicolin
711.567	0.944881	0.0777458	23.7605	1.08118	1460	240	0.122484	0.00051035		20		Aphidicolin
730.226	0.969658	0.00821667	22.111	1.13075	1700	480	-0.325192	-0.00135497		20		Aphidicolin
732.198	0.972276	-0.160104	21.6715	0.927621	1940	720	0.307884	0.00128285		20		Aphidicolin
131.706	1	-0.132479	20.4215	1	20	0	-0.278582	-0.00116076		20		Aphidicolin
99.911	0.758591	-0.112562	21.8385	0.975191	260	240	-0.00808813	-3.37006e-05		20		Aphidicolin
166.921	1	0.0326217	24.405	1	20	0	0.398862	0.00066477		20		Aphidicolin
186.494	1.11726	0.0849222	24.7815	1.11895	620	600	-0.00860791	-2.39109e-05		20		Aphidicolin
217.066	1.30041	-0.0294875	23.2575	1.03269	980	960	-0.116975	-0.000487395		20		Aphidicolin
209.989	1.25801	0.0383167	22.75	0.986629	1220	1200	0.0480224	0.000200093		20		Aphidicolin
249.503	1	-0.0895958	22.7405	1	1940	0	0.142717	0.000594656		20		Aphidicolin
73.33	1	0.124125	20.936	1	20	0	0.00252136	1.05057e-05		20		Aphidicolin
137.992	0.894925	-0.024075	20.9675	1.09113	1460	240	0.0146633	6.10972e-05		20		Aphidicolin
132.214	0.857452	0.0157125	23.713	1.12286	1700	480	0.555856	0.00231607		20		Aphidicolin
69.397	1	0.00225833	24.727	1	1700	0	0.00260666	1.08611e-05		20		Aphidicolin
384.236	1.07168	0.0713333	21.664	0.953104	1700	720	0.204432	0.0008518		20		Aphidicolin
401.356	1.11943	0.09755	21.329	1.02345	1940	960	-0.140074	-0.000583642		20		Aphidicolin
168.595	1	-0.00519167	20.294	1	1460	0	-0.0194468	-8.10282e-05		20		Aphidicolin
180.098	1	0.158683	22.1135	1	980	0	0.186629	0.000777623		20		Aphidicolin
218.182	1.21146	-0.0513583	20.0925	0.989698	1220	240	-0.355218	-0.00148007		20		Aphidicolin
149.361	1.08435	-0.0512167	20.038	1.25168	1220	240	-0.311493	-0.00129789		20		Aphidicolin
163.097	1.49389	-0.118158	20.3815	1.26104	1220	720	0.0483701	0.000201542		20		Aphidicolin
134.739	1.23414	0.0668708	22.2145	1.42056	1460	960	0.251438	0.00104766		20		Aphidicolin
150.788	1.38115	0.139192	21.5055	1.5022	1700	1200	-0.0463768	-0.000193237		20		Aphidicolin
184.194	1.68713	-0.193575	21.417	1.32728	1940	1440	-0.0569277	-0.000237199		20		Aphidicolin
137.575	0.775035	0.0236333	21.363	1.21383	500	240	0.517575	0.00215656		20		Aphidicolin
251.272	1	-0.177479	24.836	1	1700	0	-0.0870092	-0.000362538		20		Aphidicolin
684.226	1	-0.210392	24.6925	1	1460	0	0.124837	0.000520156		20		Aphidicolin
69.939	1.00781	0.114388	27.1845	0.997415	1940	240	1.01066	0.00421107		25		Aphidicolin
92.916	1	-0.04535	27.3915	1	1940	0	-0.0703636	-0.000293182		25		Aphidicolin
257.857	1	0.100792	29.281	1	1460	0	-0.14911	-0.00062129		25		Aphidicolin
633.732	0.926203	-0.0699542	26.3805	1.10203	1700	240	0.0485209	0.00020217		25		Aphidicolin
69.544	1	-0.015925	31.5515	1	740	0	-0.0599171	-0.000249654		30		Aphidicolin
65.722	0.945042	-0.0384792	33.1885	0.997373	980	240	0.052374	0.000218225		30		Aphidicolin
56.487	0.812248	0.0208875	33.509	1.10363	1220	480	-0.0742656	-0.00030944		30		Aphidicolin
112.342	1	-0.00587083	32.9685	1	1460	0	0.159421	0.000664255		30		Aphidicolin
82.128	0.84994	0.0105708	31.5965	1.01035	1940	480	-0.187833	-0.000782639		30		Aphidicolin
96.628	1	-0.0503208	35.0435	1	1460	0	0.0882225	0.000367594		35		Aphidicolin
84.551	0.875016	-0.0100958	35.215	1.1152	1700	240	-0.202711	-0.00084463		35		Aphidicolin
281.3	1	-0.104025	35.59	1	1940	0	-0.0779348	-0.000324728		35		Aphidicolin
