# Supplementary material for: Spatiotemporal dynamics of self-organized branching in pancreas-derived organoids
Source: Nat Commun. 2022 Sep 5;13:5219. doi: 10.1038/s41467-022-32806-y (PMC9445099; doi:10.1038/s41467-022-32806-y)
Supplement: Supplementary file 20 — Source Data [file 41467_2022_32806_MOESM20_ESM.zip › Source Data/Fig_5h_Fig_S5b_extension_df_filtered_210303_linregress.csv]

	Experiment_type	Slope	Intercept
0	Control	0.07047963800904981	90.934
1	Control	0.0529401018874678	73.37209532460082
2	Control	0.08741607767571054	80.64554976575198
3	Control	0.051148288432732454	93.04255387704367
4	Control	0.025026195081649712	73.04204579787744
5	Control	0.10495145224742612	63.41860609357997
6	Control	-0.12773303167420813	146.989
7	Control	0.05426945631415466	31.103558466392585
8	Control	0.062396610362930836	76.06502017804155
9	Control	0.08359734138527818	63.71265725227383
10	Control	-0.019294676487821207	71.52640043525572
11	Control	0.13028632478632482	42.278999999999996
12	Control	0.027444566544566545	42.579761904761895
13	Control	0.08004273504273507	45.774
14	Control	0.05901184371184372	36.400238095238095
15	Control	0.054910683760683775	78.3972
16	Control	0.048847435897435926	82.36319999999998
17	Control	0.0531931623931624	50.80720000000001
18	Control	0.07991068376068376	35.12700000000001
19	Control	0.00023931623931624317	53.22933333333334
20	Control	0.0757794871794872	56.794399999999996
21	Control	0.02204487179487179	49.050833333333344
22	Control	0.07093803418803418	66.4065
23	Control	0.04556196581196583	98.34349999999999
24	Control	0.07742948717948722	224.23383333333334
25	Batimastat	0.0257630553085814	257.7187077597572
26	Batimastat	-0.0034147219707746	136.4545600155179
27	Batimastat	0.0027513327669215514	89.76441141886151
28	Batimastat	-0.008589712110435797	118.94876348118454
29	Batimastat	0.009450000000000004	171.237
30	Batimastat	0.007803410931747377	138.90395561597282
31	Batimastat	0.005995580143540672	145.86151866028706
32	Batimastat	0.015017292124660546	158.85888431397905
33	Batimastat	-0.01473744019138756	173.13977511961724
34	Batimastat	-0.003942484320444851	225.12559239622396
35	Batimastat	-0.005732607581967208	129.98276229508195
36	Batimastat	0.01884664446721312	237.03220491803276
37	Batimastat	-0.009016377392078325	55.65154606141522
38	Batimastat	0.00632559523809524	146.965
39	Batimastat	-0.009987375992063494	97.30016666666668
40	Batimastat	-0.012765699404761905	77.13489285714286
41	Batimastat	0.006124166666666663	59.62240000000001
42	Batimastat	-0.03061458333333333	65.48166666666667
43	Batimastat	0.03255020833333334	43.8541
44	Batimastat	-0.021486964895347377	115.58716719395143
45	Batimastat	-0.0022895695926501863	83.34758759182797
46	Batimastat	-0.03803854166666666	66.88783333333333
47	Batimastat	-0.011936218802534591	320.77289621104364
48	Batimastat	-0.020070114282943224	455.4413729471098
49	Batimastat	-0.02410608258335661	293.68755202483874
50	Batimastat	0.01703376160779935	194.7209709539501
51	Batimastat	-0.009614103679037894	347.38538388723657
52	Batimastat	-0.0022839892344497575	114.49309952153112
53	Batimastat	-0.0006123629251260799	171.5005170309065
54	Batimastat	-0.005788308547782234	161.03131581533688
55	Batimastat	0.005928312750549592	231.49458730117678
56	Batimastat	-0.00811159768580329	58.726676368491326
57	Batimastat	-0.013245739141478285	63.22866319532639
58	Batimastat	-0.011763137527479633	164.37043494116128
59	Batimastat	0.13892604166666664	104.06649999999999
60	Batimastat	-0.03746874999999999	84.83766666666665
61	Batimastat	0.019617708333333334	46.744
62	Batimastat	0.001137499999999998	52.01733333333333
63	Batimastat	0.003312708333333339	104.50909999999999
64	Control	-0.0025564725407362906	170.35502051901028
65	Control	0.07295680466599722	111.11406224277964
66	Control	-0.019694680851063837	86.057
67	Control	0.10404689363595906	248.39168998664888
68	Control	0.03875841882920942	73.5480712130356
69	Control	0.09588390440953044	69.63361601158238
70	Control	0.0669322429906542	253.56101869158877
71	Control	0.16655625000000002	96.73700000000002
72	Control	0.0376417261904762	100.82942857142856
73	Control	0.08358854166666667	95.21549999999999
74	Control	0.32924687500000005	51.29050000000001
75	Control	0.10423125000000003	75.56
76	Control	0.07526958333333335	145.74339999999998
77	Control	0.02483104166666666	77.3109
78	Control	-0.09155937499999998	158.16049999999998
79	Control	0.0024937500000000354	89.02000000000001
80	Control	0.13429999999999995	158.59200000000004
81	Control	0.10556666666666666	121.81099999999999
82	Control	0.03804583333333337	90.12399999999998
83	Control	0.05295208333333333	113.042
84	Control	0.08797083333333337	157.324
85	Control	0.09912291666666669	179.56
86	Aphidicolin	0.03902156708595386	654.5711635220126
87	Aphidicolin	0.006141723557930142	102.40223924013061
88	Aphidicolin	0.03802301136363636	167.99167045454544
89	Aphidicolin	0.01688551075268818	79.08600645161289
90	Aphidicolin	0.0288876723057644	102.20421804511278
91	Aphidicolin	0.04907151515151515	178.45476363636368
92	Aphidicolin	0.02608199494949494	123.80074545454546
93	Aphidicolin	0.022216691919191924	100.20907272727271
94	Aphidicolin	-0.003398055555555558	77.9192
95	Aphidicolin	0.05475325757575757	303.1239818181818
96	Aphidicolin	0.024903156565656573	134.63909090909095
97	Aphidicolin	0.024165151515151508	170.49003636363636
98	Aphidicolin	0.029676717171717177	96.70674545454543
99	Aphidicolin	0.03573763888888888	101.9604222222222
100	Aphidicolin	-0.05349722222222222	196.85477777777777
101	Aphidicolin	-0.04933638888888889	171.39626666666666
102	Aphidicolin	0.03576940690690692	215.16945495495492
103	Aphidicolin	0.018336319444444443	137.25691111111112
104	Aphidicolin	-0.0328787344858156	290.84168351063835
105	Aphidicolin	0.007359523809523811	652.6279999999999
106	Aphidicolin	0.004112499999999978	75.712
107	Aphidicolin	0.06584166666666663	146.62099999999998
108	Control	0.08291187500000001	421.0662666666666
109	Control	0.047790029761904766	54.678749999999994
110	Control	0.0354504861111111	100.59808888888892
111	Control	0.07607284722222221	315.16384444444446
