# Supplementary material for: Spatiotemporal dynamics of self-organized branching in pancreas-derived organoids
Source: Nat Commun. 2022 Sep 5;13:5219. doi: 10.1038/s41467-022-32806-y (PMC9445099; doi:10.1038/s41467-022-32806-y)
Supplement: Supplementary file 20 — Source Data [file 41467_2022_32806_MOESM20_ESM.zip › Source Data/Fig_5i_9591_gel_sizes.xlsx]

## Sheet: Sheet1
Empty wells	Size (Pixel)	Mean	StDev	Normalized to Empty	StDev normalized to empty
1	1922843	1.90887e+06	31246.2	100	1.6369		100.732
2	1914688						100.305
3	1915119						100.328
4	1901363						99.607
5	1891336						99.0817
6	1940094						101.636
7	1922007						100.688
8	1938520						101.554
9	1830650						95.9025
10	1912031						100.166
First Replicate
9591	Size (Pixel)	Mean	StDev	Mean Norm. to Empty	StDev Norm. to Empty
Control	1222072	1493317	209436	78.2306	10.9718		64.0209
Control	1445014						75.7002
Control	1604987						84.0807
Control	1701195						89.1208
Ri 5uM	1659159	1.74399e+06	71869.7	91.3627	3.76505		86.9186
Ri 5uM	1823112						95.5076
Ri 5uM	1778647						93.1782
Ri 5uM	1715041						89.8461
Second Replicate
9591	Size (Pixel)	Mean	StDev	Mean Norm. to Empty	StDev Norm. to Empty
Control	1783672	1.64172e+06	87967.4	86.0048	4.60836		93.4415
Control	1636223						85.7171
Control	1743877						91.3567
Control	1609582						84.3214
Control	1684323						88.2369
Control	1562071						81.8324
Control	1557131						81.5737
Control	1556843						81.5586
Ri 5uM	1645428	1.79018e+06	148115	93.7826	7.75933		86.1993
Ri 5uM	1950819						102.198
Ri 5uM	1684955						88.27
Ri 5uM	1879533						98.4634
Third Replicate
9591	Size (Pixel)	Mean	StDev	Mean Norm. to Empty	StDev Norm. to Empty
Control	1675838	1528684	158561	80.0834	8.30656		87.7924
Control	1636796						85.7471
Control	1469978						77.008
Control	1332124						69.7862
Ri 5uM		1904349	67113.4	99.7634	3.51588		0
Ri 5uM	1968088						103.103
Ri 5uM	1834306						96.0941
Ri 5uM	1910653						100.094
