# Supplementary material for: Spatiotemporal dynamics of self-organized branching in pancreas-derived organoids
Source: Nat Commun. 2022 Sep 5;13:5219. doi: 10.1038/s41467-022-32806-y (PMC9445099; doi:10.1038/s41467-022-32806-y)
Supplement: Supplementary file 20 — Source Data [file 41467_2022_32806_MOESM20_ESM.zip › Source Data/Fig_5j_Fk_quantification.xlsx]

## Sheet: All data
9591 12.08.2019
control
Branched	24
Fk
branched	5	0.147059
spheres	6	0.176471
spheres branched	7	0.205882
blown up	16	0.470588
	34
Ri 3uM
small growth	19	0.703704
big growth	5	0.185185
spiky	3	0.111111
	27
Fk + Ri 3uM
spiky	1	0.0285714
spheres	13	0.371429
small grown	6	0.171429
blown up	12	0.342857
branched	2	0.0571429
spheres branched	1	0.0285714
	35
9591 30.09.2019
control
Branched	20
Fk
branched	1	0.0454545
spheres	17	0.772727
spheres branched	0	0
blown up	4	0.181818
	22
Ri 3uM
small growth	7	0.388889
big growth	10	0.555556
spiky	1	0.0555556
	18
Fk + Ri 3uM
spiky	3	0.214286
spheres	5	0.357143
small grown	0	0
blown up	1	0.0714286
branched	2	0.142857
spheres branched	3	0.214286
	14
9591 07.10.2019
control
Branched	31
Fk
branched	0	0
spheres	16	0.8
spheres branched	1	0.05
blown up	3	0.15
	20
Ri 3uM
small growth	10	0.322581
big growth	15	0.483871
spiky	6	0.193548
	31
Fk + Ri 3uM
spiky	0	0
spheres	4	0.210526
small grown	2	0.105263
blown up	10	0.526316
branched	1	0.0526316
spheres branched	2	0.105263
	19

## Sheet: Fk
9591 12.08.2019
control
Branched	24
Fk				Fk
branched	5	0.147059		branched	5	0.147059
spheres	6	0.176471		spheres	13	0.382353
spheres branched	7	0.205882
blown up	16	0.470588		blown up	16	0.470588
	34				34
9591 30.09.2019
control
Branched	20
Fk
branched	1	0.0454545
spheres	17	0.772727
spheres branched	0	0
blown up	4	0.181818
	22
9591 07.10.2019
control
Branched	31
Fk				Fk
branched	0	0		branched	0	0
spheres	16	0.8		spheres	17	0.85
spheres branched	1	0.05
blown up	3	0.15		blown up	3	0.15
	20				20

## Sheet: Fk from D0
	9591 12.08.2019			9591 30.09.2019			9591 07.10.2019			average
control
Branched	24			20			31
Fk
branched	4	0.125	12.5	1	0.0454545	4.54545	0	0	0	0.0568182	0.06327		5.68182	6.327
cystic	19	0.59375	59.375	17	0.772727	77.2727	16	0.8	80	0.722159	0.112038		72.2159	11.2038
cystic branched	9	0.28125	28.125	4	0.181818	18.1818	3	0.15	15	0.204356	0.0684661		20.4356	6.84661
total	32			22			19

## Sheet: Fk from D7
		from 18.11.2019		1st replicate from 03.06.2020		2nd replicate from 03.06.2020
control
Branched		24		27		33
Fk
branched		10	32.2581	5	16.6667	9	22.5
cystic		8	25.8065	5	16.6667	5	12.5
cystic branched		13	41.9355	20	66.6667	26	65
total		31		30		40
