# Supplementary material for: Spatiotemporal dynamics of self-organized branching in pancreas-derived organoids
Source: Nat Commun. 2022 Sep 5;13:5219. doi: 10.1038/s41467-022-32806-y (PMC9445099; doi:10.1038/s41467-022-32806-y)
Supplement: Supplementary file 20 — Source Data [file 41467_2022_32806_MOESM20_ESM.zip › Source Data/Fig_S2h_ELDA_primary_secondary_tertiary/elda_primary_secondary_tertiary_revisions.xlsx]

## Sheet: Sheet1
9591 ELDA for paper revisions
primary structures seeded 10/11/2021
20/48
secondary structures seeded 23/11/2021
25/48
tertiary structures seeded 06/12/2021
09/48
