# Supplementary material for: Spatiotemporal dynamics of self-organized branching in pancreas-derived organoids
Source: Nat Commun. 2022 Sep 5;13:5219. doi: 10.1038/s41467-022-32806-y (PMC9445099; doi:10.1038/s41467-022-32806-y)
Supplement: Supplementary file 20 — Source Data [file 41467_2022_32806_MOESM20_ESM.zip › Source Data/Fig_S2h_ELDA_primary_secondary_tertiary/README.txt]

---
title: README ELDA
author: S.R.
date: 18/03/2022
---


# Note

The Excel file "elda_primary_secondary_tertiary_revisions.xlsx" contains the data used in Fig. S2h.
Note that the full table with B-SFU a,d 95% CI is also available in Fig. S2i
