# Supplementary material for: Spatiotemporal dynamics of self-organized branching in pancreas-derived organoids
Source: Nat Commun. 2022 Sep 5;13:5219. doi: 10.1038/s41467-022-32806-y (PMC9445099; doi:10.1038/s41467-022-32806-y)
Supplement: Supplementary file 20 — Source Data [file 41467_2022_32806_MOESM20_ESM.zip › Source Data/Fig_S4d_batimastat_timecourse_major_axis.csv]

	Day	Major
0	control	2646.728
1	control	2136.65
2	control	1484.1170000000002
3	control	2718.2509999999997
4	control	2436.179
5	control	2613.904
6	control	611.768
7	control	2234.3720000000003
8	control	895.665
9	control	2155.356
10	control	1857.648
11	control	2424.6910000000003
12	control	994.665
13	control	2211.547
14	control	2690.086
15	control	2260.133
16	control	1291.59
17	control	1811.0829999999999
18	control	2546.1220000000003
19	control	822.732
20	control	2051.004
21	control	1010.7389999999999
22	control	1328.102
23	control	1940.751
24	control	2789.073
0	0	739.303
1	0	1222.483
2	0	940.698
3	0	631.83
4	0	1406.519
5	0	1032.673
6	0	1322.067
7	0	550.436
8	0	628.646
9	0	954.671
10	0	1675.516
11	0	1335.8239999999998
12	0	1193.475
13	0	1287.8039999999999
14	0	1395.844
15	0	1550.736
16	0	1040.18
17	0	930.783
18	0	1059.847
19	0	1475.5220000000002
20	0	1056.235
21	0	1969.0439999999999
22	0	1309.501
23	0	589.837
24	0	453.746
25	0	339.046
26	0	344.244
27	0	246.847
28	0	1710.023
29	0	464.731
30	0	1110.6019999999999
31	0	1467.129
32	0	1495.638
33	0	353.218
34	0	323.827
35	0	1138.917
36	0	1354.514
0	11	2254.058
1	11	2143.409
2	11	2008.62
3	11	2032.265
4	11	1963.8829999999998
5	11	1758.285
6	11	2087.12
7	11	1489.101
8	11	834.737
9	11	1146.641
10	11	1494.628
11	11	1742.4470000000001
12	11	953.822
13	11	499.86
14	11	2044.5339999999999
15	11	916.3539999999999
16	11	1818.651
17	11	1659.356
18	11	816.4789999999999
19	11	2098.105
20	11	1992.51
21	11	2650.185
22	11	2430.065
23	11	1289.307
24	11	1608.281
25	11	1614.1329999999998
26	11	1699.79
27	11	1445.536
28	11	1290.749
29	11	1639.889
30	11	1599.531
31	11	2367.59
32	11	2189.9320000000002
33	11	1875.7089999999998
34	11	1866.185
35	11	1575.016
36	11	1421.165
37	11	1709.0339999999999
38	11	1266.3319999999999
39	11	2279.298
40	11	1510.7879999999998
41	11	1131.4260000000002
42	11	1672.239
43	11	1500.9129999999998
44	11	880.993
45	11	1132.991
0	3	1438.754
1	3	1459.912
2	3	844.408
3	3	539.822
4	3	639.881
5	3	728.834
6	3	1340.287
7	3	1758.362
8	3	1859.6870000000001
9	3	891.199
10	3	1139.708
11	3	1616.121
12	3	1245.986
13	3	1493.473
14	3	1364.744
15	3	2040.71
16	3	1982.8970000000002
17	3	1194.522
18	3	1052.819
19	3	1489.0839999999998
20	3	879.638
21	3	1673.431
22	3	1903.181
23	3	1361.78
24	3	1609.592
25	3	1146.671
26	3	1145.923
27	3	944.495
28	3	1023.8580000000001
29	3	1548.34
30	3	1454.381
31	3	1190.021
32	3	379.25
33	3	989.7130000000001
34	3	349.147
35	3	1027.161
36	3	1337.755
37	3	1334.9070000000002
38	3	1690.38
39	3	1013.2669999999999
40	3	1478.8670000000002
41	3	645.925
42	3	513.295
43	3	1309.629
44	3	1226.057
45	3	388.86199999999997
46	3	1287.691
47	3	1244.224
0	5	1282.205
1	5	1515.717
2	5	914.57
3	5	510.555
4	5	1449.1
5	5	1563.9579999999999
6	5	1873.299
7	5	1159.394
8	5	539.0930000000001
9	5	1712.963
10	5	1040.276
11	5	287.843
12	5	1776.085
13	5	1836.099
14	5	1883.848
15	5	1119.019
16	5	2418.038
17	5	640.175
18	5	2287.496
19	5	1662.154
20	5	1631.8220000000001
21	5	1269.6889999999999
22	5	722.7589999999999
23	5	737.216
24	5	2026.394
25	5	422.34
26	5	1515.685
27	5	694.385
28	5	1504.5279999999998
29	5	579.312
30	5	2338.552
31	5	637.714
32	5	1734.786
33	5	1942.994
34	5	894.0210000000001
35	5	1007.541
36	5	1879.229
37	5	1270.97
38	5	1436.2820000000002
39	5	2103.521
40	5	1776.9920000000002
41	5	823.023
42	5	1525.29
43	5	1279.484
44	5	1049.772
45	5	1837.102
46	5	2217.447
47	5	1525.306
48	5	1145.277
49	5	1460.349
50	5	866.363
51	5	827.809
52	5	1186.751
0	7	2108.258
1	7	2037.611
2	7	1904.3229999999999
3	7	1491.03
4	7	2102.257
5	7	1417.503
6	7	1450.3670000000002
7	7	801.595
8	7	2145.209
9	7	1958.844
10	7	1325.276
11	7	1904.3770000000002
12	7	2195.0660000000003
13	7	1450.4679999999998
14	7	1498.8529999999998
15	7	1951.8139999999999
16	7	1801.2060000000001
17	7	1015.962
18	7	937.451
19	7	2383.863
20	7	1239.323
21	7	1927.4560000000001
22	7	2034.754
23	7	1800.432
24	7	1389.396
25	7	1636.259
26	7	1434.109
27	7	1645.2779999999998
28	7	2169.33
29	7	1194.985
30	7	1659.0929999999998
31	7	1954.3310000000001
32	7	2063.91
33	7	1912.2120000000002
0	9	1937.9589999999998
1	9	1915.729
2	9	1756.043
3	9	1430.079
4	9	2025.735
5	9	2447.4570000000003
6	9	1804.894
7	9	1388.398
8	9	1893.918
9	9	1751.5770000000002
10	9	725.35
11	9	1928.648
12	9	1361.743
13	9	1973.4379999999999
14	9	2083.384
15	9	1783.7089999999998
16	9	1152.013
17	9	1550.789
18	9	2280.765
19	9	2028.225
20	9	1303.638
21	9	1980.704
22	9	1619.7679999999998
23	9	1737.358
24	9	1216.153
25	9	889.299
26	9	1883.31
27	9	2079.163
28	9	1382.531
29	9	1863.2879999999998
30	9	2147.76
31	9	1373.9589999999998
