# Supplementary material for: Spatiotemporal dynamics of self-organized branching in pancreas-derived organoids
Source: Nat Commun. 2022 Sep 5;13:5219. doi: 10.1038/s41467-022-32806-y (PMC9445099; doi:10.1038/s41467-022-32806-y)
Supplement: Supplementary file 20 — Source Data [file 41467_2022_32806_MOESM20_ESM.zip › Source Data/Fig_S5c_Overtaking_cells_trackmate/csv/190613_Ctrl_Pos001_branch1.csv]

Label	ID117767	ID129030	ID95241	ID86024	ID129041	ID117778	ID95252	ID129046	ID117785	ID129048	ID86042	ID27679	ID129056	ID45090	ID137249	ID117794	ID86052	ID34853	ID57383	ID98347	ID137261	ID137268	ID137269	ID137274	ID137272	ID98365	ID137276	ID137283	ID98380	ID98391	ID83062	ID101509	ID83080	ID166028	ID166032	ID83090	ID112788	ID61589	ID160917	ID101526	ID166041	ID166045	ID160925	ID166051	ID155811	ID166049	ID150689	ID166054	ID166055
TRACK_ID	5453	5453	4075	4191	4191	4191	264	5946	4075	4075	4075	264	264	264	4907	264	264	264	264	4907	5453	4191	5998	5999	5946	4191	4075	264	4075	264	4191	4907	4075	6433	4907	264	4907	264	4907	4191	5453	6589	5453	5998	4907	4191	4907	5999	4075
QUALITY	6.967	7.129	6.135	6.151	6.939	6.707	5.854	6.064	6.690	6.529	6.105	6.867	6.052	6.354	6.193	6.003	5.928	6.884	6.172	2.803	6.751	7.003	5.363	6.442	6.320	6.450	6.370	5.793	6.136	5.807	5.632	2.977	6.138	6.766	6.539	6.028	4.054	5.938	6.499	6.385	6.688	6.883	6.598	5.913	6.439	6.770	6.443	6.177	6.474
POSITION_X	761.353	761.041	770.370	764.303	763.992	764.486	779.117	766.218	769.232	770.091	770.208	757.981	775.422	765.607	759.254	776.634	777.596	762.142	768.639	759.465	762.581	763.725	765.368	767.642	766.741	764.924	770.480	774.586	770.544	778.840	764.159	759.551	770.326	760.757	761.313	776.782	760.032	770.776	760.956	765.042	763.926	764.135	763.851	767.331	760.737	767.026	760.981	768.163	771.784
POSITION_Y	1249.860	1257.703	1309.805	1224.391	1284.867	1277.040	1416.196	1311.131	1355.641	1367.204	1291.814	1280.109	1440.906	1309.922	1246.972	1436.554	1393.250	1289.917	1321.283	1203.118	1271.202	1294.241	1308.930	1350.751	1325.511	1246.343	1381.237	1446.402	1313.810	1417.763	1221.205	1205.653	1288.415	1264.265	1271.035	1387.662	1220.535	1328.322	1267.487	1251.277	1291.661	1299.900	1287.907	1342.215	1267.212	1329.194	1260.835	1368.705	1391.418
POSITION_Z	0.000	0.000	0.000	0.000	0.000	0.000	0.000	0.000	0.000	0.000	0.000	0.000	0.000	0.000	0.000	0.000	0.000	0.000	0.000	0.000	0.000	0.000	0.000	0.000	0.000	0.000	0.000	0.000	0.000	0.000	0.000	0.000	0.000	0.000	0.000	0.000	0.000	0.000	0.000	0.000	0.000	0.000	0.000	0.000	0.000	0.000	0.000	0.000	0.000
POSITION_T	64738.008	68637.888	53038.368	47578.536	68637.888	64738.008	53038.368	68637.888	64738.008	68637.888	47578.536	14039.568	68637.888	25739.208	73317.744	64738.008	47578.536	19499.400	31199.040	53818.344	73317.744	73317.744	73317.744	73317.744	73317.744	53818.344	73317.744	73317.744	53818.344	53818.344	46018.584	55378.296	46018.584	85797.360	85797.360	46018.584	60838.128	34318.944	83457.432	55378.296	85797.360	85797.360	83457.432	85797.360	82677.456	85797.360	78777.576	85797.360	85797.360
FRAME	83	88	68	61	88	83	68	88	83	88	61	18	88	33	94	83	61	25	40	69	94	94	94	94	94	69	94	94	69	69	59	71	59	110	110	59	78	44	107	71	110	110	107	110	106	110	101	110	110
RADIUS	6.500	6.500	6.500	6.500	6.500	6.500	6.500	6.500	6.500	6.500	6.500	6.500	6.500	6.500	6.500	6.500	6.500	6.500	6.500	6.500	6.500	6.500	6.500	6.500	6.500	6.500	6.500	6.500	6.500	6.500	6.500	6.500	6.500	6.500	6.500	6.500	6.500	6.500	6.500	6.500	6.500	6.500	6.500	6.500	6.500	6.500	6.500	6.500	6.500
VISIBILITY	1	1	1	1	1	1	1	1	1	1	1	1	1	1	1	1	1	1	1	1	1	1	1	1	1	1	1	1	1	1	1	1	1	1	1	1	1	1	1	1	1	1	1	1	1	1	1	1	1
MANUAL_COLOR	-10921639	-10921639	-10921639	-10921639	-10921639	-10921639	-10921639	-10921639	-10921639	-10921639	-10921639	-10921639	-10921639	-10921639	-10921639	-10921639	-10921639	-10921639	-10921639	-10921639	-10921639	-10921639	-10921639	-10921639	-10921639	-10921639	-10921639	-10921639	-10921639	-10921639	-10921639	-10921639	-10921639	-10921639	-10921639	-10921639	-10921639	-10921639	-10921639	-10921639	-10921639	-10921639	-10921639	-10921639	-10921639	-10921639	-10921639	-10921639	-10921639
MEAN_INTENSITY	216.433	223.365	178.697	222.823	196.292	201.119	237.253	199.361	171.123	169.209	181.949	235.202	234.740	215.242	228.141	239.217	223.928	230.946	226.603	232.112	207.249	189.942	172.646	172.412	199.361	215.090	193.762	233.051	174.852	241.329	214.635	232.357	187.596	238.379	232.718	221.726	222.621	213.426	231.542	206.054	208.520	202.123	203.715	198.975	230.300	196.856	234.430	233.718	202.744
MEDIAN_INTENSITY	255.000	255.000	220.000	255.000	238.000	249.000	255.000	253.000	220.000	198.000	243.000	255.000	255.000	255.000	255.000	255.000	255.000	255.000	255.000	255.000	254.000	231.000	205.000	219.000	255.000	255.000	248.000	255.000	222.000	255.000	255.000	255.000	237.000	255.000	255.000	255.000	255.000	255.000	255.000	254.000	255.000	255.000	254.000	250.000	255.000	253.000	255.000	255.000	253.000
MIN_INTENSITY	32.000	24.000	27.000	34.000	26.000	24.000	81.000	26.000	26.000	22.000	31.000	43.000	35.000	41.000	42.000	52.000	38.000	44.000	34.000	45.000	18.000	16.000	25.000	23.000	25.000	26.000	13.000	49.000	11.000	84.000	28.000	48.000	18.000	38.000	32.000	38.000	50.000	36.000	21.000	35.000	21.000	23.000	27.000	29.000	30.000	22.000	37.000	46.000	31.000
MAX_INTENSITY	255.000	255.000	255.000	255.000	255.000	255.000	255.000	255.000	255.000	255.000	255.000	255.000	255.000	255.000	255.000	255.000	255.000	255.000	255.000	255.000	255.000	255.000	255.000	255.000	255.000	255.000	255.000	255.000	255.000	255.000	255.000	255.000	255.000	255.000	255.000	255.000	255.000	255.000	255.000	255.000	255.000	255.000	255.000	255.000	255.000	255.000	255.000	255.000	255.000
TOTAL_INTENSITY	59952.000	61872.000	49499.000	61722.000	54373.000	55710.000	65719.000	55223.000	47401.000	46871.000	50400.000	65151.000	65023.000	59622.000	63195.000	66263.000	62028.000	63972.000	62769.000	64295.000	57408.000	52614.000	47823.000	47758.000	55223.000	59580.000	53672.000	64555.000	48434.000	66848.000	59454.000	64363.000	51964.000	66031.000	64463.000	61418.000	61666.000	59119.000	64137.000	57077.000	57760.000	55988.000	56429.000	55116.000	63793.000	54529.000	64937.000	64740.000	56160.000
STANDARD_DEVIATION	67.462	61.022	85.201	61.395	75.468	76.418	39.604	77.940	90.393	85.642	87.400	45.094	46.455	70.933	56.769	38.619	63.058	53.739	58.415	55.642	71.458	77.163	79.833	88.453	81.617	67.399	81.270	47.982	87.110	32.471	68.084	53.172	82.423	42.095	51.056	61.506	57.017	66.265	52.580	74.122	78.662	81.162	81.004	75.116	51.942	79.585	50.380	46.476	72.713
ESTIMATED_DIAMETER	13.399	13.197	7.335	12.740	10.547	10.707	13.059	7.691	7.659	7.501	7.596	12.844	12.466	11.329	12.202	13.069	11.735	12.753	12.298	7.911	24.700	10.845	7.424	7.602	7.766	11.307	10.525	12.870	7.500	13.624	11.360	24.700	7.618	13.134	12.897	11.877	10.946	10.730	12.787	10.906	12.946	10.716	12.641	10.784	12.645	10.600	12.981	12.890	12.379
CONTRAST	0.468	0.482	0.387	0.378	0.455	0.424	0.339	0.360	0.455	0.441	0.382	0.445	0.356	0.379	0.373	0.355	0.338	0.443	0.363	0.109	0.420	0.464	0.298	0.424	0.382	0.390	0.387	0.339	0.378	0.337	0.328	0.120	0.379	0.428	0.406	0.352	0.179	0.333	0.398	0.384	0.427	0.439	0.418	0.332	0.389	0.425	0.391	0.369	0.412
SNR	2.047	2.380	1.171	1.993	1.628	1.568	3.036	1.354	1.184	1.209	1.150	3.215	2.653	1.667	2.185	3.247	1.794	2.640	2.067	0.818	1.715	1.561	0.992	1.161	1.351	1.789	1.331	2.460	1.101	3.747	1.556	0.935	1.251	3.392	2.632	1.879	1.188	1.608	2.509	1.542	1.586	1.520	1.481	1.320	2.485	1.475	2.615	2.710	1.627
[truncated: 310 more columns]
