# Supplementary material for: Spatiotemporal dynamics of self-organized branching in pancreas-derived organoids
Source: Nat Commun. 2022 Sep 5;13:5219. doi: 10.1038/s41467-022-32806-y (PMC9445099; doi:10.1038/s41467-022-32806-y)
Supplement: Supplementary file 20 — Source Data [file 41467_2022_32806_MOESM20_ESM.zip › Source Data/Fig_S5c_Overtaking_cells_trackmate/csv/190613_Ctrl_Pos001_branch2.csv]

Label	ID137225	ID98321	ID137235	ID98327	ID98332	ID137245	ID83020	ID83025	ID50260	ID83035	ID61532	ID165984	ID61539	ID160872	ID165993	ID101482	ID165998	ID150636	ID101491	ID155761	ID166006	ID132215	ID72824	ID166009	ID112762	ID101498	ID145534	ID160894	ID72833	ID166017	ID112770	ID150657	ID160903	ID166026	ID155784	ID112778	ID150671	ID160911	ID132236	ID155795	ID145555	ID132247	ID150682	ID28826	ID120987	ID145567	ID155804	ID132258	ID120996
TRACK_ID	4279	4279	241	241	3058	3058	4279	241	241	3058	241	5936	3058	5936	6691	4279	6321	5936	241	5936	4279	5936	241	None	4279	3058	5936	4279	3058	241	241	4279	241	3058	4279	3058	241	3058	4279	241	4279	241	3058	241	4279	241	3058	3058	241
QUALITY	6.250	5.571	5.956	5.237	6.575	7.280	5.275	5.418	3.974	6.641	5.329	5.666	6.581	5.175	5.744	5.547	5.952	4.556	5.531	4.447	6.102	3.369	5.467	5.841	4.662	7.111	4.216	5.884	6.752	6.371	5.490	5.979	6.011	7.097	5.920	6.887	5.812	7.008	5.938	5.957	6.195	6.228	7.382	3.083	5.277	5.917	7.062	7.689	6.449
POSITION_X	532.408	554.057	523.768	548.715	541.033	515.788	563.280	560.052	573.023	553.123	568.561	543.077	560.888	543.714	536.355	552.388	533.002	546.831	546.070	544.268	526.353	549.241	564.033	523.170	544.823	538.641	546.484	527.178	557.124	517.074	539.464	529.807	518.280	508.422	527.355	532.218	520.921	509.700	536.895	519.070	530.407	527.306	512.260	578.736	542.452	521.874	510.956	519.086	534.036
POSITION_Y	1190.642	1147.669	1216.133	1159.840	1178.821	1236.142	1130.221	1140.042	1110.485	1157.147	1123.525	1168.097	1146.166	1166.028	1185.734	1151.622	1192.998	1157.051	1164.544	1164.631	1210.325	1149.481	1131.681	1218.008	1166.035	1184.006	1156.387	1208.098	1148.381	1235.971	1179.519	1199.514	1232.380	1254.979	1206.990	1198.664	1226.640	1251.875	1180.747	1230.938	1196.329	1209.033	1247.310	1098.330	1165.986	1223.602	1251.013	1228.522	1192.865
POSITION_Z	0.000	0.000	0.000	0.000	0.000	0.000	0.000	0.000	0.000	0.000	0.000	0.000	0.000	0.000	0.000	0.000	0.000	0.000	0.000	0.000	0.000	0.000	0.000	0.000	0.000	0.000	0.000	0.000	0.000	0.000	0.000	0.000	0.000	0.000	0.000	0.000	0.000	0.000	0.000	0.000	0.000	0.000	0.000	0.000	0.000	0.000	0.000	0.000	0.000
POSITION_T	73317.744	53818.344	73317.744	53818.344	53818.344	73317.744	46018.584	46018.584	28079.136	46018.584	34318.944	85797.360	34318.944	83457.432	85797.360	55378.296	85797.360	78777.576	55378.296	82677.456	85797.360	70197.840	40558.752	85797.360	60838.128	55378.296	76437.648	83457.432	40558.752	85797.360	60838.128	78777.576	83457.432	85797.360	82677.456	60838.128	78777.576	83457.432	70197.840	82677.456	76437.648	70197.840	78777.576	15599.520	65517.984	76437.648	82677.456	70197.840	65517.984
FRAME	94	69	94	69	69	94	59	59	36	59	44	110	44	107	110	71	110	101	71	106	110	90	52	110	78	71	98	107	52	110	78	101	107	110	106	78	101	107	90	106	98	90	101	20	84	98	106	90	84
RADIUS	6.500	6.500	6.500	6.500	6.500	6.500	6.500	6.500	6.500	6.500	6.500	6.500	6.500	6.500	6.500	6.500	6.500	6.500	6.500	6.500	6.500	6.500	6.500	6.500	6.500	6.500	6.500	6.500	6.500	6.500	6.500	6.500	6.500	6.500	6.500	6.500	6.500	6.500	6.500	6.500	6.500	6.500	6.500	6.500	6.500	6.500	6.500	6.500	6.500
VISIBILITY	1	1	1	1	1	1	1	1	1	1	1	1	1	1	1	1	1	1	1	1	1	1	1	1	1	1	1	1	1	1	1	1	1	1	1	1	1	1	1	1	1	1	1	1	1	1	1	1	1
MANUAL_COLOR	-10921639	-10921639	-10921639	-10921639	-10921639	-10921639	-10921639	-10921639	-10921639	-10921639	-10921639	-10921639	-10921639	-10921639	-10921639	-10921639	-10921639	-10921639	-10921639	-10921639	-10921639	-10921639	-10921639	-10921639	-10921639	-10921639	-10921639	-10921639	-10921639	-10921639	-10921639	-10921639	-10921639	-10921639	-10921639	-10921639	-10921639	-10921639	-10921639	-10921639	-10921639	-10921639	-10921639	-10921639	-10921639	-10921639	-10921639	-10921639	-10921639
MEAN_INTENSITY	194.357	240.354	247.881	242.422	213.942	219.130	249.437	243.473	222.181	218.704	220.054	186.592	190.650	184.455	236.318	241.838	231.401	181.545	234.690	184.675	236.188	198.819	231.733	234.267	249.632	223.242	190.964	226.679	206.108	243.574	238.130	199.877	246.426	225.137	224.401	222.491	240.256	220.159	195.069	246.599	194.758	236.061	225.361	194.307	192.123	240.899	221.989	224.755	233.332
MEDIAN_INTENSITY	241.000	255.000	255.000	255.000	255.000	255.000	255.000	255.000	254.000	254.000	251.000	209.000	234.000	216.000	255.000	255.000	255.000	218.000	255.000	203.000	255.000	242.000	254.000	255.000	255.000	255.000	222.000	254.000	253.000	255.000	255.000	243.000	255.000	255.000	254.000	255.000	255.000	255.000	244.000	255.000	237.000	255.000	255.000	202.000	223.000	255.000	255.000	255.000	255.000
MIN_INTENSITY	30.000	62.000	110.000	84.000	41.000	21.000	142.000	93.000	55.000	39.000	35.000	30.000	31.000	29.000	45.000	87.000	61.000	24.000	55.000	33.000	85.000	36.000	63.000	57.000	127.000	35.000	30.000	43.000	34.000	79.000	67.000	32.000	89.000	30.000	29.000	40.000	75.000	36.000	27.000	71.000	16.000	45.000	37.000	47.000	26.000	78.000	49.000	28.000	52.000
MAX_INTENSITY	255.000	255.000	255.000	255.000	255.000	255.000	255.000	255.000	255.000	255.000	255.000	255.000	255.000	255.000	255.000	255.000	255.000	255.000	255.000	255.000	255.000	255.000	255.000	255.000	255.000	255.000	255.000	255.000	255.000	255.000	255.000	255.000	255.000	255.000	255.000	255.000	255.000	255.000	255.000	255.000	255.000	255.000	255.000	255.000	255.000	255.000	255.000	255.000	255.000
TOTAL_INTENSITY	53837.000	66578.000	68663.000	67151.000	59262.000	60699.000	69094.000	67442.000	61544.000	60581.000	60955.000	51686.000	52810.000	51094.000	65460.000	66989.000	64098.000	50288.000	65009.000	51155.000	65424.000	55073.000	64190.000	64892.000	69148.000	61838.000	52897.000	62790.000	57092.000	67470.000	65962.000	55366.000	68260.000	62363.000	62159.000	61630.000	66551.000	60984.000	54034.000	68308.000	53948.000	65389.000	62425.000	53823.000	53218.000	66729.000	61491.000	62257.000	64633.000
STANDARD_DEVIATION	77.543	34.571	20.532	29.253	71.187	66.601	16.934	30.232	52.612	59.999	55.348	73.381	77.465	74.574	46.393	34.950	48.266	80.305	42.428	71.419	37.126	73.111	40.976	42.460	18.499	63.681	74.135	50.420	71.945	32.252	41.106	73.521	26.528	56.273	56.195	62.322	36.316	64.501	77.524	25.806	75.435	40.171	61.451	50.911	74.631	33.790	61.325	59.383	45.668
ESTIMATED_DIAMETER	7.627	12.769	14.164	13.971	13.036	12.233	14.162	13.194	13.939	11.905	11.890	7.494	7.834	7.457	12.347	12.860	12.240	7.094	13.818	7.321	13.000	7.324	12.802	12.794	13.972	11.960	7.548	12.998	11.713	13.359	12.448	7.745	13.345	12.505	13.712	12.237	13.349	12.296	7.714	13.457	7.588	12.825	12.084	21.712	7.417	13.405	11.885	12.614	12.745
CONTRAST	0.408	0.321	0.363	0.301	0.414	0.500	0.302	0.313	0.189	0.427	0.296	0.346	0.429	0.297	0.326	0.321	0.348	0.244	0.323	0.230	0.369	0.144	0.320	0.338	0.254	0.474	0.216	0.362	0.435	0.405	0.314	0.355	0.369	0.477	0.358	0.454	0.349	0.466	0.361	0.362	0.399	0.386	0.512	0.152	0.303	0.360	0.466	0.550	0.400
SNR	1.453	3.379	6.424	3.830	1.761	2.195	6.835	3.839	1.343	2.180	1.814	1.307	1.478	1.133	2.503	3.360	2.475	0.887	2.699	0.967	3.427	0.685	2.742	2.789	5.470	2.254	0.917	2.389	1.737	4.354	2.769	1.425	5.005	2.584	2.107	2.228	3.421	2.171	1.334	5.076	1.473	3.274	2.483	1.005	1.198	3.771	2.301	2.686	2.918
[truncated: 209 more columns]
