# Supplementary material for: Spatiotemporal dynamics of self-organized branching in pancreas-derived organoids
Source: Nat Commun. 2022 Sep 5;13:5219. doi: 10.1038/s41467-022-32806-y (PMC9445099; doi:10.1038/s41467-022-32806-y)
Supplement: Supplementary file 20 — Source Data [file 41467_2022_32806_MOESM20_ESM.zip › Source Data/Fig_S5c_Overtaking_cells_trackmate/csv/190613_Ctrl_Pos001_branch3.csv]

Label	ID130049	ID118787	ID138246	ID143367	ID138244	ID130054	ID83977	ID106508	ID118799	ID138259	ID99347	ID130073	ID73755	ID99354	ID36895	ID130081	ID42019	ID118820	ID73771	ID84010	ID138281	ID99372	ID99375	ID106542	ID118830	ID130096	ID118840	ID130106	ID138302	ID99388	ID106559	ID118853	ID102468	ID138309	ID102474	ID73806	ID106586	ID121950	ID138333	ID121952	ID102499	ID106599	ID138341	ID121961	ID66666	ID102511	ID106610	ID51316	ID102519
TRACK_ID	2559	2559	4002	5011	5552	4410	2559	4998	4410	3123	2559	4823	3123	4410	2559	4413	2559	4823	2559	3877	4815	4823	4413	4002	4413	3877	3877	5011	2559	3877	3123	5011	4002	4410	3123	3877	4002	4002	4823	5552	4815	3123	4413	3123	3123	2559	4815	2559	4410
QUALITY	7.299	6.791	4.422	6.378	4.079	6.600	6.649	1.187	6.186	7.155	6.293	6.368	5.509	6.088	1.245	6.474	2.180	6.093	6.456	6.591	7.108	6.040	6.397	4.636	5.999	6.360	6.025	6.456	7.057	6.609	6.691	6.128	4.388	6.573	6.765	6.690	4.625	3.574	6.174	2.930	6.016	6.732	6.355	7.323	4.993	6.401	5.839	2.832	6.148
POSITION_X	244.825	254.543	317.209	159.731	329.525	230.375	285.852	356.337	238.476	301.221	263.539	199.303	334.411	250.674	335.623	189.453	331.823	209.429	299.715	227.694	272.712	228.061	222.374	332.474	199.126	172.360	182.249	164.885	238.703	203.126	315.030	173.326	334.965	225.962	317.281	235.256	333.796	331.088	192.681	341.847	285.090	315.898	184.880	315.654	342.703	260.463	283.089	320.288	246.742
POSITION_Y	580.744	577.163	549.081	631.562	547.192	588.089	563.722	536.817	584.439	555.420	574.576	606.549	546.105	579.279	544.993	613.911	546.603	601.400	558.071	591.995	569.184	592.014	594.398	546.270	608.993	624.055	617.921	629.294	584.110	605.826	550.150	623.583	545.237	590.255	548.923	587.998	545.536	543.983	610.055	544.467	564.387	549.487	615.915	550.033	543.676	575.034	565.480	550.185	580.379
POSITION_Z	0.000	0.000	0.000	0.000	0.000	0.000	0.000	0.000	0.000	0.000	0.000	0.000	0.000	0.000	0.000	0.000	0.000	0.000	0.000	0.000	0.000	0.000	0.000	0.000	0.000	0.000	0.000	0.000	0.000	0.000	0.000	0.000	0.000	0.000	0.000	0.000	0.000	0.000	0.000	0.000	0.000	0.000	0.000	0.000	0.000	0.000	0.000	0.000	0.000
POSITION_T	69417.864	63178.056	74097.720	75657.672	74097.720	69417.864	46798.560	58498.200	63178.056	74097.720	54598.320	69417.864	41338.728	54598.320	21839.328	69417.864	23399.280	63178.056	41338.728	46798.560	74097.720	54598.320	54598.320	58498.200	63178.056	69417.864	63178.056	69417.864	74097.720	54598.320	58498.200	63178.056	56938.248	74097.720	56938.248	41338.728	57718.224	63958.032	74097.720	63958.032	56938.248	57718.224	74097.720	63958.032	38218.824	56938.248	58498.200	29639.088	56938.248
FRAME	89	81	95	97	95	89	60	75	81	95	70	89	53	70	28	89	30	81	53	60	95	70	70	75	81	89	81	89	95	70	75	81	73	95	73	53	74	82	95	82	73	74	95	82	49	73	75	38	73
RADIUS	6.500	6.500	6.500	6.500	6.500	6.500	6.500	6.500	6.500	6.500	6.500	6.500	6.500	6.500	6.500	6.500	6.500	6.500	6.500	6.500	6.500	6.500	6.500	6.500	6.500	6.500	6.500	6.500	6.500	6.500	6.500	6.500	6.500	6.500	6.500	6.500	6.500	6.500	6.500	6.500	6.500	6.500	6.500	6.500	6.500	6.500	6.500	6.500	6.500
VISIBILITY	1	1	1	1	1	1	1	1	1	1	1	1	1	1	1	1	1	1	1	1	1	1	1	1	1	1	1	1	1	1	1	1	1	1	1	1	1	1	1	1	1	1	1	1	1	1	1	1	1
MANUAL_COLOR	-10921639	-10921639	-10921639	-10921639	-10921639	-10921639	-10921639	-10921639	-10921639	-10921639	-10921639	-10921639	-10921639	-10921639	-10921639	-10921639	-10921639	-10921639	-10921639	-10921639	-10921639	-10921639	-10921639	-10921639	-10921639	-10921639	-10921639	-10921639	-10921639	-10921639	-10921639	-10921639	-10921639	-10921639	-10921639	-10921639	-10921639	-10921639	-10921639	-10921639	-10921639	-10921639	-10921639	-10921639	-10921639	-10921639	-10921639	-10921639	-10921639
MEAN_INTENSITY	213.188	214.657	169.022	234.484	149.744	189.910	214.289	148.408	191.957	185.776	209.877	207.455	202.397	203.430	89.004	234.773	96.567	206.108	193.047	218.776	198.466	227.946	227.780	191.043	240.729	238.715	237.953	231.076	208.989	242.032	199.347	218.509	177.845	195.249	197.307	215.708	187.516	165.964	221.365	134.422	179.773	198.069	240.437	197.350	188.996	209.224	177.863	122.347	198.069
MEDIAN_INTENSITY	255.000	255.000	172.000	255.000	142.000	253.000	255.000	144.000	247.000	223.000	255.000	255.000	248.000	254.000	73.000	255.000	86.000	255.000	240.000	255.000	251.000	255.000	255.000	222.000	255.000	255.000	255.000	255.000	255.000	255.000	238.000	255.000	208.000	253.000	240.000	255.000	221.000	169.000	255.000	120.000	232.000	235.000	255.000	237.000	228.000	255.000	241.000	117.000	253.000
MIN_INTENSITY	27.000	33.000	23.000	36.000	30.000	25.000	35.000	32.000	32.000	20.000	47.000	29.000	27.000	25.000	33.000	68.000	22.000	22.000	31.000	34.000	24.000	40.000	31.000	31.000	63.000	39.000	54.000	32.000	26.000	38.000	34.000	29.000	33.000	24.000	32.000	37.000	33.000	24.000	22.000	23.000	30.000	21.000	51.000	21.000	37.000	33.000	21.000	25.000	19.000
MAX_INTENSITY	255.000	255.000	255.000	255.000	255.000	255.000	255.000	255.000	255.000	255.000	255.000	255.000	255.000	255.000	239.000	255.000	255.000	255.000	255.000	255.000	255.000	255.000	255.000	255.000	255.000	255.000	255.000	255.000	255.000	255.000	255.000	255.000	255.000	255.000	255.000	255.000	255.000	255.000	255.000	255.000	255.000	255.000	255.000	255.000	255.000	255.000	255.000	255.000	255.000
TOTAL_INTENSITY	59053.000	59460.000	46819.000	64952.000	41479.000	52605.000	59358.000	41109.000	53172.000	51460.000	58136.000	57465.000	56064.000	56350.000	24654.000	65032.000	26749.000	57092.000	53474.000	60601.000	54975.000	63141.000	63095.000	52919.000	66682.000	66124.000	65913.000	64008.000	57890.000	67043.000	55219.000	60527.000	49263.000	54084.000	54654.000	59751.000	51942.000	45972.000	61318.000	37235.000	49797.000	54865.000	66601.000	54666.000	52352.000	57955.000	49268.000	33890.000	54865.000
STANDARD_DEVIATION	74.376	70.156	71.094	51.953	74.106	85.026	67.946	61.630	81.279	77.389	70.790	76.016	71.198	76.957	47.337	45.309	49.064	76.280	77.469	66.214	78.899	58.309	59.227	69.341	38.687	41.434	44.602	57.320	75.875	38.792	67.731	64.076	77.260	81.283	69.751	68.448	72.627	75.344	62.342	72.545	86.096	67.243	38.292	72.533	75.949	71.398	88.521	56.263	81.261
ESTIMATED_DIAMETER	11.553	11.574	7.520	12.659	6.714	7.827	11.607	3.778	7.694	7.749	10.938	10.867	11.090	11.500	7.421	12.683	6.550	10.837	7.844	11.718	11.144	11.840	12.232	7.477	13.106	12.767	12.590	12.094	11.369	13.055	11.534	11.887	7.103	7.797	10.950	11.570	7.344	6.899	11.994	6.695	7.358	11.443	13.288	11.038	7.453	11.022	7.377	6.869	7.727
CONTRAST	0.491	0.436	0.209	0.390	0.198	0.420	0.415	0.026	0.375	0.515	0.374	0.388	0.315	0.363	0.078	0.413	0.164	0.357	0.404	0.407	0.478	0.349	0.394	0.243	0.364	0.398	0.363	0.396	0.461	0.420	0.448	0.368	0.216	0.411	0.457	0.412	0.241	0.146	0.369	0.155	0.379	0.460	0.403	0.528	0.269	0.388	0.349	0.198	0.369
SNR	1.887	1.857	0.823	2.534	0.668	1.321	1.850	0.123	1.287	1.631	1.615	1.527	1.363	1.408	0.273	3.029	0.555	1.421	1.435	1.913	1.628	2.022	2.172	1.077	3.318	3.280	2.841	2.286	1.737	3.691	1.822	1.835	0.818	1.399	1.774	1.838	1.003	0.563	1.913	0.498	1.148	1.857	3.609	1.881	1.054	1.637	1.040	0.718	1.314
[truncated: 500 more columns]
