# Supplementary material for: Spatiotemporal dynamics of self-organized branching in pancreas-derived organoids
Source: Nat Commun. 2022 Sep 5;13:5219. doi: 10.1038/s41467-022-32806-y (PMC9445099; doi:10.1038/s41467-022-32806-y)
Supplement: Supplementary file 20 — Source Data [file 41467_2022_32806_MOESM20_ESM.zip › Source Data/Fig_S5c_Overtaking_cells_trackmate/csv/190613_Ctrl_Pos001_branch4.csv]

Label	ID131744	ID131766	ID131810	ID131833	ID133419	ID133453	ID133464	ID133486	ID135063	ID135087	ID135117	ID135129	ID135151	ID136724	ID136747	ID136777	ID136787	ID136810	ID138394	ID138417	ID138443	ID138454	ID138476	ID140058	ID140082	ID140117	ID140129	ID140151	ID141735	ID141759	ID141791	ID141804	ID141825	ID143385	ID143410	ID143443	ID143459	ID143481	ID145052	ID145077	ID145113	ID145133	ID145154	ID146734	ID146760	ID146791	ID146810	ID146835	ID148431
TRACK_ID	5994	2718	4253	4255	2718	6119	4253	4255	5994	2718	6119	4253	4255	5994	2718	6119	4253	4255	5994	2718	6119	4253	4255	5994	2718	6119	4253	4255	5994	2718	6119	4253	4255	5994	2718	6119	4253	4255	5994	2718	6119	4253	4255	5994	2718	6119	4253	4255	5994
QUALITY	4.607	4.267	6.322	7.454	4.154	4.609	6.259	7.473	4.517	4.167	4.438	5.863	7.306	4.664	4.254	4.977	5.830	7.264	4.730	4.317	5.137	5.811	7.294	4.583	4.266	4.669	5.813	7.294	4.873	4.487	5.121	5.661	7.215	4.595	4.868	5.390	5.725	7.109	5.006	5.059	5.420	5.750	7.205	5.285	5.205	5.078	6.108	7.514	5.341
POSITION_X	1292.773	1295.817	1311.088	1318.905	1295.354	1304.306	1312.661	1319.075	1294.758	1296.469	1305.320	1313.727	1319.839	1295.460	1297.277	1307.388	1315.024	1321.205	1295.647	1297.842	1307.611	1315.384	1321.753	1294.959	1296.996	1306.513	1314.389	1320.390	1295.241	1299.350	1308.382	1316.128	1322.468	1293.159	1300.501	1309.721	1317.569	1323.640	1294.668	1300.194	1309.886	1318.172	1324.014	1295.343	1301.945	1310.250	1317.030	1324.600	1294.957
POSITION_Y	640.266	654.734	689.473	706.442	654.469	679.796	690.237	707.371	642.534	656.842	680.051	691.187	708.137	643.662	659.438	680.556	693.602	710.093	643.394	659.187	680.367	694.192	710.713	643.221	657.773	680.436	692.451	709.286	643.015	659.018	680.822	695.268	712.155	640.888	657.984	681.658	697.374	714.459	641.355	656.971	681.655	698.093	715.345	640.925	657.628	681.576	697.209	715.981	640.601
POSITION_Z	0.000	0.000	0.000	0.000	0.000	0.000	0.000	0.000	0.000	0.000	0.000	0.000	0.000	0.000	0.000	0.000	0.000	0.000	0.000	0.000	0.000	0.000	0.000	0.000	0.000	0.000	0.000	0.000	0.000	0.000	0.000	0.000	0.000	0.000	0.000	0.000	0.000	0.000	0.000	0.000	0.000	0.000	0.000	0.000	0.000	0.000	0.000	0.000	0.000
POSITION_T	70197.840	70197.840	70197.840	70197.840	70977.816	70977.816	70977.816	70977.816	71757.792	71757.792	71757.792	71757.792	71757.792	73317.744	73317.744	73317.744	73317.744	73317.744	74097.720	74097.720	74097.720	74097.720	74097.720	72537.768	72537.768	72537.768	72537.768	72537.768	74877.696	74877.696	74877.696	74877.696	74877.696	75657.672	75657.672	75657.672	75657.672	75657.672	76437.648	76437.648	76437.648	76437.648	76437.648	77997.600	77997.600	77997.600	77997.600	77997.600	77217.624
FRAME	90	90	90	90	91	91	91	91	92	92	92	92	92	94	94	94	94	94	95	95	95	95	95	93	93	93	93	93	96	96	96	96	96	97	97	97	97	97	98	98	98	98	98	100	100	100	100	100	99
RADIUS	6.500	6.500	6.500	6.500	6.500	6.500	6.500	6.500	6.500	6.500	6.500	6.500	6.500	6.500	6.500	6.500	6.500	6.500	6.500	6.500	6.500	6.500	6.500	6.500	6.500	6.500	6.500	6.500	6.500	6.500	6.500	6.500	6.500	6.500	6.500	6.500	6.500	6.500	6.500	6.500	6.500	6.500	6.500	6.500	6.500	6.500	6.500	6.500	6.500
VISIBILITY	1	1	1	1	1	1	1	1	1	1	1	1	1	1	1	1	1	1	1	1	1	1	1	1	1	1	1	1	1	1	1	1	1	1	1	1	1	1	1	1	1	1	1	1	1	1	1	1	1
MANUAL_COLOR	-10921639	-10921639	-10921639	-10921639	-10921639	-10921639	-10921639	-10921639	-10921639	-10921639	-10921639	-10921639	-10921639	-10921639	-10921639	-10921639	-10921639	-10921639	-10921639	-10921639	-10921639	-10921639	-10921639	-10921639	-10921639	-10921639	-10921639	-10921639	-10921639	-10921639	-10921639	-10921639	-10921639	-10921639	-10921639	-10921639	-10921639	-10921639	-10921639	-10921639	-10921639	-10921639	-10921639	-10921639	-10921639	-10921639	-10921639	-10921639	-10921639
MEAN_INTENSITY	247.368	240.812	232.975	205.747	245.144	201.029	241.014	212.516	245.606	244.061	216.318	247.924	212.892	246.805	243.094	228.314	249.736	210.863	248.617	245.762	229.354	250.043	213.863	249.487	245.166	217.336	247.202	210.087	244.729	247.386	240.188	250.159	210.989	235.560	250.581	238.939	251.166	218.022	228.773	253.217	237.314	253.509	217.166	243.278	243.910	242.827	250.444	215.841	243.484
MEDIAN_INTENSITY	255.000	255.000	255.000	254.000	255.000	235.000	255.000	255.000	255.000	255.000	249.000	255.000	255.000	255.000	255.000	255.000	255.000	255.000	255.000	255.000	255.000	255.000	255.000	255.000	255.000	252.000	255.000	255.000	255.000	255.000	255.000	255.000	255.000	254.000	255.000	255.000	255.000	255.000	254.000	255.000	255.000	255.000	255.000	255.000	255.000	255.000	255.000	255.000	255.000
MIN_INTENSITY	131.000	65.000	33.000	23.000	103.000	41.000	47.000	28.000	90.000	59.000	36.000	115.000	17.000	68.000	37.000	60.000	76.000	29.000	95.000	39.000	46.000	116.000	13.000	113.000	34.000	19.000	76.000	22.000	30.000	73.000	62.000	118.000	24.000	75.000	127.000	42.000	122.000	27.000	57.000	133.000	43.000	116.000	26.000	53.000	76.000	36.000	151.000	25.000	43.000
MAX_INTENSITY	255.000	255.000	255.000	255.000	255.000	255.000	255.000	255.000	255.000	255.000	255.000	255.000	255.000	255.000	255.000	255.000	255.000	255.000	255.000	255.000	255.000	255.000	255.000	255.000	255.000	255.000	255.000	255.000	255.000	255.000	255.000	255.000	255.000	255.000	255.000	255.000	255.000	255.000	255.000	255.000	255.000	255.000	255.000	255.000	255.000	255.000	255.000	255.000	255.000
TOTAL_INTENSITY	68521.000	66705.000	64534.000	56992.000	67905.000	55685.000	66761.000	58867.000	68033.000	67605.000	59920.000	68675.000	58971.000	68365.000	67337.000	63243.000	69177.000	58409.000	68867.000	68076.000	63531.000	69262.000	59240.000	69108.000	67911.000	60202.000	68475.000	58194.000	67790.000	68526.000	66532.000	69294.000	58444.000	65250.000	69411.000	66186.000	69573.000	60392.000	63370.000	70141.000	65736.000	70222.000	60155.000	67388.000	67563.000	67263.000	69373.000	59788.000	67445.000
STANDARD_DEVIATION	22.531	39.094	46.945	76.623	26.796	62.841	38.777	72.726	26.122	33.109	55.613	21.987	69.938	27.176	40.312	44.610	21.731	72.555	24.123	34.575	47.452	17.212	72.357	20.701	33.169	58.019	25.239	74.089	29.475	24.627	36.705	18.536	71.664	34.799	18.258	40.085	15.415	64.884	47.041	10.161	46.437	11.777	67.554	32.064	28.846	35.616	14.674	68.832	30.526
ESTIMATED_DIAMETER	14.006	12.698	12.935	11.338	13.145	7.699	13.276	11.748	13.092	13.188	10.987	13.744	11.750	13.552	23.070	11.769	13.804	11.421	13.373	13.163	12.030	14.216	12.343	13.704	13.604	11.627	13.984	11.490	13.264	14.129	13.021	14.979	11.530	19.293	14.411	13.282	14.431	11.951	13.256	14.198	13.135	14.835	11.848	13.238	14.985	13.115	13.985	11.830	13.333
CONTRAST	0.246	0.212	0.390	0.522	0.210	0.230	0.388	0.522	0.238	0.209	0.210	0.354	0.501	0.248	0.212	0.266	0.352	0.490	0.253	0.219	0.277	0.350	0.499	0.245	0.216	0.234	0.345	0.492	0.263	0.236	0.284	0.334	0.487	0.255	0.268	0.306	0.342	0.471	0.283	0.288	0.307	0.347	0.484	0.305	0.294	0.282	0.375	0.529	0.309
SNR	4.333	2.153	2.787	1.841	3.174	1.197	3.475	2.005	3.619	2.547	1.350	5.896	2.032	3.613	2.110	2.154	5.980	1.911	4.168	2.555	2.098	7.534	1.967	4.740	2.624	1.420	5.030	1.869	3.457	3.838	2.892	6.765	1.930	2.751	5.809	2.794	8.297	2.152	2.148	11.151	2.401	11.092	2.096	3.548	3.846	3.001	9.314	2.171	3.769
[truncated: 175 more columns]
