# Supplementary material for: Spatiotemporal dynamics of self-organized branching in pancreas-derived organoids
Source: Nat Commun. 2022 Sep 5;13:5219. doi: 10.1038/s41467-022-32806-y (PMC9445099; doi:10.1038/s41467-022-32806-y)
Supplement: Supplementary file 20 — Source Data [file 41467_2022_32806_MOESM20_ESM.zip › Source Data/Fig_S5c_Overtaking_cells_trackmate/csv/190613_Ctrl_Pos001_branch5.csv]

Label	ID131711	ID131746	ID131774	ID131817	ID131844	ID133366	ID133398	ID133425	ID133471	ID133495	ID135028	ID135061	ID135090	ID135137	ID135158	ID136689	ID136722	ID136749	ID136795	ID136816	ID138359	ID138393	ID138418	ID138461	ID138482	ID140021	ID140056	ID140085	ID140136	ID140163	ID141707	ID141738	ID141765	ID141810	ID141831	ID143360	ID143391	ID143419	ID143464	ID143483	ID145025	ID145058	ID145087	ID145135	ID145158	ID146713	ID146745	ID146771	ID146811
TRACK_ID	3789	5184	4017	4840	3395	3789	5184	4017	4840	3395	3789	5184	4017	4840	3395	3789	5184	4017	4840	3395	3789	5184	4017	4840	3395	3789	5184	4017	4840	3395	3789	5184	4017	4840	3395	3789	5184	4017	4840	3395	3789	5184	4017	4840	3395	3789	5184	4017	4840
QUALITY	3.208	4.888	5.916	4.255	5.482	3.583	4.834	5.869	4.246	5.560	3.628	4.810	5.706	4.079	5.624	3.749	5.113	5.845	4.238	6.072	3.951	5.079	5.767	4.304	5.932	3.584	5.023	5.853	4.109	6.029	3.805	5.038	5.658	4.244	6.005	3.850	5.112	5.653	4.275	5.953	3.849	5.105	5.466	4.362	5.956	3.856	5.196	5.287	4.251
POSITION_X	1254.433	1258.730	1258.731	1269.868	1264.105	1254.774	1258.819	1259.204	1270.097	1265.379	1255.032	1258.916	1259.497	1269.658	1265.015	1255.527	1259.914	1260.254	1269.473	1266.851	1255.802	1260.034	1260.474	1269.459	1266.930	1255.494	1259.147	1259.898	1269.777	1265.767	1255.668	1259.970	1261.015	1269.638	1266.929	1255.794	1260.415	1261.247	1270.552	1267.476	1256.151	1260.186	1261.387	1271.028	1268.178	1256.246	1260.578	1262.309	1272.902
POSITION_Y	622.229	641.311	658.828	696.724	717.871	622.889	641.550	659.783	696.539	717.596	623.750	642.059	659.654	696.071	715.034	624.413	642.976	661.015	697.148	718.000	625.589	642.803	660.560	697.405	717.139	623.729	641.955	659.982	695.909	719.775	625.985	643.679	661.493	698.808	718.028	626.941	644.068	662.446	699.363	718.698	628.078	644.979	662.862	698.662	718.876	630.109	647.397	664.930	699.118
POSITION_Z	0.000	0.000	0.000	0.000	0.000	0.000	0.000	0.000	0.000	0.000	0.000	0.000	0.000	0.000	0.000	0.000	0.000	0.000	0.000	0.000	0.000	0.000	0.000	0.000	0.000	0.000	0.000	0.000	0.000	0.000	0.000	0.000	0.000	0.000	0.000	0.000	0.000	0.000	0.000	0.000	0.000	0.000	0.000	0.000	0.000	0.000	0.000	0.000	0.000
POSITION_T	70197.840	70197.840	70197.840	70197.840	70197.840	70977.816	70977.816	70977.816	70977.816	70977.816	71757.792	71757.792	71757.792	71757.792	71757.792	73317.744	73317.744	73317.744	73317.744	73317.744	74097.720	74097.720	74097.720	74097.720	74097.720	72537.768	72537.768	72537.768	72537.768	72537.768	74877.696	74877.696	74877.696	74877.696	74877.696	75657.672	75657.672	75657.672	75657.672	75657.672	76437.648	76437.648	76437.648	76437.648	76437.648	77997.600	77997.600	77997.600	77997.600
FRAME	90	90	90	90	90	91	91	91	91	91	92	92	92	92	92	94	94	94	94	94	95	95	95	95	95	93	93	93	93	93	96	96	96	96	96	97	97	97	97	97	98	98	98	98	98	100	100	100	100
RADIUS	6.500	6.500	6.500	6.500	6.500	6.500	6.500	6.500	6.500	6.500	6.500	6.500	6.500	6.500	6.500	6.500	6.500	6.500	6.500	6.500	6.500	6.500	6.500	6.500	6.500	6.500	6.500	6.500	6.500	6.500	6.500	6.500	6.500	6.500	6.500	6.500	6.500	6.500	6.500	6.500	6.500	6.500	6.500	6.500	6.500	6.500	6.500	6.500	6.500
VISIBILITY	1	1	1	1	1	1	1	1	1	1	1	1	1	1	1	1	1	1	1	1	1	1	1	1	1	1	1	1	1	1	1	1	1	1	1	1	1	1	1	1	1	1	1	1	1	1	1	1	1
MANUAL_COLOR	-10921639	-10921639	-10921639	-10921639	-10921639	-10921639	-10921639	-10921639	-10921639	-10921639	-10921639	-10921639	-10921639	-10921639	-10921639	-10921639	-10921639	-10921639	-10921639	-10921639	-10921639	-10921639	-10921639	-10921639	-10921639	-10921639	-10921639	-10921639	-10921639	-10921639	-10921639	-10921639	-10921639	-10921639	-10921639	-10921639	-10921639	-10921639	-10921639	-10921639	-10921639	-10921639	-10921639	-10921639	-10921639	-10921639	-10921639	-10921639	-10921639
MEAN_INTENSITY	221.971	245.574	230.628	235.112	230.484	220.971	244.112	234.686	240.495	226.292	214.498	244.751	239.787	237.592	229.296	216.502	245.921	237.758	236.603	223.209	216.054	244.076	238.361	236.350	231.354	216.686	244.177	240.076	240.484	203.523	213.798	243.217	244.762	242.238	233.830	213.534	240.141	244.812	243.895	233.040	218.661	242.217	241.375	239.718	237.718	221.534	242.643	245.848	235.996
MEDIAN_INTENSITY	254.000	255.000	255.000	255.000	255.000	255.000	255.000	255.000	255.000	255.000	254.000	255.000	255.000	255.000	255.000	254.000	255.000	255.000	255.000	255.000	255.000	255.000	255.000	255.000	255.000	255.000	255.000	255.000	255.000	254.000	254.000	255.000	255.000	255.000	255.000	254.000	255.000	255.000	255.000	255.000	254.000	255.000	255.000	255.000	255.000	255.000	255.000	255.000	255.000
MIN_INTENSITY	32.000	101.000	26.000	27.000	42.000	19.000	79.000	41.000	29.000	44.000	23.000	91.000	37.000	30.000	42.000	28.000	123.000	49.000	35.000	32.000	21.000	93.000	55.000	38.000	38.000	28.000	104.000	60.000	41.000	22.000	24.000	109.000	65.000	43.000	47.000	25.000	64.000	63.000	46.000	52.000	27.000	64.000	31.000	38.000	84.000	31.000	98.000	105.000	36.000
MAX_INTENSITY	255.000	255.000	255.000	255.000	255.000	255.000	255.000	255.000	255.000	255.000	255.000	255.000	255.000	255.000	255.000	255.000	255.000	255.000	255.000	255.000	255.000	255.000	255.000	255.000	255.000	255.000	255.000	255.000	255.000	255.000	255.000	255.000	255.000	255.000	255.000	255.000	255.000	255.000	255.000	255.000	255.000	255.000	255.000	255.000	255.000	255.000	255.000	255.000	255.000
TOTAL_INTENSITY	61486.000	68024.000	63884.000	65126.000	63844.000	61209.000	67619.000	65008.000	66617.000	62683.000	59416.000	67796.000	66421.000	65813.000	63515.000	59971.000	68120.000	65859.000	65539.000	61829.000	59847.000	67609.000	66026.000	65469.000	64085.000	60022.000	67637.000	66501.000	66614.000	56376.000	59222.000	67371.000	67799.000	67100.000	64771.000	59149.000	66519.000	67813.000	67559.000	64552.000	60569.000	67094.000	66861.000	66402.000	65848.000	61365.000	67212.000	68100.000	65371.000
STANDARD_DEVIATION	60.889	27.608	50.681	53.088	48.051	66.214	29.380	42.753	42.896	54.364	71.076	27.075	40.000	47.261	45.074	67.981	24.936	40.444	47.937	58.770	71.722	28.375	39.551	47.924	46.544	67.630	28.818	36.040	44.257	75.910	69.377	29.529	30.988	36.946	43.077	71.221	34.868	28.400	37.572	45.395	62.247	30.726	34.736	43.598	38.464	62.108	31.291	27.519	51.362
ESTIMATED_DIAMETER	10.687	13.251	12.978	11.818	14.290	7.745	13.292	12.875	22.589	12.506	7.552	13.576	13.439	24.700	12.826	7.672	13.611	13.363	24.700	12.385	7.828	13.383	12.974	11.931	24.700	7.756	13.233	13.166	12.732	11.912	7.657	13.090	13.712	22.662	12.900	7.667	13.686	13.504	21.983	13.119	7.757	13.255	13.002	12.740	13.186	10.613	13.450	13.107	11.916
CONTRAST	0.135	0.261	0.350	0.209	0.307	0.152	0.266	0.345	0.215	0.311	0.159	0.262	0.332	0.196	0.318	0.164	0.286	0.352	0.207	0.351	0.177	0.280	0.338	0.214	0.346	0.148	0.276	0.352	0.202	0.362	0.171	0.276	0.335	0.214	0.353	0.172	0.280	0.336	0.216	0.349	0.173	0.283	0.318	0.220	0.349	0.168	0.289	0.305	0.208
SNR	0.866	3.686	2.362	1.529	2.252	0.879	3.489	2.818	1.983	1.974	0.829	3.752	2.985	1.644	2.453	0.898	4.383	3.058	1.691	1.975	0.908	3.759	3.048	1.737	2.554	0.828	3.661	3.472	1.829	1.426	0.901	3.565	3.967	2.313	2.835	0.879	3.010	4.337	2.307	2.655	1.038	3.474	3.354	1.986	3.198	1.026	3.481	4.175	1.580
[truncated: 210 more columns]
