# Supplementary material for: Spatiotemporal dynamics of self-organized branching in pancreas-derived organoids
Source: Nat Commun. 2022 Sep 5;13:5219. doi: 10.1038/s41467-022-32806-y (PMC9445099; doi:10.1038/s41467-022-32806-y)
Supplement: Supplementary file 20 — Source Data [file 41467_2022_32806_MOESM20_ESM.zip › Source Data/Fig_S5c_Overtaking_cells_trackmate/csv/190613_Ctrl_Pos001_branch6.csv]

Label	ID131932	ID131951	ID131958	ID131972	ID132002	ID132020	ID133583	ID133602	ID133608	ID133625	ID133661	ID133680	ID135246	ID135267	ID135276	ID135291	ID135323	ID135345	ID136899	ID136915	ID136929	ID136945	ID136977	ID136992	ID138569	ID138587	ID138604	ID138618	ID138649	ID138666	ID140240	ID140260	ID140273	ID140287	ID140318	ID140336	ID141907	ID141926	ID141938	ID141952	ID141979	ID141995	ID143564	ID143584	ID143599	ID143616	ID143639	ID143653	ID145233
TRACK_ID	3160	4472	5581	3163	3896	5679	3160	4472	5581	3163	3896	5679	3160	4472	5581	3163	3896	5679	3160	4472	5581	3163	3896	5679	3160	4472	5581	3163	3896	5679	3160	4472	5581	3163	3896	5679	3160	4472	5581	3163	3896	5679	3160	4472	5581	3163	3896	5679	3160
QUALITY	7.074	5.063	5.253	4.680	5.233	4.606	7.046	5.214	5.125	4.701	5.216	4.697	7.057	5.315	4.934	4.649	5.089	4.569	6.775	5.597	5.165	4.501	5.075	4.810	6.807	5.930	5.203	4.417	4.949	4.850	6.884	5.565	5.109	4.595	5.031	4.593	6.828	6.183	5.348	4.444	4.780	4.879	6.733	6.359	5.554	4.592	4.948	5.023	6.596
POSITION_X	1083.476	1073.367	1064.196	1048.879	1034.293	1026.296	1083.920	1074.122	1064.068	1048.623	1034.227	1026.129	1084.680	1074.628	1063.225	1048.512	1035.178	1027.069	1085.040	1075.285	1061.374	1046.690	1035.866	1028.135	1085.340	1075.640	1061.261	1046.041	1036.323	1028.053	1084.994	1075.265	1061.951	1047.047	1035.137	1027.285	1085.552	1076.046	1061.278	1045.393	1037.012	1028.238	1086.243	1076.051	1061.129	1045.529	1038.200	1028.746	1086.492
POSITION_Y	800.337	817.123	822.909	836.777	862.531	876.730	800.281	816.537	822.404	836.674	862.982	876.583	799.942	816.518	823.510	837.104	861.703	876.307	799.619	815.532	825.197	838.465	861.588	874.917	799.737	815.331	825.443	838.672	861.054	874.908	799.935	816.053	825.357	838.251	862.205	875.535	799.197	815.289	825.286	839.385	860.476	874.157	798.918	815.051	824.981	839.982	859.692	873.178	798.590
POSITION_Z	0.000	0.000	0.000	0.000	0.000	0.000	0.000	0.000	0.000	0.000	0.000	0.000	0.000	0.000	0.000	0.000	0.000	0.000	0.000	0.000	0.000	0.000	0.000	0.000	0.000	0.000	0.000	0.000	0.000	0.000	0.000	0.000	0.000	0.000	0.000	0.000	0.000	0.000	0.000	0.000	0.000	0.000	0.000	0.000	0.000	0.000	0.000	0.000	0.000
POSITION_T	70197.840	70197.840	70197.840	70197.840	70197.840	70197.840	70977.816	70977.816	70977.816	70977.816	70977.816	70977.816	71757.792	71757.792	71757.792	71757.792	71757.792	71757.792	73317.744	73317.744	73317.744	73317.744	73317.744	73317.744	74097.720	74097.720	74097.720	74097.720	74097.720	74097.720	72537.768	72537.768	72537.768	72537.768	72537.768	72537.768	74877.696	74877.696	74877.696	74877.696	74877.696	74877.696	75657.672	75657.672	75657.672	75657.672	75657.672	75657.672	76437.648
FRAME	90	90	90	90	90	90	91	91	91	91	91	91	92	92	92	92	92	92	94	94	94	94	94	94	95	95	95	95	95	95	93	93	93	93	93	93	96	96	96	96	96	96	97	97	97	97	97	97	98
RADIUS	6.500	6.500	6.500	6.500	6.500	6.500	6.500	6.500	6.500	6.500	6.500	6.500	6.500	6.500	6.500	6.500	6.500	6.500	6.500	6.500	6.500	6.500	6.500	6.500	6.500	6.500	6.500	6.500	6.500	6.500	6.500	6.500	6.500	6.500	6.500	6.500	6.500	6.500	6.500	6.500	6.500	6.500	6.500	6.500	6.500	6.500	6.500	6.500	6.500
VISIBILITY	1	1	1	1	1	1	1	1	1	1	1	1	1	1	1	1	1	1	1	1	1	1	1	1	1	1	1	1	1	1	1	1	1	1	1	1	1	1	1	1	1	1	1	1	1	1	1	1	1
MANUAL_COLOR	-10921639	-10921639	-10921639	-10921639	-10921639	-10921639	-10921639	-10921639	-10921639	-10921639	-10921639	-10921639	-10921639	-10921639	-10921639	-10921639	-10921639	-10921639	-10921639	-10921639	-10921639	-10921639	-10921639	-10921639	-10921639	-10921639	-10921639	-10921639	-10921639	-10921639	-10921639	-10921639	-10921639	-10921639	-10921639	-10921639	-10921639	-10921639	-10921639	-10921639	-10921639	-10921639	-10921639	-10921639	-10921639	-10921639	-10921639	-10921639	-10921639
MEAN_INTENSITY	214.144	195.101	239.437	235.318	242.718	240.534	214.596	194.711	230.975	235.260	243.552	243.567	210.094	198.014	227.527	239.505	243.650	246.946	208.949	200.112	225.520	221.848	244.805	244.130	211.274	202.675	225.812	217.289	246.877	239.227	207.563	196.253	222.368	228.765	248.079	241.975	207.542	209.137	232.892	228.155	248.209	241.773	210.368	210.552	233.993	222.841	248.170	246.271	209.253
MEDIAN_INTENSITY	247.000	233.000	254.000	255.000	255.000	255.000	243.000	229.000	249.000	255.000	255.000	255.000	240.000	222.000	250.000	255.000	255.000	255.000	237.000	233.000	252.000	255.000	255.000	255.000	245.000	237.000	252.000	254.000	255.000	255.000	237.000	233.000	254.000	255.000	255.000	255.000	242.000	240.000	254.000	254.000	255.000	255.000	238.000	242.000	255.000	255.000	255.000	255.000	240.000
MIN_INTENSITY	32.000	26.000	65.000	37.000	90.000	47.000	32.000	32.000	56.000	55.000	110.000	65.000	31.000	28.000	29.000	30.000	58.000	82.000	24.000	36.000	52.000	28.000	96.000	87.000	23.000	29.000	39.000	30.000	117.000	90.000	20.000	30.000	35.000	35.000	107.000	70.000	25.000	35.000	39.000	29.000	155.000	61.000	35.000	32.000	36.000	37.000	129.000	63.000	33.000
MAX_INTENSITY	255.000	255.000	255.000	255.000	255.000	255.000	255.000	255.000	255.000	255.000	255.000	255.000	255.000	255.000	255.000	255.000	255.000	255.000	255.000	255.000	255.000	255.000	255.000	255.000	255.000	255.000	255.000	255.000	255.000	255.000	255.000	255.000	255.000	255.000	255.000	255.000	255.000	255.000	255.000	255.000	255.000	255.000	255.000	255.000	255.000	255.000	255.000	255.000	255.000
TOTAL_INTENSITY	59318.000	54043.000	66324.000	65183.000	67233.000	66628.000	59443.000	53935.000	63980.000	65167.000	67464.000	67468.000	58196.000	54850.000	63025.000	66343.000	67491.000	68404.000	57879.000	55431.000	62469.000	61452.000	67811.000	67624.000	58523.000	56141.000	62550.000	60189.000	68385.000	66266.000	57495.000	54362.000	61596.000	63368.000	68718.000	67027.000	57489.000	57931.000	64511.000	63199.000	68754.000	66971.000	58272.000	58323.000	64816.000	61727.000	68743.000	68217.000	57963.000
STANDARD_DEVIATION	56.853	72.656	32.027	47.417	26.470	35.743	57.566	69.951	39.428	45.315	27.421	29.588	61.227	64.226	43.938	40.574	31.473	24.319	60.252	65.563	45.405	65.237	25.972	27.381	61.564	64.783	46.820	64.532	19.630	33.557	61.858	71.294	55.765	57.805	19.170	30.349	64.125	61.661	41.239	50.673	17.641	29.096	57.252	58.538	44.755	61.386	20.492	26.118	58.132
ESTIMATED_DIAMETER	13.072	10.493	13.177	12.567	13.616	13.000	12.142	10.616	19.426	24.700	13.309	13.350	12.561	10.706	13.400	24.700	15.256	13.253	12.152	12.411	13.187	12.556	13.487	13.082	12.438	11.925	13.639	11.445	14.247	12.914	12.648	7.684	14.189	11.538	13.622	13.111	12.513	11.637	13.195	12.346	14.378	13.160	13.044	11.550	13.114	10.940	14.013	13.421	13.226
CONTRAST	0.509	0.278	0.308	0.244	0.299	0.246	0.502	0.290	0.302	0.241	0.300	0.258	0.494	0.306	0.298	0.243	0.288	0.252	0.481	0.341	0.300	0.215	0.287	0.266	0.474	0.366	0.305	0.209	0.281	0.267	0.491	0.333	0.295	0.222	0.289	0.250	0.489	0.385	0.317	0.221	0.266	0.270	0.484	0.404	0.326	0.223	0.281	0.285	0.479
SNR	2.541	1.167	3.518	1.945	4.223	2.659	2.491	1.253	2.717	2.017	4.103	3.372	2.269	1.444	2.378	2.304	3.462	4.092	2.254	1.552	2.294	1.203	4.204	3.743	2.206	1.675	2.256	1.164	5.515	3.003	2.211	1.374	1.816	1.437	5.802	3.185	2.125	1.885	2.719	1.631	5.914	3.532	2.398	2.070	2.573	1.324	5.315	4.182	2.333
[truncated: 259 more columns]
