# Supplementary material for: Spatiotemporal dynamics of self-organized branching in pancreas-derived organoids
Source: Nat Commun. 2022 Sep 5;13:5219. doi: 10.1038/s41467-022-32806-y (PMC9445099; doi:10.1038/s41467-022-32806-y)
Supplement: Supplementary file 20 — Source Data [file 41467_2022_32806_MOESM20_ESM.zip › Source Data/Fig_S5c_Overtaking_cells_trackmate/csv/190613_Ctrl_Pos002_branch1.csv]

Label	ID14337	ID79875	ID61443	ID24584	ID69640	ID61449	ID14348	ID69650	ID73746	ID59413	ID73753	ID20504	ID51225	ID45084	ID61470	ID79909	ID20519	ID79914	ID73773	ID61486	ID59439	ID73777	ID79924	ID59447	ID61500	ID45117	ID73791	ID51266	ID59460	ID79940	ID84036	ID45126	ID84041	ID14409	ID34893	ID73806	ID79953	ID45139	ID59483	ID73822	ID84065	ID20578	ID45155	ID51299	ID59495	ID67690	ID84074	ID30829	ID51309
TRACK_ID	448	3042	397	1221	1221	1218	1037	1798	3373	1790	1790	448	1790	2691	2577	397	1037	1218	2944	1221	2944	2691	2577	2691	1798	448	3036	2691	3036	1221	3373	1037	1790	397	1790	448	1798	1993	448	1037	2944	397	1996	448	1037	1790	2691	1790	1037
QUALITY	5.008	5.379	5.133	3.819	5.435	5.159	1.557	7.113	4.552	5.402	5.268	5.331	6.288	5.394	5.588	4.490	3.465	4.797	5.558	6.052	5.458	5.226	4.662	6.503	6.560	5.104	5.838	5.742	5.446	6.036	5.581	5.333	5.815	2.638	5.630	6.645	7.010	5.738	5.478	6.132	5.449	3.637	5.173	5.047	5.339	5.447	5.985	4.849	5.295
POSITION_X	1104.974	1078.285	1058.668	990.149	1025.120	1041.617	1097.801	1011.002	1256.679	1239.166	1246.645	1115.149	1232.197	1166.167	1032.844	1059.644	1102.116	1047.245	1204.698	1019.308	1192.847	1189.775	1042.754	1179.194	1004.357	1130.631	1175.114	1173.806	1167.666	1030.721	1265.891	1120.767	1259.757	1024.897	1207.967	1159.336	1016.746	1104.425	1145.488	1144.707	1216.308	1038.429	1086.660	1138.075	1131.823	1241.561	1201.249	1207.367	1124.792
POSITION_Y	778.842	813.444	839.467	911.340	870.801	848.805	792.042	885.812	627.113	643.360	636.123	769.205	649.378	713.479	860.678	841.857	786.264	845.822	678.563	875.647	683.890	688.231	856.770	697.348	888.910	748.929	703.682	705.272	713.346	867.058	619.122	759.360	624.153	858.656	674.162	722.985	881.570	777.543	735.271	736.692	667.366	853.408	794.703	743.492	748.333	641.194	677.674	678.618	754.047
POSITION_Z	0.000	0.000	0.000	0.000	0.000	0.000	0.000	0.000	0.000	0.000	0.000	0.000	0.000	0.000	0.000	0.000	0.000	0.000	0.000	0.000	0.000	0.000	0.000	0.000	0.000	0.000	0.000	0.000	0.000	0.000	0.000	0.000	0.000	0.000	0.000	0.000	0.000	0.000	0.000	0.000	0.000	0.000	0.000	0.000	0.000	0.000	0.000	0.000	0.000
POSITION_T	15599.520	78777.576	60838.128	28079.136	67857.912	60838.128	15599.520	67857.912	71757.792	58498.200	71757.792	24179.256	51478.416	46798.560	60838.128	78777.576	24179.256	78777.576	71757.792	60838.128	58498.200	71757.792	78777.576	58498.200	60838.128	46798.560	71757.792	51478.416	58498.200	78777.576	81117.504	46798.560	81117.504	15599.520	37438.848	71757.792	78777.576	46798.560	58498.200	71757.792	81117.504	24179.256	46798.560	51478.416	58498.200	66297.960	81117.504	33538.968	51478.416
FRAME	20	101	78	36	87	78	20	87	92	75	92	31	66	60	78	101	31	101	92	78	75	92	101	75	78	60	92	66	75	101	104	60	104	20	48	92	101	60	75	92	104	31	60	66	75	85	104	43	66
RADIUS	6.500	6.500	6.500	6.500	6.500	6.500	6.500	6.500	6.500	6.500	6.500	6.500	6.500	6.500	6.500	6.500	6.500	6.500	6.500	6.500	6.500	6.500	6.500	6.500	6.500	6.500	6.500	6.500	6.500	6.500	6.500	6.500	6.500	6.500	6.500	6.500	6.500	6.500	6.500	6.500	6.500	6.500	6.500	6.500	6.500	6.500	6.500	6.500	6.500
VISIBILITY	1	1	1	1	1	1	1	1	1	1	1	1	1	1	1	1	1	1	1	1	1	1	1	1	1	1	1	1	1	1	1	1	1	1	1	1	1	1	1	1	1	1	1	1	1	1	1	1	1
MANUAL_COLOR	-10921639	-10921639	-10921639	-10921639	-10921639	-10921639	-10921639	-10921639	-10921639	-10921639	-10921639	-10921639	-10921639	-10921639	-10921639	-10921639	-10921639	-10921639	-10921639	-10921639	-10921639	-10921639	-10921639	-10921639	-10921639	-10921639	-10921639	-10921639	-10921639	-10921639	-10921639	-10921639	-10921639	-10921639	-10921639	-10921639	-10921639	-10921639	-10921639	-10921639	-10921639	-10921639	-10921639	-10921639	-10921639	-10921639	-10921639	-10921639	-10921639
MEAN_INTENSITY	161.181	232.628	240.628	113.726	184.765	222.054	88.718	196.910	135.173	248.433	228.271	194.437	226.693	197.563	227.108	214.332	122.913	231.729	208.144	202.599	245.668	210.845	220.982	224.108	207.693	244.762	201.538	213.321	235.881	217.888	174.910	214.267	214.245	93.690	230.242	238.913	211.520	196.845	246.928	246.032	217.224	133.794	243.477	248.769	221.473	240.556	210.509	209.415	215.105
MEDIAN_INTENSITY	154.000	255.000	255.000	95.000	190.000	254.000	66.000	232.000	140.000	255.000	255.000	214.000	255.000	235.000	254.000	241.000	113.000	255.000	244.000	240.000	255.000	227.000	254.000	253.000	252.000	255.000	226.000	250.000	254.000	244.000	223.000	237.000	254.000	73.000	255.000	255.000	253.000	223.000	255.000	255.000	254.000	128.000	255.000	255.000	253.000	255.000	241.000	230.000	243.000
MIN_INTENSITY	38.000	91.000	46.000	26.000	36.000	42.000	27.000	29.000	18.000	109.000	35.000	43.000	47.000	44.000	47.000	44.000	15.000	44.000	35.000	34.000	40.000	41.000	49.000	32.000	38.000	145.000	42.000	50.000	44.000	74.000	23.000	61.000	40.000	26.000	38.000	64.000	31.000	36.000	84.000	77.000	26.000	31.000	77.000	112.000	61.000	65.000	25.000	58.000	41.000
MAX_INTENSITY	255.000	255.000	255.000	255.000	255.000	255.000	255.000	255.000	255.000	255.000	255.000	255.000	255.000	255.000	255.000	255.000	255.000	255.000	255.000	255.000	255.000	255.000	255.000	255.000	255.000	255.000	255.000	255.000	255.000	255.000	255.000	255.000	255.000	255.000	255.000	255.000	255.000	255.000	255.000	255.000	255.000	255.000	255.000	255.000	255.000	255.000	255.000	255.000	255.000
TOTAL_INTENSITY	44647.000	64438.000	66654.000	31502.000	51180.000	61509.000	24575.000	54544.000	37443.000	68816.000	63231.000	53859.000	62794.000	54725.000	62909.000	59370.000	34047.000	64189.000	57656.000	56120.000	68050.000	58404.000	61212.000	62078.000	57531.000	67799.000	55826.000	59090.000	65339.000	60355.000	48450.000	59352.000	59346.000	25952.000	63777.000	66179.000	58591.000	54526.000	68399.000	68151.000	60171.000	37061.000	67443.000	68909.000	61348.000	66634.000	58311.000	58008.000	59584.000
STANDARD_DEVIATION	63.901	38.012	36.467	61.406	66.668	53.311	51.917	68.122	78.802	20.119	54.955	62.967	52.002	66.796	48.636	53.244	64.556	48.334	65.251	64.877	28.740	50.692	52.422	50.703	63.856	23.221	60.606	58.259	36.080	49.916	88.081	49.840	64.589	58.487	48.027	35.263	63.138	64.933	24.568	29.003	60.836	58.107	29.916	18.142	50.760	29.299	60.320	52.452	53.423
ESTIMATED_DIAMETER	12.597	19.324	12.955	6.254	7.599	11.964	3.667	11.460	7.230	14.090	12.004	11.283	12.415	7.540	12.875	24.700	6.574	11.762	12.314	11.313	13.545	13.311	12.437	12.363	11.494	14.550	12.183	12.887	12.918	12.410	7.406	12.581	11.559	6.165	12.733	12.842	11.755	12.891	13.382	13.276	11.924	7.805	13.004	14.989	12.538	13.575	12.281	15.197	12.137
CONTRAST	0.358	0.307	0.288	0.250	0.329	0.283	0.065	0.485	0.315	0.318	0.288	0.313	0.391	0.314	0.334	0.224	0.236	0.247	0.339	0.370	0.324	0.362	0.247	0.417	0.418	0.297	0.382	0.346	0.314	0.388	0.351	0.327	0.338	0.201	0.331	0.438	0.463	0.369	0.325	0.384	0.307	0.290	0.290	0.293	0.318	0.319	0.399	0.283	0.325
SNR	1.330	2.878	2.954	0.742	1.373	1.838	0.210	1.887	0.822	5.958	1.857	1.474	2.450	1.412	2.337	1.472	0.728	1.900	1.613	1.686	4.183	2.211	1.671	2.602	1.918	4.831	1.839	1.882	3.121	2.439	1.032	2.118	1.677	0.537	2.383	4.127	2.121	1.635	4.928	4.707	1.677	1.036	3.657	6.215	2.106	3.970	1.991	1.761	1.973
[truncated: 958 more columns]
