# Supplementary material for: Spatiotemporal dynamics of self-organized branching in pancreas-derived organoids
Source: Nat Commun. 2022 Sep 5;13:5219. doi: 10.1038/s41467-022-32806-y (PMC9445099; doi:10.1038/s41467-022-32806-y)
Supplement: Supplementary file 20 — Source Data [file 41467_2022_32806_MOESM20_ESM.zip › Source Data/Fig_S5c_Overtaking_cells_trackmate/csv/190613_Ctrl_Pos002_branch2.csv]

Label	ID88065	ID71686	ID88072	ID8203	ID55309	ID65551	ID71699	ID88082	ID8213	ID2070	ID71705	ID81946	ID65569	ID55331	ID18471	ID71723	ID81964	ID10291	ID55348	ID2106	ID81979	ID18491	ID65597	ID55359	ID81993	ID65610	ID10317	ID8270	ID82001	ID8275	ID65618	ID65629	ID82012	ID82026	ID36971	ID32879	ID36998	ID32906	ID47248	ID28820	ID37013	ID32923	ID4255	ID47271	ID28841	ID6325	ID75962	ID47292	ID4293
TRACK_ID	125	2026	3617	100	2390	2543	3140	3508	100	100	100	2543	2390	2026	100	125	2390	100	100	125	2026	125	2026	125	3140	3140	125	125	100	125	100	125	125	3508	2026	2026	100	100	2543	100	125	125	100	2390	125	100	2543	2026	125
QUALITY	5.519	6.354	3.243	3.209	3.911	6.721	4.763	6.457	3.473	3.162	6.279	7.320	5.674	6.266	4.415	5.435	6.028	3.827	6.186	1.892	7.159	3.086	6.295	6.341	4.786	4.492	2.421	2.445	5.611	2.393	6.863	5.744	5.255	6.265	5.926	4.564	6.179	5.889	4.633	6.497	5.788	5.519	2.433	3.521	5.736	4.016	7.123	5.813	1.562
POSITION_X	1066.870	1068.722	1070.559	1066.496	1063.807	1066.093	1066.682	1070.460	1066.905	1066.823	1065.225	1068.217	1065.092	1065.003	1063.849	1065.606	1067.447	1066.230	1061.609	1060.910	1069.737	1061.659	1066.350	1059.709	1068.725	1065.918	1060.946	1059.961	1066.888	1060.585	1063.855	1060.568	1066.890	1071.476	1060.864	1062.121	1059.576	1061.076	1063.744	1062.874	1056.745	1057.042	1067.798	1062.478	1060.936	1066.514	1067.622	1062.540	1062.162
POSITION_Y	1298.563	1227.038	1309.183	1084.952	1175.088	1149.748	1257.067	1324.728	1087.870	1080.208	1272.446	1162.969	1178.165	1221.015	1117.344	1301.516	1191.728	1097.920	1257.306	1161.234	1227.230	1171.573	1230.351	1280.065	1262.102	1254.969	1149.091	1148.771	1276.356	1146.912	1272.001	1293.524	1301.756	1326.564	1153.136	1125.713	1197.511	1172.328	1127.147	1153.921	1236.325	1224.830	1075.863	1158.866	1209.134	1090.177	1157.899	1188.485	1169.228
POSITION_Z	0.000	0.000	0.000	0.000	0.000	0.000	0.000	0.000	0.000	0.000	0.000	0.000	0.000	0.000	0.000	0.000	0.000	0.000	0.000	0.000	0.000	0.000	0.000	0.000	0.000	0.000	0.000	0.000	0.000	0.000	0.000	0.000	0.000	0.000	0.000	0.000	0.000	0.000	0.000	0.000	0.000	0.000	0.000	0.000	0.000	0.000	0.000	0.000	0.000
POSITION_T	85797.360	70197.840	85797.360	8579.736	55378.296	63958.032	70197.840	85797.360	10139.688	5459.832	70197.840	77997.600	63958.032	55378.296	21059.352	70197.840	77997.600	14819.544	55378.296	5459.832	77997.600	21059.352	63958.032	55378.296	77997.600	63958.032	14819.544	8579.736	77997.600	10139.688	63958.032	63958.032	77997.600	77997.600	38998.800	35098.920	38998.800	35098.920	49138.488	31199.040	38998.800	35098.920	2339.928	49138.488	31199.040	11699.640	73317.744	49138.488	2339.928
FRAME	110	90	110	11	71	82	90	110	13	7	90	100	82	71	27	90	100	19	71	7	100	27	82	71	100	82	19	11	100	13	82	82	100	100	50	45	50	45	63	40	50	45	3	63	40	15	94	63	3
RADIUS	6.500	6.500	6.500	6.500	6.500	6.500	6.500	6.500	6.500	6.500	6.500	6.500	6.500	6.500	6.500	6.500	6.500	6.500	6.500	6.500	6.500	6.500	6.500	6.500	6.500	6.500	6.500	6.500	6.500	6.500	6.500	6.500	6.500	6.500	6.500	6.500	6.500	6.500	6.500	6.500	6.500	6.500	6.500	6.500	6.500	6.500	6.500	6.500	6.500
VISIBILITY	1	1	1	1	1	1	1	1	1	1	1	1	1	1	1	1	1	1	1	1	1	1	1	1	1	1	1	1	1	1	1	1	1	1	1	1	1	1	1	1	1	1	1	1	1	1	1	1	1
MANUAL_COLOR	-10921639	-10921639	-10921639	-10921639	-10921639	-10921639	-10921639	-10921639	-10921639	-10921639	-10921639	-10921639	-10921639	-10921639	-10921639	-10921639	-10921639	-10921639	-10921639	-10921639	-10921639	-10921639	-10921639	-10921639	-10921639	-10921639	-10921639	-10921639	-10921639	-10921639	-10921639	-10921639	-10921639	-10921639	-10921639	-10921639	-10921639	-10921639	-10921639	-10921639	-10921639	-10921639	-10921639	-10921639	-10921639	-10921639	-10921639	-10921639	-10921639
MEAN_INTENSITY	232.563	177.769	196.567	102.906	115.903	164.650	150.729	194.617	110.032	98.751	246.260	190.625	125.982	190.386	118.978	147.686	146.440	116.773	239.968	71.412	185.000	96.412	162.628	205.747	181.372	151.123	79.209	78.419	249.004	80.671	239.523	190.220	206.213	179.635	158.191	117.347	190.354	190.032	134.498	189.350	174.477	151.834	88.162	108.675	154.740	117.386	178.736	166.238	66.166
MEDIAN_INTENSITY	253.000	210.000	205.000	94.000	111.000	174.000	145.000	209.000	104.000	91.000	255.000	235.000	116.000	227.000	99.000	138.000	135.000	105.000	255.000	64.000	225.000	83.000	170.000	226.000	191.000	151.000	64.000	62.000	255.000	67.000	255.000	204.000	221.000	194.000	147.000	98.000	231.000	237.000	127.000	215.000	176.000	142.000	82.000	109.000	149.000	105.000	188.000	189.000	58.000
MIN_INTENSITY	45.000	28.000	60.000	31.000	30.000	26.000	26.000	24.000	32.000	32.000	93.000	28.000	15.000	29.000	33.000	24.000	21.000	36.000	73.000	24.000	28.000	29.000	26.000	54.000	30.000	28.000	26.000	26.000	116.000	27.000	80.000	25.000	47.000	21.000	38.000	27.000	32.000	32.000	33.000	31.000	28.000	31.000	30.000	28.000	29.000	37.000	34.000	25.000	25.000
MAX_INTENSITY	255.000	255.000	255.000	254.000	255.000	255.000	255.000	255.000	233.000	242.000	255.000	255.000	255.000	255.000	255.000	255.000	255.000	255.000	255.000	188.000	255.000	255.000	255.000	255.000	255.000	255.000	255.000	255.000	255.000	214.000	255.000	255.000	255.000	255.000	255.000	255.000	255.000	255.000	255.000	255.000	255.000	255.000	227.000	245.000	255.000	255.000	255.000	255.000	215.000
TOTAL_INTENSITY	64420.000	49242.000	54449.000	28505.000	32105.000	45608.000	41752.000	53909.000	30479.000	27354.000	68214.000	52803.000	34897.000	52737.000	32957.000	40909.000	40564.000	32346.000	66471.000	19781.000	51245.000	26706.000	45048.000	56992.000	50240.000	41861.000	21941.000	21722.000	68974.000	22346.000	66348.000	52691.000	57121.000	49759.000	43819.000	32505.000	52728.000	52639.000	37256.000	52450.000	48330.000	42058.000	24421.000	30103.000	42863.000	32516.000	49510.000	46048.000	18328.000
STANDARD_DEVIATION	38.882	79.955	42.844	47.972	59.309	75.921	72.480	62.306	44.915	45.666	23.606	76.145	79.265	71.851	66.762	73.469	88.290	55.374	35.686	33.523	80.764	53.130	82.944	56.638	63.642	65.542	43.619	45.210	19.890	40.716	33.896	63.428	52.519	69.982	66.227	63.605	75.660	77.480	74.128	69.107	61.492	67.866	40.332	47.677	67.051	54.818	75.220	81.295	29.774
ESTIMATED_DIAMETER	13.102	11.351	14.332	6.772	7.018	7.352	7.736	12.394	7.279	7.002	14.085	11.367	7.291	10.845	6.440	7.060	6.870	6.916	13.069	6.212	7.750	6.631	7.591	12.171	12.795	12.539	5.905	6.119	13.865	5.526	13.008	11.821	19.673	12.986	11.396	6.827	7.556	7.662	6.408	7.586	13.698	6.871	7.596	7.237	6.967	6.920	7.650	7.349	6.597
CONTRAST	0.313	0.443	0.205	0.296	0.328	0.500	0.323	0.453	0.309	0.302	0.390	0.519	0.478	0.402	0.318	0.346	0.463	0.295	0.374	0.185	0.514	0.268	0.466	0.397	0.300	0.356	0.200	0.225	0.327	0.225	0.444	0.396	0.302	0.454	0.453	0.366	0.382	0.354	0.302	0.425	0.399	0.381	0.282	0.318	0.429	0.326	0.503	0.368	0.157
SNR	2.855	1.365	1.564	0.979	0.964	1.445	1.015	1.947	1.158	1.003	5.852	1.711	1.028	1.519	0.859	1.033	1.050	0.961	3.662	0.665	1.555	0.766	1.247	2.063	1.314	1.210	0.607	0.637	6.174	0.728	4.345	1.700	1.821	1.603	1.488	0.989	1.391	1.282	0.842	1.635	1.619	1.235	0.961	1.099	1.386	1.053	1.591	1.101	0.602
[truncated: 404 more columns]
