# Supplementary material for: Spatiotemporal dynamics of self-organized branching in pancreas-derived organoids
Source: Nat Commun. 2022 Sep 5;13:5219. doi: 10.1038/s41467-022-32806-y (PMC9445099; doi:10.1038/s41467-022-32806-y)
Supplement: Supplementary file 20 — Source Data [file 41467_2022_32806_MOESM20_ESM.zip › Source Data/Fig_S5c_Overtaking_cells_trackmate/csv/190613_Ctrl_Pos002_branch3.csv]

Label	ID36870	ID55303	ID65550	ID81953	ID65568	ID32802	ID28714	ID81968	ID36915	ID75833	ID47166	ID6207	ID41041	ID47188	ID4193	ID75875	ID41069	ID86137	ID63609	ID53376	ID75907	ID24708	ID47238	ID12423	ID75920	ID63637	ID53401	ID41120	ID75936	ID86179	ID47273	ID75973	ID53444	ID86215	ID63689	ID69839	ID86222	ID75986	ID14548	ID80093	ID86239	ID63714	ID53477	ID69865	ID61675	ID20733	ID80131	ID86274	ID61707
TRACK_ID	2195	2545	54	54	2545	54	54	2545	54	3416	2122	54	2122	2195	54	2122	2195	3416	2122	2122	2195	54	54	54	3464	2195	2195	54	3341	2122	2545	54	54	2195	54	2122	3464	2545	54	3416	3341	2545	2545	2195	2122	54	2122	54	2195
QUALITY	6.247	5.856	6.283	6.952	6.597	6.161	6.306	6.622	5.161	6.012	5.583	4.364	6.154	6.208	5.696	7.284	6.372	6.298	6.656	5.552	6.638	6.599	6.645	4.889	5.456	6.231	5.586	6.308	6.256	6.801	4.673	6.707	7.213	6.127	6.031	7.019	5.219	6.981	4.974	6.237	6.141	6.222	5.156	6.515	6.620	6.079	6.604	6.721	5.995
POSITION_X	480.882	433.490	438.031	429.308	425.292	474.450	475.601	415.642	468.088	475.163	474.426	470.053	484.357	467.891	478.704	461.810	475.082	473.841	465.898	469.731	453.708	476.986	455.497	474.160	450.912	457.592	464.249	462.276	446.440	462.440	437.434	429.616	452.799	453.575	439.708	462.707	450.264	417.974	473.567	473.280	446.550	426.297	434.093	454.419	467.803	476.669	463.144	429.181	460.066
POSITION_Y	1039.626	1164.057	1147.148	1170.379	1177.346	1056.151	1043.188	1201.347	1077.433	1033.571	1056.487	1030.706	1032.111	1072.308	1015.286	1069.195	1052.360	1037.439	1066.632	1062.128	1094.992	1037.456	1115.759	1029.894	1104.584	1090.489	1077.844	1091.437	1122.663	1070.106	1159.854	1168.011	1117.448	1094.756	1143.318	1072.435	1105.658	1197.154	1028.393	1037.316	1123.553	1176.112	1163.156	1095.829	1064.082	1028.021	1066.894	1170.129	1085.273
POSITION_Z	0.000	0.000	0.000	0.000	0.000	0.000	0.000	0.000	0.000	0.000	0.000	0.000	0.000	0.000	0.000	0.000	0.000	0.000	0.000	0.000	0.000	0.000	0.000	0.000	0.000	0.000	0.000	0.000	0.000	0.000	0.000	0.000	0.000	0.000	0.000	0.000	0.000	0.000	0.000	0.000	0.000	0.000	0.000	0.000	0.000	0.000	0.000	0.000	0.000
POSITION_T	38998.800	55378.296	63958.032	77997.600	63958.032	35098.920	31199.040	77997.600	38998.800	73317.744	49138.488	11699.640	42118.704	49138.488	2339.928	73317.744	42118.704	82677.456	63178.056	53038.368	73317.744	28079.136	49138.488	16379.496	73317.744	63178.056	53038.368	42118.704	73317.744	82677.456	49138.488	73317.744	53038.368	82677.456	63178.056	67857.912	82677.456	73317.744	15599.520	78777.576	82677.456	63178.056	53038.368	67857.912	60838.128	24179.256	78777.576	82677.456	60838.128
FRAME	50	71	82	100	82	45	40	100	50	94	63	15	54	63	3	94	54	106	81	68	94	36	63	21	94	81	68	54	94	106	63	94	68	106	81	87	106	94	20	101	106	81	68	87	78	31	101	106	78
RADIUS	6.500	6.500	6.500	6.500	6.500	6.500	6.500	6.500	6.500	6.500	6.500	6.500	6.500	6.500	6.500	6.500	6.500	6.500	6.500	6.500	6.500	6.500	6.500	6.500	6.500	6.500	6.500	6.500	6.500	6.500	6.500	6.500	6.500	6.500	6.500	6.500	6.500	6.500	6.500	6.500	6.500	6.500	6.500	6.500	6.500	6.500	6.500	6.500	6.500
VISIBILITY	1	1	1	1	1	1	1	1	1	1	1	1	1	1	1	1	1	1	1	1	1	1	1	1	1	1	1	1	1	1	1	1	1	1	1	1	1	1	1	1	1	1	1	1	1	1	1	1	1
MANUAL_COLOR	-10921639	-10921639	-10921639	-10921639	-10921639	-10921639	-10921639	-10921639	-10921639	-10921639	-10921639	-10921639	-10921639	-10921639	-10921639	-10921639	-10921639	-10921639	-10921639	-10921639	-10921639	-10921639	-10921639	-10921639	-10921639	-10921639	-10921639	-10921639	-10921639	-10921639	-10921639	-10921639	-10921639	-10921639	-10921639	-10921639	-10921639	-10921639	-10921639	-10921639	-10921639	-10921639	-10921639	-10921639	-10921639	-10921639	-10921639	-10921639	-10921639
MEAN_INTENSITY	211.852	190.029	178.899	179.729	216.256	184.755	187.523	228.386	153.773	175.895	195.061	139.560	175.787	235.058	136.635	202.307	208.516	193.704	202.087	205.523	235.617	189.863	213.184	137.007	237.401	236.419	239.256	201.542	207.202	200.224	131.827	187.747	214.805	234.827	183.776	190.599	246.347	213.563	145.848	181.513	212.249	235.946	159.700	232.866	206.935	154.866	193.549	191.650	230.191
MEDIAN_INTENSITY	253.000	240.000	230.000	236.000	254.000	217.000	213.000	255.000	160.000	241.000	225.000	137.000	209.000	255.000	136.000	254.000	255.000	253.000	254.000	241.000	255.000	234.000	252.000	132.000	255.000	255.000	255.000	238.000	255.000	254.000	117.000	244.000	255.000	255.000	251.000	236.000	255.000	254.000	147.000	246.000	253.000	255.000	180.000	255.000	254.000	167.000	252.000	240.000	255.000
MIN_INTENSITY	24.000	29.000	24.000	26.000	11.000	24.000	30.000	22.000	24.000	25.000	27.000	14.000	30.000	52.000	20.000	27.000	31.000	34.000	30.000	28.000	36.000	30.000	34.000	13.000	34.000	43.000	36.000	33.000	19.000	21.000	23.000	24.000	39.000	46.000	23.000	18.000	103.000	18.000	24.000	27.000	35.000	58.000	19.000	41.000	36.000	25.000	22.000	24.000	36.000
MAX_INTENSITY	255.000	255.000	255.000	255.000	255.000	255.000	255.000	255.000	255.000	255.000	255.000	255.000	255.000	255.000	255.000	255.000	255.000	255.000	255.000	255.000	255.000	255.000	255.000	255.000	255.000	255.000	255.000	255.000	255.000	255.000	255.000	255.000	255.000	255.000	255.000	255.000	255.000	255.000	255.000	255.000	255.000	255.000	255.000	255.000	255.000	255.000	255.000	255.000	255.000
TOTAL_INTENSITY	58683.000	52638.000	49555.000	49785.000	59903.000	51177.000	51944.000	63263.000	42595.000	48723.000	54032.000	38658.000	48693.000	65111.000	37848.000	56039.000	57759.000	53656.000	55978.000	56930.000	65266.000	52592.000	59052.000	37951.000	65760.000	65488.000	66274.000	55827.000	57395.000	55462.000	36516.000	52006.000	59501.000	65047.000	50906.000	52796.000	68238.000	59157.000	40400.000	50279.000	58793.000	65357.000	44237.000	64504.000	57321.000	42898.000	53613.000	53087.000	63763.000
STANDARD_DEVIATION	65.134	80.196	86.534	86.794	62.793	75.189	70.950	55.010	78.445	92.308	68.641	59.995	80.796	44.518	78.477	76.571	73.785	82.804	79.048	66.466	47.041	77.180	62.981	77.138	41.593	46.779	38.984	69.103	76.352	79.463	77.708	82.924	68.359	48.755	86.853	79.213	24.603	67.092	74.936	87.610	66.068	44.946	83.196	51.532	72.097	83.142	83.010	80.171	52.936
ESTIMATED_DIAMETER	11.855	12.724	7.242	7.794	12.157	7.809	10.759	12.987	24.700	7.381	10.768	12.050	7.515	12.829	7.062	10.884	10.673	7.679	10.602	11.751	12.691	7.832	11.723	7.241	12.871	12.565	12.724	11.639	11.553	10.915	6.852	10.839	13.100	12.292	7.403	7.803	14.102	11.555	7.465	7.504	11.727	12.914	7.587	12.059	11.071	7.438	7.729	7.825	12.105
CONTRAST	0.375	0.366	0.419	0.477	0.407	0.391	0.416	0.419	0.327	0.373	0.339	0.404	0.391	0.383	0.477	0.493	0.380	0.393	0.412	0.324	0.417	0.427	0.424	0.366	0.305	0.380	0.319	0.396	0.375	0.433	0.285	0.441	0.501	0.365	0.372	0.467	0.294	0.454	0.357	0.402	0.371	0.375	0.324	0.401	0.413	0.417	0.415	0.445	0.349
SNR	1.773	1.269	1.222	1.337	1.991	1.382	1.552	2.450	0.967	1.035	1.439	1.340	1.223	2.925	1.125	1.745	1.555	1.321	1.493	1.513	2.947	1.473	2.016	0.952	2.670	2.786	2.970	1.654	1.480	1.523	0.752	1.385	2.097	2.573	1.148	1.533	4.552	1.987	1.024	1.187	1.740	2.865	0.939	2.586	1.677	1.096	1.368	1.472	2.250
[truncated: 318 more columns]
