# Supplementary material for: Spatiotemporal dynamics of self-organized branching in pancreas-derived organoids
Source: Nat Commun. 2022 Sep 5;13:5219. doi: 10.1038/s41467-022-32806-y (PMC9445099; doi:10.1038/s41467-022-32806-y)
Supplement: Supplementary file 20 — Source Data [file 41467_2022_32806_MOESM20_ESM.zip › Source Data/Fig_S5c_Overtaking_cells_trackmate/csv/190613_Ctrl_Pos002_branch4.csv]

Label	ID81921	ID81929	ID81933	ID75924	ID75926	ID75935	ID75942	ID75947	ID63666	ID86233	ID86235	ID86243	ID86247	ID86251	ID86258	ID69880	ID69884	ID69897	ID61741	ID80187	ID80190	ID80196	ID80204	ID80212	ID80216	ID74202	ID74207	ID59875	ID74221	ID74223	ID74229	ID84503	ID84504	ID84516	ID84522	ID84526	ID68147	ID84531	ID78487	ID78490	ID58012	ID78498	ID78505	ID78510	ID78514	ID88811	ID88813	ID88819	ID88826
TRACK_ID	3344	3345	3419	3340	2984	3503	3344	3345	2984	3340	2984	3503	3344	3345	3419	3340	2984	3344	2984	3340	2984	3503	3344	3345	3419	3340	2984	2984	3344	3345	3419	3340	2984	3503	3344	3345	2984	3419	3340	2984	2984	3503	3344	3345	3419	3340	2984	3503	3344
QUALITY	6.337	5.483	6.940	4.396	4.208	6.156	6.322	6.118	6.931	4.333	6.438	5.071	6.531	5.877	6.992	3.673	6.914	6.356	6.154	4.083	4.900	5.023	6.506	5.689	7.291	4.296	6.090	5.736	6.405	5.711	4.255	4.675	6.327	4.713	6.575	6.070	6.799	6.702	4.132	5.424	5.401	5.410	6.117	6.313	7.221	4.544	6.579	5.105	6.370
POSITION_X	209.413	180.985	164.784	271.306	259.186	247.220	211.344	191.432	257.512	267.007	252.389	231.004	210.624	182.578	162.974	277.134	257.106	213.174	262.329	266.038	258.611	237.513	210.219	182.040	164.852	275.500	254.021	266.254	212.016	193.944	169.953	267.619	253.223	232.814	211.193	182.709	258.914	164.204	273.005	258.921	267.670	244.751	210.251	187.163	165.936	264.094	249.996	227.961	209.894
POSITION_Y	1131.127	1138.786	1142.468	1112.619	1114.995	1119.925	1129.252	1135.552	1117.864	1115.747	1118.271	1126.326	1131.464	1138.991	1143.296	1113.629	1117.256	1127.923	1116.469	1114.263	1117.995	1123.906	1131.154	1139.466	1142.768	1112.891	1117.595	1114.968	1128.996	1134.459	1139.885	1114.947	1117.932	1126.069	1131.726	1139.651	1116.542	1142.974	1113.321	1116.382	1114.345	1120.884	1130.317	1136.570	1141.394	1116.230	1118.919	1127.564	1132.056
POSITION_Z	0.000	0.000	0.000	0.000	0.000	0.000	0.000	0.000	0.000	0.000	0.000	0.000	0.000	0.000	0.000	0.000	0.000	0.000	0.000	0.000	0.000	0.000	0.000	0.000	0.000	0.000	0.000	0.000	0.000	0.000	0.000	0.000	0.000	0.000	0.000	0.000	0.000	0.000	0.000	0.000	0.000	0.000	0.000	0.000	0.000	0.000	0.000	0.000	0.000
POSITION_T	77997.600	77997.600	77997.600	73317.744	73317.744	73317.744	73317.744	73317.744	63178.056	82677.456	82677.456	82677.456	82677.456	82677.456	82677.456	67857.912	67857.912	67857.912	60838.128	78777.576	78777.576	78777.576	78777.576	78777.576	78777.576	71757.792	71757.792	58498.200	71757.792	71757.792	71757.792	81117.504	81117.504	81117.504	81117.504	81117.504	66297.960	81117.504	75657.672	75657.672	57718.224	75657.672	75657.672	75657.672	75657.672	84237.408	84237.408	84237.408	84237.408
FRAME	100	100	100	94	94	94	94	94	81	106	106	106	106	106	106	87	87	87	78	101	101	101	101	101	101	92	92	75	92	92	92	104	104	104	104	104	85	104	97	97	74	97	97	97	97	108	108	108	108
RADIUS	6.500	6.500	6.500	6.500	6.500	6.500	6.500	6.500	6.500	6.500	6.500	6.500	6.500	6.500	6.500	6.500	6.500	6.500	6.500	6.500	6.500	6.500	6.500	6.500	6.500	6.500	6.500	6.500	6.500	6.500	6.500	6.500	6.500	6.500	6.500	6.500	6.500	6.500	6.500	6.500	6.500	6.500	6.500	6.500	6.500	6.500	6.500	6.500	6.500
VISIBILITY	1	1	1	1	1	1	1	1	1	1	1	1	1	1	1	1	1	1	1	1	1	1	1	1	1	1	1	1	1	1	1	1	1	1	1	1	1	1	1	1	1	1	1	1	1	1	1	1	1
MANUAL_COLOR	-10921639	-10921639	-10921639	-10921639	-10921639	-10921639	-10921639	-10921639	-10921639	-10921639	-10921639	-10921639	-10921639	-10921639	-10921639	-10921639	-10921639	-10921639	-10921639	-10921639	-10921639	-10921639	-10921639	-10921639	-10921639	-10921639	-10921639	-10921639	-10921639	-10921639	-10921639	-10921639	-10921639	-10921639	-10921639	-10921639	-10921639	-10921639	-10921639	-10921639	-10921639	-10921639	-10921639	-10921639	-10921639	-10921639	-10921639	-10921639	-10921639
MEAN_INTENSITY	214.477	157.123	172.755	142.083	189.014	180.664	195.466	142.578	238.061	149.065	193.534	178.083	241.217	164.610	172.040	90.960	219.996	220.794	225.874	151.061	174.094	165.094	220.939	159.148	182.242	109.090	212.047	204.422	198.794	149.159	115.455	149.848	195.195	163.487	234.289	164.859	214.527	171.921	124.910	188.527	202.137	178.585	205.740	182.661	165.321	143.563	194.552	180.264	241.238
MEDIAN_INTENSITY	255.000	159.000	192.000	136.000	193.000	183.000	239.000	128.000	255.000	153.000	211.000	193.000	255.000	181.000	187.000	75.000	245.000	255.000	254.000	145.000	172.000	169.000	255.000	168.000	213.000	89.000	225.000	234.000	237.000	150.000	102.000	152.000	219.000	173.000	255.000	170.000	246.000	189.000	111.000	201.000	224.000	193.000	254.000	191.000	169.000	134.000	214.000	193.000	255.000
MIN_INTENSITY	29.000	22.000	23.000	21.000	63.000	39.000	27.000	22.000	52.000	20.000	35.000	26.000	70.000	24.000	25.000	18.000	66.000	36.000	43.000	31.000	43.000	28.000	38.000	21.000	22.000	23.000	87.000	41.000	28.000	23.000	18.000	22.000	24.000	25.000	46.000	24.000	36.000	25.000	26.000	54.000	27.000	31.000	26.000	29.000	31.000	25.000	41.000	34.000	64.000
MAX_INTENSITY	255.000	255.000	255.000	255.000	255.000	255.000	255.000	255.000	255.000	255.000	255.000	255.000	255.000	255.000	255.000	255.000	255.000	255.000	255.000	255.000	255.000	255.000	255.000	255.000	255.000	255.000	255.000	255.000	255.000	255.000	255.000	255.000	255.000	255.000	255.000	255.000	255.000	255.000	255.000	255.000	255.000	255.000	255.000	255.000	255.000	255.000	255.000	255.000	255.000
TOTAL_INTENSITY	59410.000	43523.000	47853.000	39357.000	52357.000	50044.000	54144.000	39494.000	65943.000	41291.000	53609.000	49329.000	66817.000	45597.000	47655.000	25196.000	60939.000	61160.000	62567.000	41844.000	48224.000	45731.000	61200.000	44084.000	50481.000	30218.000	58737.000	56625.000	55066.000	41317.000	31981.000	41508.000	54069.000	45286.000	64898.000	45666.000	59424.000	47622.000	34600.000	52222.000	55992.000	49468.000	56990.000	50597.000	45794.000	39767.000	53891.000	49933.000	66823.000
STANDARD_DEVIATION	66.050	74.166	74.110	70.206	48.572	65.076	76.143	81.988	36.477	68.044	62.822	69.110	36.551	75.360	71.532	57.751	47.732	60.911	53.626	68.512	63.086	70.797	61.531	72.400	76.084	65.862	44.275	61.909	71.460	75.829	72.406	70.779	66.632	71.399	47.307	77.197	54.869	75.820	69.206	57.276	61.700	61.491	73.390	61.619	72.086	67.246	62.012	66.012	35.449
ESTIMATED_DIAMETER	11.951	10.275	7.667	7.128	11.821	10.409	10.969	7.225	13.194	7.034	11.255	11.680	13.209	7.691	7.793	6.509	12.808	12.052	12.475	24.700	24.700	11.991	12.192	7.556	11.469	6.874	19.317	11.786	11.324	7.263	6.996	7.261	10.788	7.568	13.243	7.769	12.116	7.865	6.618	11.793	12.345	11.922	11.183	12.264	7.579	7.319	11.472	7.555	13.464
CONTRAST	0.382	0.334	0.530	0.226	0.298	0.399	0.386	0.451	0.456	0.290	0.445	0.336	0.412	0.385	0.556	0.320	0.482	0.396	0.382	0.269	0.310	0.389	0.402	0.362	0.556	0.299	0.408	0.376	0.407	0.388	0.296	0.288	0.418	0.305	0.412	0.382	0.466	0.533	0.226	0.363	0.358	0.420	0.364	0.509	0.604	0.270	0.467	0.298	0.401
SNR	1.795	1.062	1.614	0.747	1.787	1.584	1.429	1.081	4.086	0.985	1.897	1.296	3.854	1.215	1.718	0.764	2.996	2.057	2.327	0.935	1.307	1.305	2.059	1.169	1.711	0.763	2.777	1.803	1.610	1.099	0.729	0.946	1.727	1.071	2.892	1.181	2.485	1.577	0.666	1.755	1.729	1.717	1.496	1.999	1.728	0.907	1.997	1.252	3.897
[truncated: 102 more columns]
