# Supplementary material for: Spatiotemporal dynamics of self-organized branching in pancreas-derived organoids
Source: Nat Commun. 2022 Sep 5;13:5219. doi: 10.1038/s41467-022-32806-y (PMC9445099; doi:10.1038/s41467-022-32806-y)
Supplement: Supplementary file 20 — Source Data [file 41467_2022_32806_MOESM20_ESM.zip › Source Data/Fig_S5c_Overtaking_cells_trackmate/csv/190613_Ctrl_Pos002_branch5.csv]

Label	ID73730	ID73735	ID84001	ID34854	ID84016	ID84026	ID84031	ID67646	ID38983	ID30791	ID67661	ID67673	ID16491	ID26760	ID57503	ID77991	ID78006	ID78017	ID78021	ID88304	ID49401	ID88314	ID43260	ID22784	ID88324	ID88331	ID71981	ID71995	ID72013	ID82272	ID65901	ID82288	ID55666	ID82299	ID82303	ID65925	ID18821	ID37326	ID33233	ID29156	ID76288	ID47624	ID76302	ID76313	ID76319	ID86588	ID41536	ID86598	ID25165
TRACK_ID	3427	3165	1282	1282	3096	3427	3165	1282	1282	1282	3096	3165	1282	1282	1282	1282	3096	3427	3165	1282	1282	3096	1282	1282	3427	3165	1282	3096	3165	1282	1282	3096	1282	3427	3165	3165	1282	1282	1282	1282	1282	1282	3096	3427	3165	1282	1282	3096	1282
QUALITY	4.787	5.664	6.286	4.924	5.996	5.834	6.645	6.404	5.926	4.348	4.637	6.203	1.711	5.630	6.041	6.184	6.197	5.060	5.815	6.043	5.974	5.403	6.060	5.529	5.657	6.878	5.963	5.932	5.396	6.383	6.521	5.750	6.138	5.785	6.349	6.044	2.587	5.779	4.565	5.170	5.985	6.371	6.517	4.726	5.714	6.072	5.904	5.639	5.539
POSITION_X	553.212	562.934	520.720	551.724	532.938	550.857	561.293	521.216	544.324	556.116	540.055	563.613	573.298	561.914	524.472	521.815	533.883	553.449	563.163	521.300	528.806	536.500	536.588	567.684	551.202	562.777	522.195	539.150	563.950	521.535	522.791	531.919	524.850	551.786	561.605	564.156	571.894	549.077	552.595	561.189	520.481	532.387	534.635	553.132	563.593	522.644	541.557	535.474	566.053
POSITION_Y	589.926	606.868	536.795	583.520	564.496	586.912	604.860	539.944	570.962	589.959	571.852	606.825	627.120	595.785	545.491	537.697	564.662	589.397	605.390	540.559	548.259	568.142	561.533	611.775	587.675	607.521	539.246	571.050	607.761	536.895	542.032	563.791	545.083	588.639	604.126	607.600	624.300	579.384	583.990	592.850	536.672	553.090	565.103	590.533	606.803	539.721	567.238	567.036	606.838
POSITION_Z	0.000	0.000	0.000	0.000	0.000	0.000	0.000	0.000	0.000	0.000	0.000	0.000	0.000	0.000	0.000	0.000	0.000	0.000	0.000	0.000	0.000	0.000	0.000	0.000	0.000	0.000	0.000	0.000	0.000	0.000	0.000	0.000	0.000	0.000	0.000	0.000	0.000	0.000	0.000	0.000	0.000	0.000	0.000	0.000	0.000	0.000	0.000	0.000	0.000
POSITION_T	71757.792	71757.792	81117.504	37438.848	81117.504	81117.504	81117.504	66297.960	42898.680	33538.968	66297.960	66297.960	20279.376	30419.064	57718.224	75657.672	75657.672	75657.672	75657.672	84237.408	50698.440	84237.408	45238.608	26519.184	84237.408	84237.408	69417.864	69417.864	69417.864	79557.552	65517.984	79557.552	56158.272	79557.552	79557.552	65517.984	23399.280	39778.776	36658.872	31979.016	74097.720	48358.512	74097.720	74097.720	74097.720	83457.432	43678.656	83457.432	27299.160
FRAME	92	92	104	48	104	104	104	85	55	43	85	85	26	39	74	97	97	97	97	108	65	108	58	34	108	108	89	89	89	102	84	102	72	102	102	84	30	51	47	41	95	62	95	95	95	107	56	107	35
RADIUS	6.500	6.500	6.500	6.500	6.500	6.500	6.500	6.500	6.500	6.500	6.500	6.500	6.500	6.500	6.500	6.500	6.500	6.500	6.500	6.500	6.500	6.500	6.500	6.500	6.500	6.500	6.500	6.500	6.500	6.500	6.500	6.500	6.500	6.500	6.500	6.500	6.500	6.500	6.500	6.500	6.500	6.500	6.500	6.500	6.500	6.500	6.500	6.500	6.500
VISIBILITY	1	1	1	1	1	1	1	1	1	1	1	1	1	1	1	1	1	1	1	1	1	1	1	1	1	1	1	1	1	1	1	1	1	1	1	1	1	1	1	1	1	1	1	1	1	1	1	1	1
MANUAL_COLOR	-10921639	-10921639	-10921639	-10921639	-10921639	-10921639	-10921639	-10921639	-10921639	-10921639	-10921639	-10921639	-10921639	-10921639	-10921639	-10921639	-10921639	-10921639	-10921639	-10921639	-10921639	-10921639	-10921639	-10921639	-10921639	-10921639	-10921639	-10921639	-10921639	-10921639	-10921639	-10921639	-10921639	-10921639	-10921639	-10921639	-10921639	-10921639	-10921639	-10921639	-10921639	-10921639	-10921639	-10921639	-10921639	-10921639	-10921639	-10921639	-10921639
MEAN_INTENSITY	199.744	231.888	245.292	149.014	224.635	200.473	220.877	223.069	161.773	161.177	196.300	231.004	65.928	172.632	212.798	239.621	214.148	181.329	216.733	240.755	188.949	230.065	171.148	153.170	193.184	223.502	235.289	212.372	243.606	243.134	220.924	211.079	206.339	190.751	222.231	230.939	87.845	150.072	144.686	192.477	231.715	196.426	219.119	194.368	226.708	248.285	164.939	227.220	157.477
MEDIAN_INTENSITY	217.000	255.000	255.000	155.000	254.000	224.000	254.000	255.000	170.000	161.000	204.000	255.000	50.000	182.000	254.000	255.000	241.000	181.000	255.000	255.000	226.000	254.000	192.000	159.000	215.000	254.000	255.000	225.000	255.000	255.000	254.000	251.000	253.000	203.000	254.000	255.000	63.000	158.000	146.000	208.000	255.000	249.000	240.000	199.000	255.000	255.000	187.000	253.000	160.000
MIN_INTENSITY	37.000	35.000	38.000	25.000	57.000	32.000	30.000	24.000	23.000	31.000	34.000	34.000	22.000	16.000	28.000	30.000	30.000	26.000	28.000	44.000	22.000	77.000	29.000	24.000	21.000	26.000	25.000	31.000	47.000	63.000	28.000	17.000	33.000	34.000	39.000	38.000	20.000	23.000	30.000	26.000	43.000	23.000	43.000	33.000	19.000	64.000	21.000	43.000	27.000
MAX_INTENSITY	255.000	255.000	255.000	255.000	255.000	255.000	255.000	255.000	255.000	255.000	255.000	255.000	183.000	255.000	255.000	255.000	255.000	255.000	255.000	255.000	255.000	255.000	255.000	255.000	255.000	255.000	255.000	255.000	255.000	255.000	255.000	255.000	255.000	255.000	255.000	255.000	251.000	255.000	255.000	255.000	255.000	255.000	255.000	255.000	255.000	255.000	255.000	255.000	255.000
TOTAL_INTENSITY	55329.000	64233.000	67946.000	41277.000	62224.000	55531.000	61183.000	61790.000	44811.000	44646.000	54375.000	63988.000	18262.000	47819.000	58945.000	66375.000	59319.000	50228.000	60035.000	66689.000	52339.000	63728.000	47408.000	42428.000	53512.000	61910.000	65175.000	58827.000	67479.000	67348.000	61196.000	58469.000	57156.000	52838.000	61558.000	63970.000	24333.000	41570.000	40078.000	53316.000	64185.000	54410.000	60696.000	53840.000	62798.000	68775.000	45688.000	62940.000	43621.000
STANDARD_DEVIATION	56.420	48.066	32.211	78.688	50.827	62.579	56.912	59.222	82.010	80.525	54.571	50.367	36.938	69.128	66.800	43.131	49.109	66.998	63.830	39.033	75.323	39.612	80.402	79.435	64.645	56.899	47.284	47.052	32.393	34.339	58.694	64.098	72.055	66.630	56.197	50.493	55.141	82.230	75.991	60.094	51.227	76.536	45.886	57.428	55.255	23.896	84.707	48.487	76.681
ESTIMATED_DIAMETER	12.348	12.727	13.595	7.210	12.309	12.567	12.543	12.631	7.542	21.971	14.255	13.251	5.299	12.432	11.467	14.136	12.871	7.217	14.016	12.958	10.923	13.573	7.529	7.155	7.652	12.358	19.355	12.844	13.348	13.157	12.416	11.521	10.753	7.544	12.349	12.148	4.138	7.409	7.363	12.902	13.983	10.706	12.911	11.809	12.367	14.648	7.487	13.345	7.001
CONTRAST	0.270	0.325	0.387	0.287	0.369	0.374	0.445	0.406	0.352	0.233	0.318	0.381	0.175	0.378	0.354	0.373	0.437	0.276	0.343	0.356	0.356	0.310	0.368	0.378	0.341	0.463	0.354	0.412	0.308	0.398	0.414	0.337	0.359	0.359	0.415	0.364	0.238	0.373	0.253	0.350	0.352	0.380	0.480	0.265	0.325	0.370	0.365	0.331	0.360
SNR	1.507	2.364	4.253	0.845	2.380	1.743	2.390	2.177	1.028	0.755	1.735	2.533	0.533	1.370	1.666	3.019	2.654	1.172	1.733	3.238	1.317	2.747	1.144	1.057	1.521	2.486	2.602	2.632	3.538	4.030	2.204	1.660	1.513	1.512	2.320	2.442	0.612	0.993	0.770	1.661	2.355	1.414	3.096	1.420	2.013	5.613	1.040	2.330	1.088
[truncated: 120 more columns]
