# Supplementary material for: Spatiotemporal dynamics of self-organized branching in pancreas-derived organoids
Source: Nat Commun. 2022 Sep 5;13:5219. doi: 10.1038/s41467-022-32806-y (PMC9445099; doi:10.1038/s41467-022-32806-y)
Supplement: Supplementary file 20 — Source Data [file 41467_2022_32806_MOESM20_ESM.zip › Source Data/Fig_S5c_Overtaking_cells_trackmate/csv/190613_Ctrl_Pos002_branch6.csv]

Label	ID43027	ID43031	ID49175	ID88091	ID88092	ID49181	ID43037	ID88095	ID49184	ID43043	ID88101	ID88103	ID49190	ID22567	ID88107	ID71771	ID71774	ID71777	ID71781	ID71785	ID71789	ID71791	ID71793	ID82052	ID82056	ID82059	ID55438	ID55440	ID82067	ID82069	ID55445	ID82073	ID55448	ID55452	ID65692	ID55454	ID65694	ID65696	ID55458	ID65700	ID65703	ID65707	ID65709	ID65711	ID18618	ID37101	ID37106	ID33016	ID37116
TRACK_ID	1434	2149	1434	2993	2149	2149	2399	2399	2399	2151	2151	3086	2151	1434	2894	2993	2833	2149	2399	2151	3086	2894	2998	2993	2149	2399	1434	2833	2151	3086	2149	2894	2399	2151	2993	2835	2833	2149	2894	2399	2151	3086	2894	2998	1434	1434	2149	1434	2151
QUALITY	6.759	4.964	6.689	6.200	3.835	5.465	5.287	5.138	4.413	4.940	4.419	5.818	4.129	5.431	6.231	6.622	5.128	5.015	5.337	4.421	5.020	5.100	6.806	6.452	4.958	5.098	6.520	5.479	4.671	5.886	5.446	6.304	4.816	4.328	6.563	5.175	5.144	4.814	5.162	6.033	4.329	5.070	5.434	6.651	4.188	5.868	5.087	6.502	5.391
POSITION_X	596.089	601.797	595.668	591.394	591.950	602.762	612.124	603.360	607.423	626.233	606.522	611.004	621.202	613.276	621.629	589.106	592.220	595.732	601.945	610.892	617.544	622.057	632.845	587.868	591.889	600.877	589.202	594.554	606.931	612.936	598.455	624.071	606.835	616.107	590.038	620.438	593.112	596.437	632.201	603.843	613.303	618.415	623.661	634.405	613.338	598.819	603.137	601.807	628.805
POSITION_Y	40.077	68.504	38.024	23.168	41.688	68.120	109.770	58.413	89.565	145.989	85.564	105.602	129.974	103.653	129.112	13.630	37.183	46.694	65.289	92.231	119.958	132.898	152.746	10.149	38.343	58.263	18.220	46.514	83.475	108.837	57.993	129.028	83.134	111.451	16.474	128.004	40.037	50.110	156.384	69.536	94.717	125.088	134.140	156.581	111.640	46.643	71.999	57.853	150.610
POSITION_Z	0.000	0.000	0.000	0.000	0.000	0.000	0.000	0.000	0.000	0.000	0.000	0.000	0.000	0.000	0.000	0.000	0.000	0.000	0.000	0.000	0.000	0.000	0.000	0.000	0.000	0.000	0.000	0.000	0.000	0.000	0.000	0.000	0.000	0.000	0.000	0.000	0.000	0.000	0.000	0.000	0.000	0.000	0.000	0.000	0.000	0.000	0.000	0.000	0.000
POSITION_T	45238.608	45238.608	50698.440	84237.408	84237.408	50698.440	45238.608	84237.408	50698.440	45238.608	84237.408	84237.408	50698.440	26519.184	84237.408	69417.864	69417.864	69417.864	69417.864	69417.864	69417.864	69417.864	69417.864	79557.552	79557.552	79557.552	56158.272	56158.272	79557.552	79557.552	56158.272	79557.552	56158.272	56158.272	65517.984	56158.272	65517.984	65517.984	56158.272	65517.984	65517.984	65517.984	65517.984	65517.984	23399.280	39778.776	39778.776	36658.872	39778.776
FRAME	58	58	65	108	108	65	58	108	65	58	108	108	65	34	108	89	89	89	89	89	89	89	89	102	102	102	72	72	102	102	72	102	72	72	84	72	84	84	72	84	84	84	84	84	30	51	51	47	51
RADIUS	6.500	6.500	6.500	6.500	6.500	6.500	6.500	6.500	6.500	6.500	6.500	6.500	6.500	6.500	6.500	6.500	6.500	6.500	6.500	6.500	6.500	6.500	6.500	6.500	6.500	6.500	6.500	6.500	6.500	6.500	6.500	6.500	6.500	6.500	6.500	6.500	6.500	6.500	6.500	6.500	6.500	6.500	6.500	6.500	6.500	6.500	6.500	6.500	6.500
VISIBILITY	1	1	1	1	1	1	1	1	1	1	1	1	1	1	1	1	1	1	1	1	1	1	1	1	1	1	1	1	1	1	1	1	1	1	1	1	1	1	1	1	1	1	1	1	1	1	1	1	1
MANUAL_COLOR	-10921639	-10921639	-10921639	-10921639	-10921639	-10921639	-10921639	-10921639	-10921639	-10921639	-10921639	-10921639	-10921639	-10921639	-10921639	-10921639	-10921639	-10921639	-10921639	-10921639	-10921639	-10921639	-10921639	-10921639	-10921639	-10921639	-10921639	-10921639	-10921639	-10921639	-10921639	-10921639	-10921639	-10921639	-10921639	-10921639	-10921639	-10921639	-10921639	-10921639	-10921639	-10921639	-10921639	-10921639	-10921639	-10921639	-10921639	-10921639	-10921639
MEAN_INTENSITY	232.097	218.653	218.917	225.993	244.949	220.744	237.794	233.264	239.354	224.191	247.285	245.827	212.249	192.791	237.119	230.155	210.690	211.715	200.498	229.986	246.740	222.690	220.282	226.740	239.029	214.202	239.137	205.841	239.982	242.144	215.018	236.220	229.148	238.639	220.545	232.513	206.372	206.715	239.509	198.823	235.087	246.538	235.188	219.350	182.953	234.458	206.671	224.022	214.910
MEDIAN_INTENSITY	255.000	253.000	255.000	255.000	255.000	253.000	255.000	255.000	255.000	246.000	255.000	255.000	232.000	218.000	255.000	255.000	254.000	253.000	253.000	255.000	255.000	253.000	255.000	255.000	255.000	254.000	255.000	247.000	255.000	255.000	253.000	255.000	254.000	253.000	255.000	253.000	244.000	240.000	255.000	244.000	255.000	255.000	255.000	255.000	191.000	255.000	226.000	254.000	240.000
MIN_INTENSITY	40.000	24.000	31.000	33.000	68.000	42.000	77.000	19.000	62.000	33.000	97.000	94.000	35.000	37.000	60.000	37.000	40.000	29.000	31.000	33.000	140.000	52.000	41.000	53.000	34.000	27.000	49.000	32.000	29.000	58.000	32.000	68.000	39.000	77.000	30.000	35.000	33.000	32.000	43.000	21.000	48.000	127.000	61.000	28.000	43.000	47.000	32.000	23.000	39.000
MAX_INTENSITY	255.000	255.000	255.000	255.000	255.000	255.000	255.000	255.000	255.000	255.000	255.000	255.000	255.000	255.000	255.000	255.000	255.000	255.000	255.000	255.000	255.000	255.000	255.000	255.000	255.000	255.000	255.000	255.000	255.000	255.000	255.000	255.000	255.000	255.000	255.000	255.000	255.000	255.000	255.000	255.000	255.000	255.000	255.000	255.000	255.000	255.000	255.000	255.000	255.000
TOTAL_INTENSITY	64291.000	60567.000	60640.000	62600.000	67851.000	61146.000	65869.000	64614.000	66301.000	62101.000	68498.000	68094.000	58793.000	53403.000	65682.000	63753.000	58361.000	58645.000	55538.000	63706.000	68347.000	61685.000	61018.000	62807.000	66211.000	59334.000	66241.000	57018.000	66475.000	67074.000	59560.000	65433.000	63474.000	66103.000	61091.000	64406.000	57165.000	57260.000	66344.000	55074.000	65119.000	68291.000	65147.000	60760.000	50678.000	64945.000	57248.000	62054.000	59530.000
STANDARD_DEVIATION	51.415	64.744	66.944	59.486	30.878	59.846	36.425	55.308	35.599	47.847	23.534	24.054	50.953	65.388	38.106	55.122	64.704	67.775	75.819	51.005	21.910	50.392	61.169	53.982	33.383	66.607	43.134	67.634	42.585	32.969	65.974	36.248	49.266	30.661	65.166	37.581	65.802	67.274	38.817	75.435	44.688	23.216	40.811	66.543	52.710	42.026	58.423	53.611	54.429
ESTIMATED_DIAMETER	12.718	12.404	11.999	12.169	15.451	11.895	12.927	12.244	24.700	19.457	14.414	13.720	11.900	11.095	12.970	12.863	10.965	11.022	11.030	12.354	14.672	12.808	12.157	12.377	14.385	12.646	13.021	11.361	12.533	13.432	11.595	13.375	12.063	13.261	11.795	12.944	10.865	12.037	12.985	10.495	12.334	13.883	12.952	12.546	13.132	12.976	14.994	13.019	12.823
CONTRAST	0.454	0.258	0.426	0.374	0.192	0.312	0.302	0.292	0.222	0.278	0.225	0.345	0.206	0.312	0.382	0.430	0.277	0.274	0.289	0.221	0.276	0.271	0.430	0.421	0.287	0.290	0.423	0.308	0.236	0.349	0.309	0.401	0.249	0.225	0.413	0.299	0.279	0.273	0.288	0.363	0.218	0.281	0.308	0.415	0.281	0.356	0.288	0.420	0.336
SNR	2.820	1.385	1.954	2.067	2.556	1.754	3.028	1.904	2.442	2.040	3.858	5.247	1.424	1.402	3.443	2.513	1.412	1.342	1.187	1.634	4.865	1.887	2.167	2.489	3.195	1.448	3.297	1.432	2.151	3.804	1.538	3.733	1.852	2.858	1.978	2.846	1.368	1.319	2.762	1.403	1.885	4.661	2.716	1.934	1.524	2.930	1.584	2.471	1.985
[truncated: 371 more columns]
