# Supplementary material for: Spatiotemporal dynamics of self-organized branching in pancreas-derived organoids
Source: Nat Commun. 2022 Sep 5;13:5219. doi: 10.1038/s41467-022-32806-y (PMC9445099; doi:10.1038/s41467-022-32806-y)
Supplement: Supplementary file 20 — Source Data [file 41467_2022_32806_MOESM20_ESM.zip › Source Data/Fig_S5c_Overtaking_cells_trackmate/Script/branch_overtaking.ipynb]

# %% [code]
%matplotlib inline
"""
Utility cell
"""


# Imports

import matplotlib.pyplot as plt
import seaborn as sns
import numpy as np
import pandas as pd
import os
import re
from scipy import stats
from statannot import add_stat_annotation

sns.set()

# Utility functions

def list_csv_files(csv_folder_path):
    csv_files_list = []
    for root, directory, filenames in os.walk(csv_folder_path):
        for filename in filenames:
#            print(os.path.join(root, filename))
            csv_files_list.append(os.path.join(root, filename))
    return csv_files_list

def get_dataset_from_csv_folder(csv_folder_path):
    
    # Load the data
    csv_files_list = list_csv_files(csv_folder_path)
    data_frames_list = []
    for file in csv_files_list:
        # Iterate through the dataset of every file to catch only the "Entire organoids" for instance
        csv_df = pd.read_csv(file, sep=',', engine="python")
        csv_df['File_label'] = os.path.basename(file)
        data_frames_list.append(csv_df)
        # Add a label to the dataframe with the file name
    # Concatenate all the data frames in the filtered list
    df = pd.concat(data_frames_list)
   
    return df

def savefigure(figure_path, figure_name):
    """
    Save the figure in png and svg formats
    
    Parameters:
    ------
    figure_path : str, path to the desired save folder
    figure_name : str, name of the figure
    """
    plt.savefig(figure_path + figure_name + '.svg', bbox_inches='tight')
    plt.savefig(figure_path + figure_name + '.png', bbox_inches='tight')   

# %% [code]
"""
Plot an example track of x/y vs t. Cells trajectories obtained via Trackmate
"""
 
## Folder to save produced graphs
graphs_folder = "C:\\Users\\Samuel\\Dropbox (E22E27)\\Pancreatic_organoids\\Pancreatic_organoids_Samuel\\Measurements\\Overtaking_cells_trackmate\\Graphs\\"

## Loading dataset
csv_folder = "C:\\Users\\Samuel\\Dropbox (E22E27)\\Pancreatic_organoids\\Pancreatic_organoids_Samuel\\Measurements\\Overtaking_cells_trackmate\\csv\\"

#tracks_df = get_dataset_from_csv_folder(csv_folder)

def get_dataset_from_csv_folder_trackmate(csv_folder_path):
    """
    Iterate through the files to build a df.
    Modified version for Trackmate exported files where the column labels are orginally on the first column instead of the first row
    """
    csv_files_list = list_csv_files(csv_folder_path)
    data_frames_list = []
    for file in csv_files_list:
        csv_df = pd.read_csv(file, sep=',', engine='python')
        # The files come from Trackmate, we need to set the index and then transpose the columns and rows
        csv_df.set_index('Label', inplace=True)
        csv_df = csv_df.transpose()
        # Add the File_label to indentify the origin of the dataset
        csv_df['File_label'] = os.path.basename(file)
        # Try an automated convert dtypes at this point to transform strings in floats
        csv_df = csv_df.convert_dtypes()
        data_frames_list.append(csv_df)
        
    df = pd.concat(data_frames_list)
    
    return df

tracks_df = get_dataset_from_csv_folder_trackmate(csv_folder)
print(tracks_df.head())
# Right now the headers for columns and rows are swapped : transpose the matrix

### Groupby File_label and TRACK_ID then sort by time

def sort_trackmate_track_by_time(df_to_analyze):
    experiment_name_grouped = df_to_analyze.groupby(['File_label'])
    groups_experiment_name_grouped = dict(list(experiment_name_grouped))
    sorted_track_list = []
    for key in groups_experiment_name_grouped.keys():
        df = groups_experiment_name_grouped[key]

        df_grouped_by_track = df.groupby('TRACK_ID')    
        # Get the individual track and resort by time
        df_split_by_track_list = [df_grouped_by_track.get_group(x) for x in df_grouped_by_track.groups]
        for track in df_split_by_track_list:
            sorted_track = track.sort_values(by='POSITION_T')
#            print(sorted_track['TRACK_ID'].unique())
            sorted_track_list.append(track)
    print("LEN: ",len(sorted_track_list))
    sorted_df = pd.concat(sorted_track_list)
    print("LEN SORTED: ",len(sorted_df))
    return sorted_df

sorted_tracks_df = sort_trackmate_track_by_time(tracks_df)

#plt.figure()
#g = sns.relplot(x='POSITION_T', y='POSITION_X', units='TRACK_ID', 
#                kind='scatter',
##                kind='line', estimator=None,
#                facet_kws={'sharey': False, 'sharex': False},
##                kind='scatter',
#                col='File_label', col_wrap=3,
##                data=tracks_df.loc[tracks_df['File_label']=='190613_Ctrl_Pos001_branch1.csv'])
#                data=tracks_df)
#plt.show()

plt.figure()
g = sns.relplot(x='POSITION_T', y='POSITION_X', units='TRACK_ID', 
                kind='scatter',
#                kind='line', estimator=None,
                facet_kws={'sharey': False, 'sharex': False},
#                kind='scatter',
                col='File_label', col_wrap=3,
#                data=tracks_df.loc[tracks_df['File_label']=='190613_Ctrl_Pos001_branch1.csv'])
                data=sorted_tracks_df)
savefigure(graphs_folder, '_x_vs_t_position_facet')
#plt.show()

plt.figure()
g = sns.relplot(x='POSITION_T', y='POSITION_Y', units='TRACK_ID', 
                kind='scatter',
#                kind='line', estimator=None,
                facet_kws={'sharey': False, 'sharex': False},
#                kind='scatter',
                col='File_label', col_wrap=3,
#                data=tracks_df.loc[tracks_df['File_label']=='190613_Ctrl_Pos001_branch1.csv'])
                data=sorted_tracks_df)
savefigure(graphs_folder, '_y_vs_t_position_facet')


# %% [code]
# Isolate a representative track 

representative_label = "190613_Ctrl_Pos001_branch3.csv"

with sns.axes_style('ticks'):
    plt.figure()
    g = sns.relplot(x='POSITION_T', y='POSITION_X', units='TRACK_ID', color='tab:blue',
                    kind='scatter', data=sorted_tracks_df.loc[sorted_tracks_df['File_label']==representative_label])

    plt.xlabel("Time (sec)")
    plt.ylabel("X position")
    sns.despine()
#    plt.show()                
    savefigure(graphs_folder, '_x_t_position_scatter_representative')

    plt.figure()
    g = sns.relplot(x='POSITION_T', y='POSITION_Y', units='TRACK_ID', color='tab:green',
                    kind='scatter', data=sorted_tracks_df.loc[sorted_tracks_df['File_label']==representative_label])
    plt.xlabel("Time (sec)")
    plt.ylabel("Y position")
    sns.despine()
#    plt.show()                
    savefigure(graphs_folder, 'y_t_position_scatter_representative')


    plt.figure()
    g = sns.relplot(x='POSITION_T', y='POSITION_X', units='TRACK_ID', color='tab:blue', label='X position',
                    kind='scatter', data=sorted_tracks_df.loc[sorted_tracks_df['File_label']==representative_label])
    sns.scatterplot(x='POSITION_T', y='POSITION_Y', units='TRACK_ID', color='tab:green', label='Y position',
                   data=sorted_tracks_df.loc[sorted_tracks_df['File_label']==representative_label])
    plt.xlabel("Time (sec)")
    plt.ylabel("Position")
    plt.legend()
    sns.despine()
    #plt.show()                
    savefigure(graphs_folder, '_x_y_t_position_scatter_representative')

    
    
    

# %% [code]
