# Supplementary material for: Spatiotemporal dynamics of self-organized branching in pancreas-derived organoids
Source: Nat Commun. 2022 Sep 5;13:5219. doi: 10.1038/s41467-022-32806-y (PMC9445099; doi:10.1038/s41467-022-32806-y)
Supplement: Supplementary file 20 — Source Data [file 41467_2022_32806_MOESM20_ESM.zip › Source Data/Fig_S5d_branching_event_proliferation_correlation.csv]

	tip_and_near_tip_branching_events	proliferation_before_branching_event
0	True	Yes
1	True	Yes
2	True	Yes
3	True	Yes
4	True	Yes
5	True	Yes
6	True	Yes
7	True	Yes
8	True	Yes
9	True	Yes
10	True	Yes
11	True	Yes
12	True	Yes
13	True	Yes
14	False	Yes
15	True	Yes
16	True	Yes
17	True	Yes
18	True	Yes
19	True	Yes
20	True	Yes
21	True	Yes
22	True	Yes
23	True	Yes
24	True	No
25	True	Yes
26	True	Yes
27	True	Yes
28	True	Yes
29	True	Yes
