# Supplementary material for: Spatiotemporal dynamics of self-organized branching in pancreas-derived organoids
Source: Nat Commun. 2022 Sep 5;13:5219. doi: 10.1038/s41467-022-32806-y (PMC9445099; doi:10.1038/s41467-022-32806-y)
Supplement: Supplementary file 20 — Source Data [file 41467_2022_32806_MOESM20_ESM.zip › Source Data/Fig_S5e_branch_length_distribution/csv/branches_length_measurements_190613_Day7_Control_1.csv]

	Label	Length
1	length_scale_branching_frame_111_Control_1.tif:branch_1_l_1_deg_0_Control_1	113.783
2	length_scale_branching_frame_111_Control_1.tif:branch_1_l_2_deg_0_Control_1	145.170
3	length_scale_branching_frame_111_Control_1.tif:branch_1_l_3_deg_0_Control_1	132.686
4	length_scale_branching_frame_111_Control_1.tif:branch_1_l_4_deg_0_Control_1	102.615
5	length_scale_branching_frame_111_Control_1.tif:branch_1_l_5_deg_1_tip_Cont...	220.629
6	length_scale_branching_frame_111_Control_1.tif:branch_1_l_6_deg_1_tip_Cont...	106.616
7	length_scale_branching_frame_111_Control_1.tif:branch_1_l_7_deg_1_tip_Cont...	186.527
8	length_scale_branching_frame_111_Control_1.tif:branch_1_l_8_deg_1_tip_Cont...	224.222
9	length_scale_branching_frame_111_Control_1.tif:branch_1_l_9_deg_1_Control_1	53.633
10	length_scale_branching_frame_111_Control_1.tif:branch_1_l_10_deg_2_tip_Con...	256.406
11	length_scale_branching_frame_111_Control_1.tif:branch_1_l_11_deg_1_tip_Con...	90.357
12	length_scale_branching_frame_111_Control_1.tif:branch_1_l_12_deg_1_Control_1	143.007
13	length_scale_branching_frame_111_Control_1.tif:branch_1_l_13_deg_2_tip_Con...	57.007
14	length_scale_branching_frame_111_Control_1.tif:branch_1_l_14_deg_2_tip_Con...	237.697
15	length_scale_branching_frame_111_Control_1.tif:branch_1_l_15_deg_2_tip_Con...	71.715
16	length_scale_branching_frame_111_Control_1.tif:branch_1_l_16_deg_2_tip_Con...	32.073
17	length_scale_branching_frame_111_Control_1.tif:branch_2_l_1_deg_0_Control_1	123.434
18	length_scale_branching_frame_111_Control_1.tif:branch_2_l_2_deg_0_Control_1	180.669
19	length_scale_branching_frame_111_Control_1.tif:branch_2_l_3_deg_0_Control_1	40.046
20	length_scale_branching_frame_111_Control_1.tif:branch_2_l_4_deg_0_Control_1	96.586
21	length_scale_branching_frame_111_Control_1.tif:branch_2_l_5_deg_0_Control_1	122.673
22	length_scale_branching_frame_111_Control_1.tif:branch_2_l_6_deg_0_Control_1	121.212
23	length_scale_branching_frame_111_Control_1.tif:branch_2_l_7_deg_1_Control_1	260.138
24	length_scale_branching_frame_111_Control_1.tif:branch_2_l_8_deg_2_tip_Cont...	23.326
25	length_scale_branching_frame_111_Control_1.tif:branch_2_l_9_deg_1_Control_1	190.625
26	length_scale_branching_frame_111_Control_1.tif:branch_2_l_10_deg_2_tip_Con...	208.891
27	length_scale_branching_frame_111_Control_1.tif:branch_2_l_11_deg_1_Control_1	56.507
28	length_scale_branching_frame_111_Control_1.tif:branch_2_l_12_deg_1_Control_1	126.326
29	length_scale_branching_frame_111_Control_1.tif:branch_2_l_13_deg_2_tip_Con...	56.079
30	length_scale_branching_frame_111_Control_1.tif:branch_2_l_14_deg_1_Control_1	85.180
31	length_scale_branching_frame_111_Control_1.tif:branch_2_l_15_deg_2_tip_Con...	68.379
32	length_scale_branching_frame_111_Control_1.tif:branch_2_l_16_deg_1_tip_Con...	193.059
33	length_scale_branching_frame_111_Control_1.tif:branch_2_l_17_deg_1_tip_Con...	129.553
34	length_scale_branching_frame_111_Control_1.tif:branch_2_l_18_deg_2_tip_Con...	185.496
35	length_scale_branching_frame_111_Control_1.tif:branch_2_l_19_deg_2_tip_Con...	18.732
36	length_scale_branching_frame_111_Control_1.tif:branch_2_l_20_deg_2_Control_1	102.472
37	length_scale_branching_frame_111_Control_1.tif:branch_2_l_21_deg_3_tip_Con...	59.550
38	length_scale_branching_frame_111_Control_1.tif:branch_2_l_22_deg_2_tip_Con...	58.809
39	length_scale_branching_frame_111_Control_1.tif:branch_2_l_23_deg_2_tip_Con...	37.296
40	length_scale_branching_frame_111_Control_1.tif:branch_2_l_24_deg_3_tip_Con...	48.230
41	length_scale_branching_frame_111_Control_1.tif:branch_3_l_1_deg_0_Control_1	137.505
42	length_scale_branching_frame_111_Control_1.tif:branch_3_l_2_deg_0_Control_1	146.739
43	length_scale_branching_frame_111_Control_1.tif:branch_3_l_3_deg_0_Control_1	77.531
44	length_scale_branching_frame_111_Control_1.tif:branch_3_l_4_deg_0_Control_1	109.327
45	length_scale_branching_frame_111_Control_1.tif:branch_3_l_5_deg_0_Control_1	31.303
46	length_scale_branching_frame_111_Control_1.tif:branch_3_l_6_deg_1_tip_Cont...	163.306
47	length_scale_branching_frame_111_Control_1.tif:branch_3_l_7_deg_1_Control_1	162.642
48	length_scale_branching_frame_111_Control_1.tif:branch_3_l_8_deg_2_tip_Cont...	97.867
49	length_scale_branching_frame_111_Control_1.tif:branch_3_l_9_deg_2_tip_Cont...	67.708
50	length_scale_branching_frame_111_Control_1.tif:branch_3_l_10_deg_1_tip_Con...	243.657
51	length_scale_branching_frame_111_Control_1.tif:branch_3_l_11_deg_1_tip_Con...	160.546
52	length_scale_branching_frame_111_Control_1.tif:branch_3_l_12_deg_1_tip_Con...	86.653
53	length_scale_branching_frame_111_Control_1.tif:branch_4_l_1_deg_0_Control_1	93.921
54	length_scale_branching_frame_111_Control_1.tif:branch_4_l_2_deg_0_Control_1	98.789
55	length_scale_branching_frame_111_Control_1.tif:branch_4_l_3_deg_1_Control_1	248.287
56	length_scale_branching_frame_111_Control_1.tif:branch_4_l_4_deg_2_tip_Cont...	15.756
57	length_scale_branching_frame_111_Control_1.tif:branch_4_l_5_deg_2_tip_Cont...	54.655
58	length_scale_branching_frame_111_Control_1.tif:branch_4_l_6_deg_1_tip_Cont...	42.572
59	length_scale_branching_frame_111_Control_1.tif:branch_4_l_7_deg_1_tip_Cont...	62.702
60	length_scale_branching_frame_111_Control_1.tif:branch_5_l_1_deg_0_Control_1	74.806
61	length_scale_branching_frame_111_Control_1.tif:branch_5_l_2_deg_0_Control_1	83.571
62	length_scale_branching_frame_111_Control_1.tif:branch_5_l_3_deg_1_tip_Cont...	86.428
63	length_scale_branching_frame_111_Control_1.tif:branch_6_l_1_deg_1_tip_Cont...	416.672
64	length_scale_branching_frame_111_Control_1.tif:branch_7_l_1_deg_0_Control_1	68.906
65	length_scale_branching_frame_111_Control_1.tif:branch_7_l_2_deg_1_tip_Cont...	303.594
66	length_scale_branching_frame_111_Control_1.tif:branch_3_l_13_deg_1_Control_1	61.688
67	length_scale_branching_frame_111_Control_1.tif:branch_3_l_14_deg_1_Control_1	25.797
68	length_scale_branching_frame_111_Control_1.tif:branch_3_l_15_deg_1_Control_1	53.896
69	length_scale_branching_frame_111_Control_1.tif:branch_3_l_21_deg_2_tip_Con...	90.564
70	length_scale_branching_frame_111_Control_1.tif:branch_3_l_22_deg_2_tip_Con...	77.498
71	length_scale_branching_frame_111_Control_1.tif:branch_3_l_23_deg_2_tip_Con...	88.538
72	length_scale_branching_frame_111_Control_1.tif:branch_3_l_16_deg_1_Control_1	133.203
73	length_scale_branching_frame_111_Control_1.tif:branch_3_l_17_deg_1_Control_1	100.597
74	length_scale_branching_frame_111_Control_1.tif:branch_3_l_18_deg_2_tip_Con...	88.018
75	length_scale_branching_frame_111_Control_1.tif:branch_3_l_19_deg_2_tip_Con...	68.672
76	length_scale_branching_frame_111_Control_1.tif:branch_3_l_10_deg_2_tip_Con...	69.926
77	length_scale_branching_frame_111_Control_1.tif:branch_3_l_25_deg_2_Control_1	130.360
78	length_scale_branching_frame_111_Control_1.tif:branch_3_l_26_deg_3_tip_Con...	26.252
79	length_scale_branching_frame_111_Control_1.tif:branch_3_l_27_deg_3_tip_Con...	37.126
80	length_scale_branching_frame_111_Control_1.tif:branch_1_l_17_deg_0_Control_1	72.391
