# Supplementary material for: Spatiotemporal dynamics of self-organized branching in pancreas-derived organoids
Source: Nat Commun. 2022 Sep 5;13:5219. doi: 10.1038/s41467-022-32806-y (PMC9445099; doi:10.1038/s41467-022-32806-y)
Supplement: Supplementary file 20 — Source Data [file 41467_2022_32806_MOESM20_ESM.zip › Source Data/Fig_S5e_branch_length_distribution/csv/branches_length_measurements_190613_Day7_Control_2.csv]

	Label	Length
1	length_scale_branching_frame_111_Control_2.tif:branch_1_l_1_deg_0_Control_2	160.385
2	length_scale_branching_frame_111_Control_2.tif:branch_1_l_2_deg_0_Control_2	105.284
3	length_scale_branching_frame_111_Control_2.tif:branch_1_l_5_deg_1_tip_Cont...	184.910
4	length_scale_branching_frame_111_Control_2.tif:branch_1_l_6_deg_1_tip_Cont...	103.979
5	length_scale_branching_frame_111_Control_2.tif:branch_1_l_3_deg_0_Control_2	81.430
6	length_scale_branching_frame_111_Control_2.tif:branch_1_l_4_deg_0_Control_2	106.149
7	length_scale_branching_frame_111_Control_2.tif:branch_2_l_1_deg_0_Control_2	171.018
8	length_scale_branching_frame_111_Control_2.tif:branch_2_l_2_deg_0_Control_2	97.338
9	length_scale_branching_frame_111_Control_2.tif:branch_2_l_3_deg_0_Control_2	142.133
10	length_scale_branching_frame_111_Control_2.tif:branch_2_l_4_deg_0_Control_2	42.363
11	length_scale_branching_frame_111_Control_2.tif:branch_2_l_5_deg_0_Control_2	35.468
12	length_scale_branching_frame_111_Control_2.tif:branch_2_l_6_deg_1_tip_Cont...	122.207
13	length_scale_branching_frame_111_Control_2.tif:branch_2_l_7_deg_1_tip_Cont...	21.323
14	length_scale_branching_frame_111_Control_2.tif:branch_2_l_8_deg_1_tip_Cont...	109.362
15	length_scale_branching_frame_111_Control_2.tif:branch_2_l_9_deg_1_tip_Cont...	118.625
16	length_scale_branching_frame_111_Control_2.tif:branch_2_l_10_deg_1_Control_2	49.224
17	length_scale_branching_frame_111_Control_2.tif:branch_2_l_11_deg_1_Control_2	133.560
18	length_scale_branching_frame_111_Control_2.tif:branch_2_l_12_deg_1_Control_2	23.510
19	length_scale_branching_frame_111_Control_2.tif:branch_2_l_13_deg_2_tip_Con...	115.929
20	length_scale_branching_frame_111_Control_2.tif:branch_2_l_14_deg_2_tip_Con...	121.030
21	length_scale_branching_frame_111_Control_2.tif:branch_2_l_15_deg_2_tip_Con...	25.900
22	length_scale_branching_frame_111_Control_2.tif:branch_2_l_16_deg_2_tip_Con...	56.916
23	length_scale_branching_frame_111_Control_2.tif:branch_2_l_17_deg_1_Control_2	59.709
24	length_scale_branching_frame_111_Control_2.tif:branch_2_l_18_deg_1_Control_2	52.335
25	length_scale_branching_frame_111_Control_2.tif:branch_2_l_19_deg_1_Control_2	25.216
26	length_scale_branching_frame_111_Control_2.tif:branch_2_l_20_deg_1_Control_2	37.951
27	length_scale_branching_frame_111_Control_2.tif:branch_2_l_21_deg_2_tip_Con...	104.409
28	length_scale_branching_frame_111_Control_2.tif:branch_2_l_22_deg_2_tip_Con...	44.152
29	length_scale_branching_frame_111_Control_2.tif:branch_2_l_23_deg_2_tip_Con...	31.349
30	length_scale_branching_frame_111_Control_2.tif:branch_2_l_24_deg_2_tip_Con...	98.781
31	length_scale_branching_frame_111_Control_2.tif:branch_3_l_1_deg_0_Control_2	140.132
32	length_scale_branching_frame_111_Control_2.tif:branch_3_l_2_deg_0_Control_2	36.550
33	length_scale_branching_frame_111_Control_2.tif:branch_3_l_3_deg_0_Control_2	33.265
34	length_scale_branching_frame_111_Control_2.tif:branch_3_l_4_deg_0_Control_2	22.011
35	length_scale_branching_frame_111_Control_2.tif:branch_3_l_5_deg_0_Control_2	13.651
36	length_scale_branching_frame_111_Control_2.tif:branch_3_l_6_deg_0_Control_2	56.507
37	length_scale_branching_frame_111_Control_2.tif:branch_3_l_8_deg_0_Control_2	103.682
38	length_scale_branching_frame_111_Control_2.tif:branch_3_l_9_deg_1_tip_Cont...	64.362
39	length_scale_branching_frame_111_Control_2.tif:branch_3_l_7_deg_0_Control_2	37.860
40	length_scale_branching_frame_111_Control_2.tif:branch_3_l_10_deg_1_tip_Con...	54.839
41	length_scale_branching_frame_111_Control_2.tif:branch_3_l_11_deg_1_Control_2	37.357
42	length_scale_branching_frame_111_Control_2.tif:branch_3_l_12_deg_2_tip_Con...	114.198
43	length_scale_branching_frame_111_Control_2.tif:branch_3_l_13_deg_2_tip_Con...	129.345
44	length_scale_branching_frame_111_Control_2.tif:branch_3_l_14_deg_1_tip_Con...	97.547
45	length_scale_branching_frame_111_Control_2.tif:branch_3_l_15_deg_1_tip_Con...	28.504
46	length_scale_branching_frame_111_Control_2.tif:branch_3_l_16_deg_1_tip_Con...	35.004
47	length_scale_branching_frame_111_Control_2.tif:branch_3_l_17_deg_1_tip_Con...	40.537
48	length_scale_branching_frame_111_Control_2.tif:branch_3_l_18_deg_1_tip_Con...	199.772
49	length_scale_branching_frame_111_Control_2.tif:branch_4_l_1_deg_0_Control_2	238.153
50	length_scale_branching_frame_111_Control_2.tif:branch_4_l_2_deg_0_Control_2	251.656
51	length_scale_branching_frame_111_Control_2.tif:branch_4_l_3_deg_0_Control_2	73.757
52	length_scale_branching_frame_111_Control_2.tif:branch_4_l_4_deg_1_tip_Cont...	119.014
53	length_scale_branching_frame_111_Control_2.tif:branch_4_l_5_deg_1_tip_Cont...	48.390
54	length_scale_branching_frame_111_Control_2.tif:branch_4_l_6_deg_1_Control_2	32.374
55	length_scale_branching_frame_111_Control_2.tif:branch_4_l_7_deg_1_Control_2	71.579
56	length_scale_branching_frame_111_Control_2.tif:branch_4_l_8_deg_1_Control_2	92.131
57	length_scale_branching_frame_111_Control_2.tif:branch_4_l_9_deg_2_tip_Cont...	61.754
58	length_scale_branching_frame_111_Control_2.tif:branch_4_l_10_deg_2_tip_Con...	45.179
59	length_scale_branching_frame_111_Control_2.tif:branch_4_l_11_deg_2_Control_2	59.062
60	length_scale_branching_frame_111_Control_2.tif:branch_4_l_12_deg_3_tip_Con...	75.189
61	length_scale_branching_frame_111_Control_2.tif:branch_4_l_13_deg_3_tip_Con...	61.366
62	length_scale_branching_frame_111_Control_2.tif:branch_4_l_15_deg_0_Control_2	110.552
63	length_scale_branching_frame_111_Control_2.tif:branch_4_l_16_deg_0_Control_2	90.978
64	length_scale_branching_frame_111_Control_2.tif:branch_4_l_17_deg_1_Control_2	189.111
65	length_scale_branching_frame_111_Control_2.tif:branch_4_l_18_deg_2_Control_2	76.158
66	length_scale_branching_frame_111_Control_2.tif:branch_4_l_19_deg_3_tip_Con...	138.839
67	length_scale_branching_frame_111_Control_2.tif:branch_4_l_20_deg_2_Control_2	66.427
68	length_scale_branching_frame_111_Control_2.tif:branch_4_l_21_deg_3_tip_Con...	58.984
69	length_scale_branching_frame_111_Control_2.tif:branch_4_l_22_deg_3_Control_2	57.042
70	length_scale_branching_frame_111_Control_2.tif:branch_4_l_23_deg_2_tip_Con...	241.948
71	length_scale_branching_frame_111_Control_2.tif:branch_4_l_24_deg_2_Control_2	26.090
72	length_scale_branching_frame_111_Control_2.tif:branch_4_l_25_deg_3_Control_2	80.537
73	length_scale_branching_frame_111_Control_2.tif:branch_4_l_29_deg_3_tip_Con...	72.967
74	length_scale_branching_frame_111_Control_2.tif:branch_4_l_30_deg_3_tip_Con...	29.475
75	length_scale_branching_frame_111_Control_2.tif:branch_4_l_28_deg_2_Control_2	23.999
76	length_scale_branching_frame_111_Control_2.tif:branch_4_l_31_deg_0_Control_2	164.012
77	length_scale_branching_frame_111_Control_2.tif:branch_4_l_32_deg_0_Control_2	210.699
78	length_scale_branching_frame_111_Control_2.tif:branch_4_l_33_deg_0_Control_2	140.482
79	length_scale_branching_frame_111_Control_2.tif:branch_4_l_34_deg_1_tip_Con...	247.407
80	length_scale_branching_frame_111_Control_2.tif:branch_4_l_35_deg_1_tip_Con...	32.197
81	length_scale_branching_frame_111_Control_2.tif:branch_4_l_36_deg_1_Control_2	46.143
82	length_scale_branching_frame_111_Control_2.tif:branch_4_l_37_deg_1_Control_2	79.344
83	length_scale_branching_frame_111_Control_2.tif:branch_4_l_38_deg_1_Control_2	64.696
84	length_scale_branching_frame_111_Control_2.tif:branch_4_l_39_deg_2_tip_Con...	86.726
85	length_scale_branching_frame_111_Control_2.tif:branch_4_l_40_deg_2_tip_Con...	25.386
86	length_scale_branching_frame_111_Control_2.tif:branch_4_l_41_deg_1_Control_2	66.531
87	length_scale_branching_frame_111_Control_2.tif:branch_4_l_42_deg_2_tip_Con...	206.760
88	length_scale_branching_frame_111_Control_2.tif:branch_4_l_43_deg_2_tip_Con...	207.445
89	length_scale_branching_frame_111_Control_2.tif:branch_4_l_44_deg_2_tip_Con...	53.271
90	length_scale_branching_frame_111_Control_2.tif:branch_4_l_45_deg_1_Control_2	48.838
91	length_scale_branching_frame_111_Control_2.tif:branch_4_l_46_deg_1_Control_2	128.831
92	length_scale_branching_frame_111_Control_2.tif:branch_4_l_47_deg_1_Control_2	128.780
93	length_scale_branching_frame_111_Control_2.tif:branch_4_l_48_deg_2_tip_Con...	172.305
94	length_scale_branching_frame_111_Control_2.tif:branch_4_l_49_deg_2_Control_2	95.456
95	length_scale_branching_frame_111_Control_2.tif:branch_4_l_50_deg_3_tip_Con...	67.811
96	length_scale_branching_frame_111_Control_2.tif:branch_4_l_51_deg_3_tip_Con...	47.890
97	length_scale_branching_frame_111_Control_2.tif:branch_4_l_52_deg_2_tip_Con...	40.917
98	length_scale_branching_frame_111_Control_2.tif:branch_4_l_53_deg_2_Control_2	62.989
99	length_scale_branching_frame_111_Control_2.tif:branch_4_l_54_deg_3_tip_Con...	86.693
100	length_scale_branching_frame_111_Control_2.tif:branch_4_l_55_deg_3_tip_Con...	53.177
101	length_scale_branching_frame_111_Control_2.tif:branch_4_l_56_deg_2_Control_2	59.603
102	length_scale_branching_frame_111_Control_2.tif:branch_4_l_14_deg_2_tip_Con...	69.776
103	length_scale_branching_frame_111_Control_2.tif:branch_5_l_1_deg_0_Control_2	243.233
104	length_scale_branching_frame_111_Control_2.tif:branch_5_l_2_deg_0_Control_2	112.008
105	length_scale_branching_frame_111_Control_2.tif:branch_5_l_3_deg_0_Control_2	52.923
106	length_scale_branching_frame_111_Control_2.tif:branch_5_l_4_deg_0_Control_2	27.143
107	length_scale_branching_frame_111_Control_2.tif:branch_5_l_5_deg_0_Control_2	50.461
108	length_scale_branching_frame_111_Control_2.tif:branch_5_l_6_deg_0_Control_2	23.375
109	length_scale_branching_frame_111_Control_2.tif:branch_5_l_7_deg_0_Control_2	48.129
110	length_scale_branching_frame_111_Control_2.tif:branch_5_l_8_deg_0_Control_2	69.605
111	length_scale_branching_frame_111_Control_2.tif:branch_5_l_9_deg_1_tip_Cont...	107.106
112	length_scale_branching_frame_111_Control_2.tif:branch_5_l_10_deg_1_tip_Con...	63.133
113	length_scale_branching_frame_111_Control_2.tif:branch_5_l_11_deg_1_tip_Con...	98.255
114	length_scale_branching_frame_111_Control_2.tif:branch_5_l_12_deg_1_tip_Con...	31.184
115	length_scale_branching_frame_111_Control_2.tif:branch_5_l_13_deg_1_tip_Con...	25.789
116	length_scale_branching_frame_111_Control_2.tif:branch_5_l_14_deg_1_tip_Con...	34.831
117	length_scale_branching_frame_111_Control_2.tif:branch_5_l_15_deg_1_tip_Con...	22.011
118	length_scale_branching_frame_111_Control_2.tif:branch_5_l_16_deg_1_tip_Con...	181.322
119	length_scale_branching_frame_111_Control_2.tif:branch_5_l_17_deg_1_Control_2	22.729
120	length_scale_branching_frame_111_Control_2.tif:branch_5_l_18_deg_2_tip_Con...	280.028
121	length_scale_branching_frame_111_Control_2.tif:branch_5_l_19_deg_2_tip_Con...	162.864
122	length_scale_branching_frame_111_Control_2.tif:branch_5_l_20_deg_1_tip_Con...	92.522
123	length_scale_branching_frame_111_Control_2.tif:branch_4_l_57_deg_3_tip_Con...	69.349
124	length_scale_branching_frame_111_Control_2.tif:branch_4_l_58_deg_3_tip_Con...	93.449
125	length_scale_branching_frame_111_Control_2.tif:branch_4_l_59_deg_3_tip_Con...	76.836
126	length_scale_branching_frame_111_Control_2.tif:branch_4_l_60_deg_3_tip_Con...	69.273
