# Supplementary material for: Spatiotemporal dynamics of self-organized branching in pancreas-derived organoids
Source: Nat Commun. 2022 Sep 5;13:5219. doi: 10.1038/s41467-022-32806-y (PMC9445099; doi:10.1038/s41467-022-32806-y)
Supplement: Supplementary file 20 — Source Data [file 41467_2022_32806_MOESM20_ESM.zip › Source Data/Fig_S5e_branch_length_distribution/csv/branches_length_measurements_200215_Day8-9_Batimastat_Control.csv]

	Label	Length
1	length_scale_branching_frame_62_Batimastat_Control.tif:branch_1_l_1_deg_0_Batimast...	407.107
2	length_scale_branching_frame_62_Batimastat_Control.tif:branch_1_l_2_deg_0_Batimast...	198.394
3	length_scale_branching_frame_62_Batimastat_Control.tif:branch_1_l_3_deg_0_Batimast...	417.879
4	length_scale_branching_frame_62_Batimastat_Control.tif:branch_1_l_4_deg_1_tip_Bati...	442.263
5	length_scale_branching_frame_62_Batimastat_Control.tif:branch_1_l_5_deg_1_Batimast...	48.386
6	length_scale_branching_frame_62_Batimastat_Control.tif:branch_1_l_6_deg_1_Batimast...	52.425
7	length_scale_branching_frame_62_Batimastat_Control.tif:branch_1_l_7_deg_1_Batimast...	173.842
8	length_scale_branching_frame_62_Batimastat_Control.tif:branch_1_l_8_deg_2_tip_Bati...	65.311
9	length_scale_branching_frame_62_Batimastat_Control.tif:branch_1_l_9_deg_1_Batimast...	213.995
10	length_scale_branching_frame_62_Batimastat_Control.tif:branch_1_l_10_deg_2_tip_Bat...	107.269
11	length_scale_branching_frame_62_Batimastat_Control.tif:branch_1_l_11_deg_2_tip_Bat...	45.474
12	length_scale_branching_frame_62_Batimastat_Control.tif:branch_1_l_12_deg_1_tip_Bat...	96.702
13	length_scale_branching_frame_62_Batimastat_Control.tif:branch_1_l_13_deg_1_tip_Bat...	102.005
14	length_scale_branching_frame_62_Batimastat_Control.tif:branch_1_l_14_deg_1_Batimas...	130.191
15	length_scale_branching_frame_62_Batimastat_Control.tif:branch_1_l_15_deg_2_tip_Bat...	26.375
16	length_scale_branching_frame_62_Batimastat_Control.tif:branch_1_l_16_deg_2_Batimas...	164.822
17	length_scale_branching_frame_62_Batimastat_Control.tif:branch_1_l_17_deg_3_tip_Bat...	164.997
18	length_scale_branching_frame_62_Batimastat_Control.tif:branch_1_l_18_deg_3_tip_Bat...	97.232
19	length_scale_branching_frame_62_Batimastat_Control.tif:branch_1_l_19_deg_2_Batimas...	79.053
20	length_scale_branching_frame_62_Batimastat_Control.tif:branch_1_l_20_deg_3_tip_Bat...	135.499
21	length_scale_branching_frame_62_Batimastat_Control.tif:branch_1_l_21_deg_3_tip_Bat...	41.552
22	length_scale_branching_frame_62_Batimastat_Control.tif:branch_1_l_22_deg_2_tip_Bat...	198.553
23	length_scale_branching_frame_62_Batimastat_Control.tif:branch_1_l_23_deg_1_tip_Bat...	72.192
24	length_scale_branching_frame_62_Batimastat_Control.tif:branch_2_l_1_deg_0_Batimast...	136.307
25	length_scale_branching_frame_62_Batimastat_Control.tif:branch_2_l_2_deg_0_Batimast...	173.684
26	length_scale_branching_frame_62_Batimastat_Control.tif:branch_2_l_3_deg_0_Batimast...	38.206
27	length_scale_branching_frame_62_Batimastat_Control.tif:branch_2_l_4_deg_0_Batimast...	124.473
28	length_scale_branching_frame_62_Batimastat_Control.tif:branch_2_l_5_deg_0_Batimast...	103.856
29	length_scale_branching_frame_62_Batimastat_Control.tif:branch_2_l_6_deg_1_tip_Bati...	363.731
30	length_scale_branching_frame_62_Batimastat_Control.tif:branch_2_l_7_deg_1_tip_Bati...	163.977
31	length_scale_branching_frame_62_Batimastat_Control.tif:branch_2_l_8_deg_1_tip_Bati...	171.808
32	length_scale_branching_frame_62_Batimastat_Control.tif:branch_2_l_9_deg_1_Batimast...	132.910
33	length_scale_branching_frame_62_Batimastat_Control.tif:branch_2_l_10_deg_2_tip_Bat...	198.368
34	length_scale_branching_frame_62_Batimastat_Control.tif:branch_2_l_11_deg_1_tip_Bat...	120.829
35	length_scale_branching_frame_62_Batimastat_Control.tif:branch_2_l_12_deg_1_Batimas...	38.828
36	length_scale_branching_frame_62_Batimastat_Control.tif:branch_2_l_13_deg_2_tip_Bat...	30.543
37	length_scale_branching_frame_62_Batimastat_Control.tif:branch_2_l_14_deg_2_tip_Bat...	57.389
38	length_scale_branching_frame_62_Batimastat_Control.tif:branch_2_l_15_deg_2_tip_Bat...	110.247
