# Supplementary material for: Spatiotemporal dynamics of self-organized branching in pancreas-derived organoids
Source: Nat Commun. 2022 Sep 5;13:5219. doi: 10.1038/s41467-022-32806-y (PMC9445099; doi:10.1038/s41467-022-32806-y)
Supplement: Supplementary file 20 — Source Data [file 41467_2022_32806_MOESM20_ESM.zip › Source Data/Fig_S5e_branch_length_distribution/csv/branches_length_measurements_200216_Day9-10_Aphi_Control_2.csv]

	Label	Length
1	length_scale_branching_frame_63_Aphi_Control_2.tif:branch_1_l_1_deg_0_Aphi_Con...	243.355
2	length_scale_branching_frame_63_Aphi_Control_2.tif:branch_1_l_2_deg_0_Aphi_Con...	163.720
3	length_scale_branching_frame_63_Aphi_Control_2.tif:branch_1_l_3_deg_0_Aphi_Con...	38.975
4	length_scale_branching_frame_63_Aphi_Control_2.tif:branch_1_l_4_deg_1_tip_Aphi...	159.400
5	length_scale_branching_frame_63_Aphi_Control_2.tif:branch_1_l_5_deg_1_Aphi_Con...	154.074
6	length_scale_branching_frame_63_Aphi_Control_2.tif:branch_1_l_6_deg_2_tip_Aphi...	27.765
7	length_scale_branching_frame_63_Aphi_Control_2.tif:branch_1_l_7_deg_2_tip_Aphi...	151.001
8	length_scale_branching_frame_63_Aphi_Control_2.tif:branch_1_l_8_deg_1_tip_Aphi...	75.921
9	length_scale_branching_frame_63_Aphi_Control_2.tif:branch_1_l_9_deg_1_Aphi_Con...	42.529
10	length_scale_branching_frame_63_Aphi_Control_2.tif:branch_1_l_10_deg_2_tip_Aph...	55.695
11	length_scale_branching_frame_63_Aphi_Control_2.tif:branch_1_l_11_deg_2_tip_Aph...	184.348
12	length_scale_branching_frame_63_Aphi_Control_2.tif:branch_2_l_1_deg_0_Aphi_Con...	203.098
13	length_scale_branching_frame_63_Aphi_Control_2.tif:branch_2_l_2_deg_0_Aphi_Con...	129.300
14	length_scale_branching_frame_63_Aphi_Control_2.tif:branch_2_l_3_deg_0_Aphi_Con...	280.665
15	length_scale_branching_frame_63_Aphi_Control_2.tif:branch_2_l_4_deg_0_Aphi_Con...	49.378
16	length_scale_branching_frame_63_Aphi_Control_2.tif:branch_2_l_5_deg_0_Aphi_Con...	98.756
17	length_scale_branching_frame_63_Aphi_Control_2.tif:branch_2_l_6_deg_1_tip_Aphi...	280.358
18	length_scale_branching_frame_63_Aphi_Control_2.tif:branch_2_l_7_deg_1_tip_Aphi...	229.103
19	length_scale_branching_frame_63_Aphi_Control_2.tif:branch_2_l_8_deg_1_tip_Aphi...	214.558
20	length_scale_branching_frame_63_Aphi_Control_2.tif:branch_2_l_9_deg_1_tip_Aphi...	170.233
21	length_scale_branching_frame_63_Aphi_Control_2.tif:branch_2_l_10_deg_1_tip_Aph...	58.919
22	length_scale_branching_frame_63_Aphi_Control_2.tif:branch_2_l_11_deg_1_tip_Aph...	98.456
23	length_scale_branching_frame_63_Aphi_Control_2.tif:branch_2_l_12_deg_1_Aphi_Co...	126.761
24	length_scale_branching_frame_63_Aphi_Control_2.tif:branch_2_l_13_deg_2_tip_Aph...	36.497
25	length_scale_branching_frame_63_Aphi_Control_2.tif:branch_2_l_14_deg_2_tip_Aph...	77.022
26	length_scale_branching_frame_63_Aphi_Control_2.tif:branch_2_l_15_deg_1_Aphi_Co...	296.180
27	length_scale_branching_frame_63_Aphi_Control_2.tif:branch_2_l_16_deg_1_Aphi_Co...	182.614
28	length_scale_branching_frame_63_Aphi_Control_2.tif:branch_2_l_17_deg_2_tip_Aph...	92.063
29	length_scale_branching_frame_63_Aphi_Control_2.tif:branch_2_l_18_deg_2_tip_Aph...	31.715
30	length_scale_branching_frame_63_Aphi_Control_2.tif:branch_2_l_19_deg_2_Aphi_Co...	75.889
31	length_scale_branching_frame_63_Aphi_Control_2.tif:branch_2_l_20_deg_3_tip_Aph...	33.431
32	length_scale_branching_frame_63_Aphi_Control_2.tif:branch_2_l_21_deg_3_tip_Aph...	65.968
33	length_scale_branching_frame_63_Aphi_Control_2.tif:branch_2_l_22_deg_1_Aphi_Co...	55.715
34	length_scale_branching_frame_63_Aphi_Control_2.tif:branch_2_l_23_deg_2_Aphi_Co...	140.671
35	length_scale_branching_frame_63_Aphi_Control_2.tif:branch_2_l_24_deg_2_Aphi_Co...	29.748
36	length_scale_branching_frame_63_Aphi_Control_2.tif:branch_2_l_25_deg_2_Aphi_Co...	95.241
37	length_scale_branching_frame_63_Aphi_Control_2.tif:branch_2_l_26_deg_3_tip_Aph...	272.263
38	length_scale_branching_frame_63_Aphi_Control_2.tif:branch_2_l_27_deg_3_tip_Aph...	135.266
39	length_scale_branching_frame_63_Aphi_Control_2.tif:branch_2_l_28_deg_3_tip_Aph...	55.304
40	length_scale_branching_frame_63_Aphi_Control_2.tif:branch_2_l_29_deg_3_tip_Aph...	87.032
41	length_scale_branching_frame_63_Aphi_Control_2.tif:branch_2_l_30_deg_2_Aphi_Co...	266.427
42	length_scale_branching_frame_63_Aphi_Control_2.tif:branch_2_l_31_deg_3_Aphi_Co...	231.855
43	length_scale_branching_frame_63_Aphi_Control_2.tif:branch_2_l_32_deg_2_Aphi_Co...	101.287
44	length_scale_branching_frame_63_Aphi_Control_2.tif:branch_2_l_33_deg_3_tip_Aph...	166.955
45	length_scale_branching_frame_63_Aphi_Control_2.tif:branch_2_l_34_deg_3_tip_Aph...	130.933
46	length_scale_branching_frame_63_Aphi_Control_2.tif:branch_3_l_1_deg_0_Aphi_Con...	271.842
47	length_scale_branching_frame_63_Aphi_Control_2.tif:branch_3_l_2_deg_1_Aphi_Con...	94.616
48	length_scale_branching_frame_63_Aphi_Control_2.tif:branch_3_l_3_deg_2_tip_Aphi...	222.696
49	length_scale_branching_frame_63_Aphi_Control_2.tif:branch_3_l_4_deg_1_Aphi_Con...	349.648
50	length_scale_branching_frame_63_Aphi_Control_2.tif:branch_3_l_5_deg_2_tip_Aphi...	96.667
51	length_scale_branching_frame_63_Aphi_Control_2.tif:branch_3_l_6_deg_2_tip_Aphi...	61.476
52	length_scale_branching_frame_63_Aphi_Control_2.tif:branch_3_l_7_deg_2_tip_Aphi...	210.458
53	length_scale_branching_frame_63_Aphi_Control_2.tif:branch_3_l_8_deg_0_Aphi_Con...	60.711
54	length_scale_branching_frame_63_Aphi_Control_2.tif:branch_3_l_9_deg_1_tip_Aphi...	115.580
55	length_scale_branching_frame_63_Aphi_Control_2.tif:branch_3_l_10_deg_0_Aphi_Co...	144.115
56	length_scale_branching_frame_63_Aphi_Control_2.tif:branch_3_l_11_deg_1_tip_Aph...	433.803
57	length_scale_branching_frame_63_Aphi_Control_2.tif:branch_3_l_12_deg_1_Aphi_Co...	60.353
58	length_scale_branching_frame_63_Aphi_Control_2.tif:branch_3_l_13_deg_2_tip_Aph...	115.412
59	length_scale_branching_frame_63_Aphi_Control_2.tif:branch_3_l_14_deg_2_tip_Aph...	91.578
60	length_scale_branching_frame_63_Aphi_Control_2.tif:branch_3_l_15_deg_1_Aphi_Co...	114.868
61	length_scale_branching_frame_63_Aphi_Control_2.tif:branch_3_l_16_deg_1_Aphi_Co...	27.847
62	length_scale_branching_frame_63_Aphi_Control_2.tif:branch_3_l_17_deg_1_Aphi_Co...	140.679
63	length_scale_branching_frame_63_Aphi_Control_2.tif:branch_3_l_18_deg_2_tip_Aph...	59.592
64	length_scale_branching_frame_63_Aphi_Control_2.tif:branch_3_l_19_deg_2_tip_Aph...	43.247
65	length_scale_branching_frame_63_Aphi_Control_2.tif:branch_3_l_20_deg_2_tip_Aph...	103.054
66	length_scale_branching_frame_63_Aphi_Control_2.tif:branch_3_l_21_deg_2_tip_Aph...	249.083
67	length_scale_branching_frame_63_Aphi_Control_2.tif:branch_3_l_22_deg_2_tip_Aph...	52.880
68	length_scale_branching_frame_63_Aphi_Control_2.tif:branch_4_l_1_deg_0_Aphi_Con...	291.476
69	length_scale_branching_frame_63_Aphi_Control_2.tif:branch_4_l_2_deg_1_tip_Aphi...	116.159
70	length_scale_branching_frame_63_Aphi_Control_2.tif:branch_4_l_3_deg_1_tip_Aphi...	31.426
71	length_scale_branching_frame_63_Aphi_Control_2.tif:branch_4_l_4_deg_0_Aphi_Con...	61.624
72	length_scale_branching_frame_63_Aphi_Control_2.tif:branch_4_l_5_deg_1_tip_Aphi...	226.262
73	length_scale_branching_frame_63_Aphi_Control_2.tif:branch_4_l_6_deg_1_tip_Aphi...	41.771
74	length_scale_branching_frame_63_Aphi_Control_2.tif:branch_3_l_23_deg_1_Aphi_Co...	151.031
75	length_scale_branching_frame_63_Aphi_Control_2.tif:branch_4_l_7_deg_1_tip_Aphi...	22.704
76	length_scale_branching_frame_63_Aphi_Control_2.tif:branch_4_l_8_deg_0_Aphi_Con...	212.992
