# Supplementary material for: Spatiotemporal dynamics of self-organized branching in pancreas-derived organoids
Source: Nat Commun. 2022 Sep 5;13:5219. doi: 10.1038/s41467-022-32806-y (PMC9445099; doi:10.1038/s41467-022-32806-y)
Supplement: Supplementary file 20 — Source Data [file 41467_2022_32806_MOESM20_ESM.zip › Source Data/Fig_S5e_branch_length_distribution/README.txt]

---
title: README Fig S5c
author: S.R
date: 24/05/2022
---


# Note

In the folder "Script", the Jupyter notebook "Branching_length_replot_for_export.ipynb.ipynb" will produce the graph visible in Fig. S5e (exporting it in the folder "Graphs"), by parsing the csv track files located in the "csv" folder.
