# Supplementary material for: Spatiotemporal dynamics of self-organized branching in pancreas-derived organoids
Source: Nat Commun. 2022 Sep 5;13:5219. doi: 10.1038/s41467-022-32806-y (PMC9445099; doi:10.1038/s41467-022-32806-y)
Supplement: Supplementary file 20 — Source Data [file 41467_2022_32806_MOESM20_ESM.zip › Source Data/Fig_S5h_ki67_dapi_ratio.csv]

File_label_DAPI	Cell_number_DAPI	File_label_Ki67	Cell_number_Ki67	Day	Ratio Ki67/DAPI	Perturbation
y27_day_7_dapi (2)	642.8119919	y27_day7_ki67 (2)	321.2000819	7	0.499679667	Y27
y27_day_7_dapi (3)	981.8091658	y27_day7_ki67 (3)	753.9904616	7	0.7679603	Y27
y27_day_7_dapi (4)	1234.455405	y27_day7_ki67 (4)	962.7427938	7	0.779892728	Y27
y27_day_7_dapi (5)	2506.185615	y27_day7_ki67 (5)	1283.960412	7	0.512316568	Y27
Bati_day_7_dapi (1)	116.8911403	Bati_day_7_ki67 (1)	81.7552729	7	0.699413768	Batimastat
Bati_day_7_dapi (2)	201.7349642	Bati_day_7_ki67 (2)	156.437174	7	0.775458903	Batimastat
Bati_day_7_dapi (3)	174.5650607	Bati_day_7_ki67 (3)	102.2688997	7	0.585849764	Batimastat
Bati_day_7_dapi (4)	112.673948	Bati_day_7_ki67 (4)	52.85994068	7	0.469140752	Batimastat
Ctrl_day_7_dapi (1)	861.9705338	Ctrl_day_7_ki67 (1)	665.9746996	7	0.77261887	Control
Ctrl_day_7_dapi (2)	853.9157045	Ctrl_day_7_ki67 (2)	589.1634406	7	0.689955036	Control
Ctrl_day_7_dapi (3)	429.701853	Ctrl_day_7_ki67 (3)	347.7676677	7	0.809323174	Control
Ctrl_day_7_dapi (4)	841.9820933	Ctrl_day_7_ki67 (4)	454.3647719	7	0.539637096	Control
y27_day_7_dapi (1)	2174.614089	y27_day7_ki67 (1)	1439.490061	7	0.661951961	Y27
y27_day_13_dapi (1)	3012.93164	y27_day13_ki67 (1)	221.015732	13	0.073355707	Y27
y27_day_13_dapi (2)	5905.464155	y27_day13_ki67 (2)	2343.256639	13	0.39679466	Y27
y27_day_13_dapi (3)	1131.491202	y27_day13_ki67 (3)	203.8751182	13	0.180182681	Y27
y27_day_13_dapi (4)	3526.599958	y27_day13_ki67 (4)	413.2575638	13	0.117183	Y27
y27_day_13_dapi (5)	2590.976341	y27_day13_ki67 (5)	666.0697571	13	0.257072883	Y27
y27_day_13_dapi (6)	5552.940648	y27_day13_ki67 (6)	1619.109751	13	0.291576996	Y27
Bati_day_13_dapi (1)	2289.259474	Bati_day_13_ki67 (1)	1327.310079	13	0.57979888	Batimastat
Bati_day_13_dapi (2)	1501.794448	Bati_day_13_ki67 (2)	784.6189604	13	0.522454296	Batimastat
Bati_day_13_dapi (3)	723.255103	Bati_day_13_ki67 (3)	527.1781568	13	0.72889656	Batimastat
Bati_day_13_dapi (4)	1884.680123	Bati_day_13_ki67 (4)	889.302533	13	0.471858605	Batimastat
Ctrl_day_13_dapi (1)	1068.391498	Ctrl_day_13_ki67 (1)	357.8227225	13	0.334917231	Control
Ctrl_day_13_dapi (2)	1863.489967	Ctrl_day_13_ki67 (2)	403.7296485	13	0.21665244	Control
Ctrl_day_13_dapi (3)	1742.728745	Ctrl_day_13_ki67 (3)	945.5039244	13	0.542542221	Control
Ctrl_day_13_dapi (4)	2112.535518	Ctrl_day_13_ki67 (4)	428.5700145	13	0.202869969	Control
Ctrl_day_13_dapi (5)	4640.311306	Ctrl_day_13_ki67 (5)	1842.936525	13	0.39715795	Control
Ctrl_day_13_dapi (6)	3537.504021	Ctrl_day_13_ki67 (6)	959.2016352	13	0.271152097	Control
Ctrl_day_13_dapi (7)	1891.115209	Ctrl_day_13_ki67 (7)	662.2703233	13	0.35020094	Control
